# Supplementary material for: TaPYL4, an ABA receptor gene of wheat, positively regulates plant drought adaptation through modulating the osmotic stress-associated processes
Source: BMC Plant Biol. 2022 Sep 1;22:423. doi: 10.1186/s12870-022-03799-z (PMC9434867; doi:10.1186/s12870-022-03799-z)
Supplement: Supplementary file 7 — Additional file 7. Up-regulated differentially expressed (DE) genes underlying modulation of TaPYL4. [file 12870_2022_3799_MOESM7_ESM.xls]

## Sheet: upreguated DE genes
		Additional file 7 Up-regulated differentially expressed (DE) genes underlying modulation of TaPYL4
gene_id	gene_name	description	length	Ctr_count	Stress_count	Ctr_tpm	Stress_tpm	Ctr_tpm.1	Stress_tpm.1	fc	log2fc	pvalue	padjust	significant	regulate	nr	go	KO_id	KO_name	paths	cog	cog_description	pfam	swissprot	entrez
TraesCS1D02G122600			1626	0	284.91	0	14.14	0	14.14	591.739	9.20882	7.93e-55	4.84e-53	yes	up	XP_020170118.1(protein ALP1-like [Aegilops tauschii subsp. tauschii])					ENOG411206Y(S:Function unknown)	ENOG411206Y(transposon protein)		sp|Q94K49|ALP1_ARATH(Protein ANTAGONIST OF LIKE HETEROCHROMATIN PROTEIN 1 OS=Arabidopsis thaliana OX=3702 GN=ALP1 PE=1 SV=1)
TraesCS1B02G141000			1638	0	220.05	0	10.82	0	10.82	457.029	8.83614	1.06e-44	5.19e-43	yes	up	XP_020170118.1(protein ALP1-like [Aegilops tauschii subsp. tauschii])					ENOG411206Y(S:Function unknown)	ENOG411206Y(transposon protein)		sp|Q94K49|ALP1_ARATH(Protein ANTAGONIST OF LIKE HETEROCHROMATIN PROTEIN 1 OS=Arabidopsis thaliana OX=3702 GN=ALP1 PE=1 SV=1)
TraesCSU02G158200			1480	0	207.42	0	8.98	0	8.98	430.798	8.75087	1.19e-42	5.61e-41	yes	up	BAJ90120.1(predicted protein [Hordeum vulgare subsp. vulgare])	GO:0016788(molecular_function:hydrolase activity, acting on ester bonds)	K21026	AAE	map00901(Indole alkaloid biosynthesis)	ENOG41106HC(S:Function unknown); ENOG410ZRTP(S:Function unknown); ENOG41106GX(S:Function unknown)	ENOG41106HC(GDSL-like Lipase/Acylhydrolase); ENOG410ZRTP(GDSL-like Lipase/Acylhydrolase); ENOG41106GX(GDSL-like Lipase/Acylhydrolase)	PF00657.19(Lipase_GDSL:GDSL-like Lipase/Acylhydrolase)	sp|Q9FJ45|GDL83_ARATH(GDSL esterase/lipase At5g45910 OS=Arabidopsis thaliana OX=3702 GN=At5g45910 PE=2 SV=1)
TraesCS2D02G597200			984	0	194.08	0	18.44	0	18.44	403.091	8.65496	1.89e-40	8.38e-39	yes	up	XP_020160008.1(probable CCR4-associated factor 1 homolog 11 [Aegilops tauschii subsp. tauschii])		K12581	CNOT7_8, CAF1, POP2	map03018(RNA degradation)	COG5228(K:Transcription)	COG5228(Ccr4-not transcription complex, subunit)	PF04857.17(CAF1:CAF1 family ribonuclease)	sp|Q9FMS6|CAF1K_ARATH(Probable CCR4-associated factor 1 homolog 11 OS=Arabidopsis thaliana OX=3702 GN=CAF1-11 PE=2 SV=1)
TraesCS7D02G089900			1706	0	185.39	0	11.13	0	11.13	385.043	8.58887	5.34e-39	2.3e-37	yes	up	XP_020185388.1(phenolic glucoside malonyltransferase 1-like [Aegilops tauschii subsp. tauschii])					ENOG411073P(S:Function unknown)	ENOG411073P(Transferase family)	PF02458.12(Transferase:Transferase family)	sp|Q9MBC1|3AT_PERFR(Anthocyanidin 3-O-glucoside 6'-O-acyltransferase (Fragment) OS=Perilla frutescens OX=48386 PE=1 SV=1)
TraesCS3D02G508800			453	0	134.14	0	52.32	0	52.32	278.6	8.12205	4.52e-30	1.5e-28	yes	up	EMS46214.1(hypothetical protein TRIUR3_03606 [Triticum urartu])							PF10500.6(SR-25:Nuclear RNA-splicing-associated protein)
ENSRNA050015981	LSU_rRNA_eukarya	Eukaryotic large subunit ribosomal RNA	500	0.08	15.56	0.02	4.74	0.02	4.74	201.982	7.65808	7.34e-05	0.000461173	yes	up	POE44840.1(hypothetical protein CFP56_76974 [Quercus suber])					ENOG410YM5T(S:Function unknown); ENOG410Y6RQ(S:Function unknown); ENOG410XZB8(S:Function unknown); ENOG4111JHC(S:Function unknown); ENOG410YVQ9(S:Function unknown)	ENOG410YM5T(-); ENOG410Y6RQ(-); ENOG410XZB8(-); ENOG4111JHC(senescence-associated protein); ENOG410YVQ9(-)
TraesCS3D02G033500		Patatin [Source:UniProtKB/TrEMBL%3BAcc:A0A1D5WV83]	1613	0	80.59	0	3.29	0	3.29	167.38	7.38698	7.32e-20	1.62e-18	yes	up	XP_020153438.1(patatin-like protein 2 [Aegilops tauschii subsp. tauschii])	GO:0005737(cellular_component:cytoplasm); GO:0016787(molecular_function:hydrolase activity); GO:0016020(cellular_component:membrane); GO:0016042(biological_process:lipid catabolic process); GO:0004620(molecular_function:phospholipase activity); GO:0047372(molecular_function:acylglycerol lipase activity)				COG3621(S:Function unknown)	COG3621(Patatin group)	PF01734.19(Patatin:Patatin-like phospholipase)	sp|B8AQW7|PLP1_ORYSI(Patatin-like protein 1 OS=Oryza sativa subsp. indica OX=39946 GN=PLP1 PE=3 SV=1)
TraesCS1B02G435300			267	1	112	0.12	14.4	0.12	14.4	116.308	6.86181	7.27e-28	2.25e-26	yes	up	EMS54221.1(hypothetical protein TRIUR3_01737 [Triticum urartu])					COG5269(K:Transcription)	COG5269(Transcription factor)	PF00249.28(Myb_DNA-binding:Myb-like DNA-binding domain)	sp|F4JVB8|RADL1_ARATH(Protein RADIALIS-like 1 OS=Arabidopsis thaliana OX=3702 GN=RL1 PE=2 SV=1)
TraesCS3D02G070700		Rhomboid-like protein [Source:UniProtKB/TrEMBL%3BAcc:A0A1D5WS37]	1500	0.01	1	0	0.05	0	0.05	103.847	6.69831	0.29914	0.537259	no	up	CDM81217.1(unnamed protein product [Triticum aestivum])	GO:0016485(biological_process:protein processing); GO:0004252(molecular_function:serine-type endopeptidase activity); GO:0008233(molecular_function:peptidase activity); GO:0016020(cellular_component:membrane); GO:0016787(molecular_function:hydrolase activity)				COG0705(S:Function unknown)	COG0705(rhomboid family)	PF01694.19(Rhomboid:Rhomboid family)	sp|Q0WQX7|RBL1_ARATH(RHOMBOID-like protein 1 OS=Arabidopsis thaliana OX=3702 GN=RBL1 PE=2 SV=1)
TraesCS3B02G007300			2293	0.04	3.72	0	0.12	0	0.12	96.5774	6.59361	0.0447123	0.127389	no	up	CDM80134.1(unnamed protein product [Triticum aestivum])	GO:0016020(cellular_component:membrane); GO:0043167(molecular_function:ion binding); GO:0004674(molecular_function:protein serine/threonine kinase activity); GO:0005488(molecular_function:binding); GO:0007166(biological_process:cell surface receptor signaling pathway); GO:0005886(cellular_component:plasma membrane)				COG0515(T:Signal transduction mechanisms)	COG0515(Serine Threonine protein kinase)		sp|Q9LMN7|WAK5_ARATH(Wall-associated receptor kinase 5 OS=Arabidopsis thaliana OX=3702 GN=WAK5 PE=2 SV=1)
TraesCS6A02G383900			1181	0	44.5	0	16.8	0	16.8	92.4235	6.53019	3.6e-12	5.1e-11	yes	up	XP_020188404.1(F-box protein PP2-B11-like isoform X1 [Aegilops tauschii subsp. tauschii])					ENOG410YD6D(S:Function unknown); COG1249(C:Energy production and conversion); ENOG4111C7T(O:Posttranslational modification, protein turnover, chaperones)	ENOG410YD6D(F-box protein); COG1249(dihydrolipoyl dehydrogenase); ENOG4111C7T(F-box protein)	PF14299.3(PP2:Phloem protein 2); PF00646.30(F-box:F-box domain); PF12937.4(F-box-like:F-box-like)	sp|Q6NPT8|PP2B1_ARATH(F-box protein PP2-B1 OS=Arabidopsis thaliana OX=3702 GN=PP2B1 PE=1 SV=1)
TraesCS7B02G105600			1703	1	86	0.04	4.04	0.04	4.04	89.3081	6.48072	3.9e-22	9.55e-21	yes	up	XP_020179916.1(U-box domain-containing protein 21-like [Aegilops tauschii subsp. tauschii])	GO:0005739(cellular_component:mitochondrion)				ENOG410Y3P9(O:Posttranslational modification, protein turnover, chaperones)	ENOG410Y3P9(Ubox domain-containing protein)	PF04564.12(U-box:U-box domain); PF11789.5(zf-Nse:Zinc-finger of the MIZ type in Nse subunit)	sp|Q5PNY6|PUB21_ARATH(U-box domain-containing protein 21 OS=Arabidopsis thaliana OX=3702 GN=PUB21 PE=2 SV=1)
TraesCS7D02G307400			1044	0	37	0	3.24	0	3.24	76.8465	6.26391	1.92e-10	2.4e-09	yes	up	CDJ26666.1(unnamed protein product [Triticum aestivum])					COG0693(S:Function unknown)	COG0693(PfpI family)
TraesCS5D02G409600			2295	0	36.49	0	1.21	0	1.21	75.7873	6.24388	2.53e-10	3.12e-09	yes	up	XP_020175266.1(subtilisin-like protease SBT1.7 [Aegilops tauschii subsp. tauschii])	GO:0005618(cellular_component:cell wall); GO:0006508(biological_process:proteolysis); GO:0004252(molecular_function:serine-type endopeptidase activity)				COG1404(O:Posttranslational modification, protein turnover, chaperones)	COG1404(peptidase (S8 and S53, subtilisin, kexin, sedolisin)	PF00082.19(Peptidase_S8:Subtilase family); PF05922.13(Inhibitor_I9:Peptidase inhibitor I9); PF02225.19(PA:PA domain)	sp|O65351|SBT17_ARATH(Subtilisin-like protease SBT1.7 OS=Arabidopsis thaliana OX=3702 GN=SBT1.7 PE=1 SV=1)
TraesCS7B02G418400			1470	2	128	0.1	7.18	0.1	7.18	66.4619	6.05445	1.68e-32	6.01e-31	yes	up	XP_020183067.1(WRKY transcription factor WRKY28-like [Aegilops tauschii subsp. tauschii])					ENOG410YHES(K:Transcription)	ENOG410YHES(WRKY transcription factor)	PF03106.12(WRKY:WRKY DNA -binding domain)	sp|Q0DAJ3|WRK28_ORYSJ(WRKY transcription factor WRKY28 OS=Oryza sativa subsp. japonica OX=39947 GN=WRKY28 PE=2 SV=2)
TraesCS7D02G200600		Hexosyltransferase [Source:UniProtKB/TrEMBL%3BAcc:A0A1D6CZR3]	1627	1	64	0.05	3.17	0.05	3.17	66.4619	6.05445	4.7e-17	9.15e-16	yes	up	XP_020169550.1(probable galacturonosyltransferase-like 9 [Aegilops tauschii subsp. tauschii])	GO:0005794(cellular_component:Golgi apparatus); GO:0016021(cellular_component:integral component of membrane); GO:0000271(biological_process:polysaccharide biosynthetic process); GO:0016757(molecular_function:transferase activity, transferring glycosyl groups)				ENOG410ZJKS(M:Cell wall/membrane/envelope biogenesis)	ENOG410ZJKS(galacturonosyltransferase-like 9-like)	PF01501.17(Glyco_transf_8:Glycosyl transferase family 8)	sp|O04536|GATL9_ARATH(Probable galacturonosyltransferase-like 9 OS=Arabidopsis thaliana OX=3702 GN=GATL9 PE=2 SV=1)
TraesCSU02G203400			3285	0	31.77	0	0.71	0	0.71	65.9842	6.04405	3.33e-09	3.72e-08	yes	up	CDM80337.1(unnamed protein product [Triticum aestivum])	GO:0004674(molecular_function:protein serine/threonine kinase activity); GO:0006468(biological_process:protein phosphorylation); GO:0016021(cellular_component:integral component of membrane); GO:0005524(molecular_function:ATP binding)				COG4886(S:Function unknown)	COG4886(leucine Rich Repeat)	PF13855.3(LRR_8:Leucine rich repeat); PF07714.14(Pkinase_Tyr:Protein tyrosine kinase); PF00069.22(Pkinase:Protein kinase domain); PF12799.4(LRR_4:Leucine Rich repeats (2 copies)); PF08263.9(LRRNT_2:Leucine rich repeat N-terminal domain)	sp|Q1MX30|XA21_ORYSI(Receptor kinase-like protein Xa21 OS=Oryza sativa subsp. indica OX=39946 GN=XA21 PE=1 SV=1)
TraesCS6D02G158100			805	1.06	67.31	0.12	8.59	0.12	8.59	65.9426	6.04314	7.36e-18	1.5e-16	yes	up	XP_020182300.1(uncharacterized protein LOC109767975 [Aegilops tauschii subsp. tauschii])					ENOG410Z0XV(S:Function unknown)	ENOG410Z0XV(expressed protein)	PF14009.3(DUF4228:Domain of unknown function (DUF4228))
TraesCS7D02G068100			782	0	31	0	1.13	0	1.13	64.3849	6.00865	5.1e-09	5.59e-08	yes	up	XP_020179721.1(uncharacterized protein LOC109765336 [Aegilops tauschii subsp. tauschii])					ENOG41105E4(S:Function unknown)	ENOG41105E4(-)
TraesCS5D02G278200			916	0	30	0	3.16	0	3.16	62.308	5.96135	8.89e-09	9.48e-08	yes	up	XP_020167144.1(uncharacterized protein LOC109752657 [Aegilops tauschii subsp. tauschii])					ENOG410Z0XV(S:Function unknown)	ENOG410Z0XV(expressed protein)	PF14009.3(DUF4228:Domain of unknown function (DUF4228))
TraesCS1D02G264600			1932	0	29.58	0	1.2	0	1.2	61.4357	5.94101	1.12e-08	1.19e-07	yes	up	XP_020166619.1(probable receptor-like protein kinase At1g11050 [Aegilops tauschii subsp. tauschii])	GO:0004674(molecular_function:protein serine/threonine kinase activity); GO:0006468(biological_process:protein phosphorylation); GO:0016021(cellular_component:integral component of membrane); GO:0005524(molecular_function:ATP binding); GO:0005886(cellular_component:plasma membrane)				COG0515(T:Signal transduction mechanisms)	COG0515(Serine Threonine protein kinase)	PF00069.22(Pkinase:Protein kinase domain); PF07714.14(Pkinase_Tyr:Protein tyrosine kinase)	sp|O04086|Y1105_ARATH(Probable receptor-like protein kinase At1g11050 OS=Arabidopsis thaliana OX=3702 GN=At1g11050 PE=2 SV=1)
TraesCS4A02G405300			618	0	29	0	5.76	0	5.76	60.2311	5.91244	1.56e-08	1.62e-07	yes	up	EMS55331.1(hypothetical protein TRIUR3_23590 [Triticum urartu])
TraesCS7A02G091100			2364	0.07	4.02	0	0.13	0	0.13	59.6377	5.89815	0.0352306	0.105931	no	up	EMS46123.1(Wall-associated receptor kinase 3 [Triticum urartu])	GO:0006468(biological_process:protein phosphorylation); GO:0016021(cellular_component:integral component of membrane); GO:0030247(molecular_function:polysaccharide binding); GO:0004674(molecular_function:protein serine/threonine kinase activity); GO:0005509(molecular_function:calcium ion binding); GO:0007166(biological_process:cell surface receptor signaling pathway); GO:0005886(cellular_componen…	K04733	IRAK4		COG0515(T:Signal transduction mechanisms)	COG0515(Serine Threonine protein kinase)	PF00069.22(Pkinase:Protein kinase domain); PF07714.14(Pkinase_Tyr:Protein tyrosine kinase); PF13947.3(GUB_WAK_bind:Wall-associated receptor kinase galacturonan-binding); PF12662.4(cEGF:Complement Clr-like EGF-like); PF00008.24(EGF:EGF-like domain); PF07645.12(EGF_CA:Calcium-binding EGF domain)	sp|Q9LMN8|WAK3_ARATH(Wall-associated receptor kinase 3 OS=Arabidopsis thaliana OX=3702 GN=WAK3 PE=2 SV=2)
TraesCS1B02G275100			1932	0	28.56	0	1.15	0	1.15	59.3172	5.89038	1.99e-08	2.04e-07	yes	up	XP_020166619.1(probable receptor-like protein kinase At1g11050 [Aegilops tauschii subsp. tauschii])	GO:0004674(molecular_function:protein serine/threonine kinase activity); GO:0006468(biological_process:protein phosphorylation); GO:0016021(cellular_component:integral component of membrane); GO:0005524(molecular_function:ATP binding); GO:0005886(cellular_component:plasma membrane)				COG0515(T:Signal transduction mechanisms)	COG0515(Serine Threonine protein kinase)	PF00069.22(Pkinase:Protein kinase domain); PF07714.14(Pkinase_Tyr:Protein tyrosine kinase)	sp|O04086|Y1105_ARATH(Probable receptor-like protein kinase At1g11050 OS=Arabidopsis thaliana OX=3702 GN=At1g11050 PE=2 SV=1)
TraesCS4A02G249700			548	0	28	0	7.01	0	7.01	58.1541	5.86181	2.73e-08	2.76e-07	yes	up	XP_020187647.1(uncharacterized protein LOC109773367 [Aegilops tauschii subsp. tauschii])					ENOG410Z3R4(S:Function unknown)	ENOG410Z3R4(-)
TraesCS2B02G603600			1364	7	371.19	0.4	22.88	0.4	22.88	55.0669	5.78311	4.46e-91	4.55e-89	yes	up	XP_020160008.1(probable CCR4-associated factor 1 homolog 11 [Aegilops tauschii subsp. tauschii])		K12581	CNOT7_8, CAF1, POP2	map03018(RNA degradation)	COG5228(K:Transcription)	COG5228(Ccr4-not transcription complex, subunit)	PF04857.17(CAF1:CAF1 family ribonuclease)	sp|Q9FMS6|CAF1K_ARATH(Probable CCR4-associated factor 1 homolog 11 OS=Arabidopsis thaliana OX=3702 GN=CAF1-11 PE=2 SV=1)
TraesCS1D02G413300			267	1	53	0.11	10	0.11	10	55.0387	5.78238	2.05e-14	3.39e-13	yes	up	XP_020176363.1(protein RADIALIS-like 3 [Aegilops tauschii subsp. tauschii])					COG5269(K:Transcription)	COG5269(Transcription factor)	PF00249.28(Myb_DNA-binding:Myb-like DNA-binding domain)	sp|Q6NNN0|RADL3_ARATH(Protein RADIALIS-like 3 OS=Arabidopsis thaliana OX=3702 GN=RL3 PE=2 SV=1)
TraesCS2D02G208700			1385	0	26.42	0	1.6	0	1.6	54.8726	5.77801	6.68e-08	6.47e-07	yes	up	XP_020200278.1(caffeoylshikimate esterase [Aegilops tauschii subsp. tauschii])	GO:0005794(cellular_component:Golgi apparatus); GO:0016020(cellular_component:membrane); GO:0016298(molecular_function:lipase activity); GO:0006629(biological_process:lipid metabolic process)	K01054	MGLL	map00561(Glycerolipid metabolism); map04714(Thermogenesis)	COG2267(I:Lipid transport and metabolism)	COG2267(alpha beta hydrolase fold)	PF12146.5(Hydrolase_4:Serine aminopeptidase, S33); PF12697.4(Abhydrolase_6:Alpha/beta hydrolase family); PF00561.17(Abhydrolase_1:alpha/beta hydrolase fold)	sp|Q9C942|CSE_ARATH(Caffeoylshikimate esterase OS=Arabidopsis thaliana OX=3702 GN=CSE PE=1 SV=1)
TraesCS5B02G313000		CBFIIIa-6.1 [Source:UniProtKB/TrEMBL%3BAcc:A0MPJ3]	958	1	52.75	0.09	5.21	0.09	5.21	54.7791	5.77555	2.36e-14	3.88e-13	yes	up	ABK55358.1(CBFIIIa-6.1 [Triticum aestivum])	GO:0006351(biological_process:transcription, DNA-templated)				ENOG41105XZ(K:Transcription); ENOG41105QS(S:Function unknown); ENOG410YK37(K:Transcription)	ENOG41105XZ(Transcriptional activator that binds specifically to the DNA sequence 5'- AG CCGAC-3'. Binding to the C-repeat DRE element mediates high salinity- and dehydration-inducible transcription. Confers resistance to high salt, cold and drought stress (By similarity)); ENOG41105QS(AP2); ENOG410YK37(dehydration-responsive element-binding protein)	PF00847.17(AP2:AP2 domain)	sp|A2Z389|DRE1A_ORYSI(Dehydration-responsive element-binding protein 1A OS=Oryza sativa subsp. indica OX=39946 GN=DREB1A PE=3 SV=1)
TraesCS1A02G218100			1187	3	155.96	0.2	11.49	0.2	11.49	53.9864	5.75452	2.57e-39	1.12e-37	yes	up	XP_020172805.1(ethylene-responsive transcription factor 5-like [Aegilops tauschii subsp. tauschii])		K09286	EREBP		ENOG410ZM5J(S:Function unknown); ENOG410YIK7(K:Transcription); ENOG410Z37D(K:Transcription)	ENOG410ZM5J(AP2); ENOG410YIK7(Transcription factor); ENOG410Z37D(Transcription factor)	PF00847.17(AP2:AP2 domain)	sp|Q40479|ERF2_TOBAC(Ethylene-responsive transcription factor 2 OS=Nicotiana tabacum OX=4097 GN=ERF2 PE=2 SV=1)
TraesCSU02G197800			1112	0	25.68	0	2.06	0	2.06	53.3356	5.73703	1.02e-07	9.65e-07	yes	up	EMS49914.1(hypothetical protein TRIUR3_19770 [Triticum urartu])	GO:0016021(cellular_component:integral component of membrane); GO:0006810(biological_process:transport)				ENOG410XSVE(S:Function unknown)	ENOG410XSVE(-)
TraesCS3A02G055200			978	0.08	3.09	0.01	0.3	0.01	0.3	40.1108	5.32592	0.0656514	0.173515	no	up	BAF03902.1(Os01g0142000 [Oryza sativa Japonica Group])					ENOG410YYCS(S:Function unknown); ENOG410YB3P(S:Function unknown)	ENOG410YYCS(-); ENOG410YB3P(expressed protein)
TraesCS3A02G274300			2196	1.51	58	0.05	2.02	0.05	2.02	39.8881	5.31789	1.53e-15	2.73e-14	yes	up	XP_020172831.1(carotenoid cleavage dioxygenase 8 homolog B, chloroplastic [Aegilops tauschii subsp. tauschii])	GO:0016121(biological_process:carotene catabolic process); GO:0016702(molecular_function:oxidoreductase activity, acting on single donors with incorporation of molecular oxygen, incorporation of two atoms of oxygen); GO:0102251(molecular_function:all-trans-beta-apo-10'-carotenal cleavage oxygenase activity); GO:1901601(biological_process:strigolactone biosynthetic process); GO:0046872(molecular_f…	K17913	CCD8	map00906(Carotenoid biosynthesis)	COG3670(Q:Secondary metabolites biosynthesis, transport and catabolism); COG2801(L:Replication, recombination and repair)	COG3670(dioxygenase); COG2801(Retrotransposon protein)	PF03055.12(RPE65:Retinal pigment epithelial membrane protein)	sp|Q8LIY8|CCD8B_ORYSJ(Carotenoid cleavage dioxygenase 8 homolog B, chloroplastic OS=Oryza sativa subsp. japonica OX=39947 GN=CCD8B PE=1 SV=1)
TraesCS4D02G063900			588	0	19	0	4.14	0	4.14	39.4617	5.30238	5.04e-06	3.86e-05	yes	up	XP_020187646.1(uncharacterized protein LOC109773366 [Aegilops tauschii subsp. tauschii])					ENOG410Z3R4(S:Function unknown)	ENOG410Z3R4(-)
TraesCS7A02G201100			729	0	19	0	2.84	0	2.84	39.4617	5.30238	5.04e-06	3.86e-05	yes	up	XP_020156642.1(protein TIFY 11e-like [Aegilops tauschii subsp. tauschii])	GO:0050896(biological_process:response to stimulus); GO:0050789(biological_process:regulation of biological process)	K13464	JAZ	map04075(Plant hormone signal transduction)	ENOG4110691(S:Function unknown); ENOG41104NK(S:Function unknown); ENOG41107KF(S:Function unknown)	ENOG4110691(Divergent CCT motif); ENOG41104NK(Divergent CCT motif); ENOG41107KF(Divergent CCT motif)	PF06200.11(tify:tify domain); PF09425.7(CCT_2:Divergent CCT motif)	sp|Q7XEZ6|TI11E_ORYSJ(Protein TIFY 11e OS=Oryza sativa subsp. japonica OX=39947 GN=TIFY11E PE=2 SV=1)
TraesCS1D02G241100			964	0	18	0	1.76	0	1.76	37.3848	5.22438	9.19e-06	6.76e-05	yes	up	XP_020148165.1(uncharacterized protein LOC109733368 [Aegilops tauschii subsp. tauschii])					ENOG410YHQZ(S:Function unknown)	ENOG410YHQZ(expressed protein)	PF14009.3(DUF4228:Domain of unknown function (DUF4228))
TraesCSU02G189700			1342	0	18	0	1.13	0	1.13	37.3848	5.22438	9.19e-06	6.76e-05	yes	up	XP_020167069.1(protein STRICTOSIDINE SYNTHASE-LIKE 10-like [Aegilops tauschii subsp. tauschii])	GO:0016844(molecular_function:strictosidine synthase activity); GO:0009058(biological_process:biosynthetic process); GO:0016020(cellular_component:membrane); GO:0005783(cellular_component:endoplasmic reticulum); GO:0016788(molecular_function:hydrolase activity, acting on ester bonds)	K21407	APMAP		COG3386(G:Carbohydrate transport and metabolism)	COG3386(SMP-30 gluconolaconase LRE domain protein)	PF03088.13(Str_synth:Strictosidine synthase); PF08450.9(SGL:SMP-30/Gluconolaconase/LRE-like region)	sp|Q4V3D9|SSL10_ARATH(Protein STRICTOSIDINE SYNTHASE-LIKE 10 OS=Arabidopsis thaliana OX=3702 GN=SSL10 PE=2 SV=1)
TraesCS2A02G078100			1775	1	36	0.04	1.61	0.04	1.61	37.3848	5.22438	3.55e-10	4.33e-09	yes	up	XP_020167063.1(premnaspirodiene oxygenase-like [Aegilops tauschii subsp. tauschii])	GO:0046872(molecular_function:metal ion binding); GO:0016491(molecular_function:oxidoreductase activity)				COG2124(Q:Secondary metabolites biosynthesis, transport and catabolism)	COG2124(Cytochrome p450)	PF00067.19(p450:Cytochrome P450)	sp|A6YIH8|C7D55_HYOMU(Premnaspirodiene oxygenase OS=Hyoscyamus muticus OX=35626 GN=CYP71D55 PE=1 SV=1)
TraesCS3D02G147100			1149	2	71	0.14	5.46	0.14	5.46	36.8656	5.2042	1.3e-18	2.72e-17	yes	up	XP_020188612.1(RING-H2 finger protein ATL74-like [Aegilops tauschii subsp. tauschii])		K19038	ATL41		ENOG41121N2(O:Posttranslational modification, protein turnover, chaperones)	ENOG41121N2(zinc ion binding)	PF13639.3(zf-RING_2:Ring finger domain); PF17123.2(zf-RING_11:RING-like zinc finger); PF12678.4(zf-rbx1:RING-H2 zinc finger domain); PF13923.3(zf-C3HC4_2:Zinc finger, C3HC4 type (RING finger)); PF00097.22(zf-C3HC4:Zinc finger, C3HC4 type (RING finger)); PF13445.3(zf-RING_UBOX:RING-type zinc-finger); PF14634.3(zf-RING_5:zinc-RING finger domain); PF13920.3(zf-C3HC4_3:Zinc finger, C3HC4 type (RING f…	sp|Q9LRB7|EL5_ORYSJ(E3 ubiquitin-protein ligase EL5 OS=Oryza sativa subsp. japonica OX=39947 GN=EL5.1 PE=1 SV=1)
TraesCS5A02G112500			999	0	17.57	0	9.31	0	9.31	36.4917	5.1895	1.19e-05	8.59e-05	yes	up	XP_020153861.1(5-formyltetrahydrofolate cyclo-ligase-like protein COG0212 [Aegilops tauschii subsp. tauschii])	GO:0016874(molecular_function:ligase activity); GO:0009507(cellular_component:chloroplast)	K01934	MTHFS	map00670(One carbon pool by folate)	COG0212(J:Translation, ribosomal structure and biogenesis)	COG0212(One of the primary rRNA binding proteins, it binds directly near the 3'-end of the 23S rRNA, where it nucleates assembly of the 50S subunit (By similarity))	PF01812.17(5-FTHF_cyc-lig:5-formyltetrahydrofolate cyclo-ligase family)	sp|Q9SRE0|5FCLL_ARATH(5-formyltetrahydrofolate cyclo-ligase-like protein COG0212 OS=Arabidopsis thaliana OX=3702 GN=COG0212 PE=2 SV=1)
TraesCS7A02G177700		Small heat shock protein Hsp23.6 [Source:UniProtKB/TrEMBL%3BAcc:Q9ZP24]	1064	0	17.38	0	1.48	0	1.48	36.0971	5.17381	1.34e-05	9.56e-05	yes	up	AAD03605.1(small heat shock protein Hsp23.6 [Triticum aestivum])		K13993	HSP20	map04141(Protein processing in endoplasmic reticulum)	COG0071(O:Posttranslational modification, protein turnover, chaperones)	COG0071(response to heat)	PF00011.18(HSP20:Hsp20/alpha crystallin family)	sp|Q67X83|HS26M_ORYSJ(26.2 kDa heat shock protein, mitochondrial OS=Oryza sativa subsp. japonica OX=39947 GN=HSP26.2 PE=2 SV=1)
TraesCS7B02G107900			679	0	17	0	2.86	0	2.86	35.3079	5.14192	1.68e-05	0.000118431	yes	up	XP_020153853.1(protein TIFY 11e-like [Aegilops tauschii subsp. tauschii])	GO:0005634(cellular_component:nucleus); GO:0003714(molecular_function:transcription corepressor activity); GO:0009611(biological_process:response to wounding); GO:1903507(biological_process:negative regulation of nucleic acid-templated transcription); GO:2000022(biological_process:regulation of jasmonic acid mediated signaling pathway); GO:0031347(biological_process:regulation of defense response)	K13464	JAZ	map04075(Plant hormone signal transduction)	ENOG4110691(S:Function unknown); ENOG41104NK(S:Function unknown); ENOG41108I8(S:Function unknown)	ENOG4110691(Divergent CCT motif); ENOG41104NK(Divergent CCT motif); ENOG41108I8(Divergent CCT motif)	PF06200.11(tify:tify domain); PF09425.7(CCT_2:Divergent CCT motif)	sp|Q7XEZ6|TI11E_ORYSJ(Protein TIFY 11e OS=Oryza sativa subsp. japonica OX=39947 GN=TIFY11E PE=2 SV=1)
TraesCS3D02G225100			689	0	17	0	2.79	0	2.79	35.3079	5.14192	1.68e-05	0.000118431	yes	up	XP_020147465.1(uncharacterized protein LOC109732686 [Aegilops tauschii subsp. tauschii])					ENOG41107QY(S:Function unknown)	ENOG41107QY(-)
TraesCS3B02G257400			692	0	17	0	2.77	0	2.77	35.3079	5.14192	1.68e-05	0.000118431	yes	up	CDM83464.1(unnamed protein product [Triticum aestivum])					ENOG41107QY(S:Function unknown)	ENOG41107QY(-)
TraesCS2D02G088800			1325	0	17	0	1.09	0	1.09	35.3079	5.14192	1.68e-05	0.000118431	yes	up	XP_020191567.1(sex determination protein tasselseed-2-like [Aegilops tauschii subsp. tauschii])					COG1028(S:Function unknown)	COG1028(leucine Rich Repeat)	PF13561.3(adh_short_C2:Enoyl-(Acyl carrier protein) reductase); PF00106.22(adh_short:short chain dehydrogenase); PF08659.7(KR:KR domain)	sp|P50160|TS2_MAIZE(Sex determination protein tasselseed-2 OS=Zea mays OX=4577 GN=TS2 PE=2 SV=1)
TraesCS6A02G240200			2509	1	34	0.03	1.06	0.03	1.06	35.3079	5.14192	1.16e-09	1.35e-08	yes	up	XP_020184216.1(trihelix transcription factor GTL1-like [Aegilops tauschii subsp. tauschii])					ENOG410YYXY(K:Transcription)	ENOG410YYXY(Transcription factor)	PF13837.3(Myb_DNA-bind_4:Myb/SANT-like DNA-binding domain); PF13921.3(Myb_DNA-bind_6:Myb-like DNA-binding domain); PF10545.6(MADF_DNA_bdg:Alcohol dehydrogenase transcription factor Myb/SANT-like); PF00249.28(Myb_DNA-binding:Myb-like DNA-binding domain)	sp|Q39117|TGT2_ARATH(Trihelix transcription factor GT-2 OS=Arabidopsis thaliana OX=3702 GN=GT-2 PE=2 SV=1)
TraesCS3B02G553900			857	2	66	0.21	7.66	0.21	7.66	34.2694	5.09885	2.42e-17	4.78e-16	yes	up	EMS52172.1(putative calcium-binding protein CML31 [Triticum urartu])	GO:0005509(molecular_function:calcium ion binding)	K13448	CML	map04626(Plant-pathogen interaction)	COG5126(D:Cell cycle control, cell division, chromosome partitioning); COG5126(T:Signal transduction mechanisms); COG5126(Z:Cytoskeleton)	COG5126(Calcium-binding protein); COG5126(Calcium-binding protein); COG5126(Calcium-binding protein)	PF00036.29(EF-hand_1:EF hand); PF13833.3(EF-hand_8:EF-hand domain pair); PF13499.3(EF-hand_7:EF-hand domain pair); PF13405.3(EF-hand_6:EF-hand domain); PF13202.3(EF-hand_5:EF hand)	sp|Q8RYK0|CML31_ORYSJ(Probable calcium-binding protein CML31 OS=Oryza sativa subsp. japonica OX=39947 GN=CML31 PE=2 SV=1)
TraesCS2B02G331800			372	0	16.08	0	10.62	0	10.62	33.3971	5.06165	2.94e-05	0.000199286	yes	up	YP_588293.1(chloroplast hypothetical protein (mitochondrion) [Zea mays subsp. mays])					ENOG410YT61(S:Function unknown)	ENOG410YT61(-)
TraesCS7A02G460700			917	0	16.06	0	1.69	0	1.69	33.3556	5.05985	2.98e-05	0.000201486	yes	up	XP_020157110.1(uncharacterized protein LOC109742439 [Aegilops tauschii subsp. tauschii])					ENOG410Z8NR(S:Function unknown)	ENOG410Z8NR(-)
TraesCS2D02G204700			2706	1	32.1	0.03	0.88	0.03	0.88	33.3348	5.05896	3.58e-09	3.99e-08	yes	up	XP_020166500.1(phenylalanine ammonia-lyase-like [Aegilops tauschii subsp. tauschii])		K10775	PAL	map00940(Phenylpropanoid biosynthesis); map00360(Phenylalanine metabolism)	COG2986(E:Amino acid transport and metabolism)	COG2986(histidine ammonia-lyase)	PF00221.16(Lyase_aromatic:Aromatic amino acid lyase)	sp|Q43210|PALY_WHEAT(Phenylalanine ammonia-lyase OS=Triticum aestivum OX=4565 GN=PAL PE=3 SV=1)
TraesCS3A02G407000			1443	0	16	0	0.92	0	0.92	33.2309	5.05445	3.09e-05	0.000208475	yes	up	CDM85442.1(unnamed protein product [Triticum aestivum])	GO:0003333(biological_process:amino acid transmembrane transport); GO:0016021(cellular_component:integral component of membrane); GO:0015171(molecular_function:amino acid transmembrane transporter activity); GO:0005886(cellular_component:plasma membrane)				COG0814(E:Amino acid transport and metabolism)	COG0814(amino acid transport)	PF01490.15(Aa_trans:Transmembrane amino acid transporter protein)	sp|Q39134|AAP3_ARATH(Amino acid permease 3 OS=Arabidopsis thaliana OX=3702 GN=AAP3 PE=1 SV=2)
TraesCS7D02G315600		Peroxidase [Source:UniProtKB/TrEMBL%3BAcc:W5I3E3]	1414	0	15.78	0	0.93	0	0.93	32.774	5.03448	3.54e-05	0.000235775	yes	up	XP_020148640.1(peroxidase 47-like [Aegilops tauschii subsp. tauschii])	GO:0009664(biological_process:plant-type cell wall organization); GO:0020037(molecular_function:heme binding); GO:0004601(molecular_function:peroxidase activity); GO:0098869(biological_process:cellular oxidant detoxification); GO:0042744(biological_process:hydrogen peroxide catabolic process); GO:0009505(cellular_component:plant-type cell wall); GO:0046872(molecular_function:metal ion binding); G…	K00430	E1.11.1.7	map00940(Phenylpropanoid biosynthesis)	ENOG410XUVZ(G:Carbohydrate transport and metabolism)	ENOG410XUVZ(peroxidase)	PF00141.20(peroxidase:Peroxidase)	sp|Q9SZB9|PER47_ARATH(Peroxidase 47 OS=Arabidopsis thaliana OX=3702 GN=PER47 PE=2 SV=2)
TraesCS5B02G261200			1153	8	252.36	0.56	19.32	0.56	19.32	32.7584	5.03379	1.91e-61	1.31e-59	yes	up	XP_020171700.1(adenomatous polyposis coli protein 2-like [Aegilops tauschii subsp. tauschii])							PF15365.3(PNRC:Proline-rich nuclear receptor coactivator)
TraesCS3D02G508500			237	0	15.56	0	58.68	0	58.68	32.3171	5.01423	4.05e-05	0.000267315	yes	up
TraesCS3D02G499700			749	1	31	0.13	4.43	0.13	4.43	32.1925	5.00865	6.91e-09	7.45e-08	yes	up	XP_020189136.1(probable calcium-binding protein CML31 [Aegilops tauschii subsp. tauschii])	GO:0005509(molecular_function:calcium ion binding)	K13448	CML	map04626(Plant-pathogen interaction)	COG5126(D:Cell cycle control, cell division, chromosome partitioning); COG5126(T:Signal transduction mechanisms); COG5126(Z:Cytoskeleton)	COG5126(Calcium-binding protein); COG5126(Calcium-binding protein); COG5126(Calcium-binding protein)	PF13833.3(EF-hand_8:EF-hand domain pair); PF00036.29(EF-hand_1:EF hand); PF13499.3(EF-hand_7:EF-hand domain pair); PF13405.3(EF-hand_6:EF-hand domain); PF13202.3(EF-hand_5:EF hand)	sp|Q8RYK0|CML31_ORYSJ(Probable calcium-binding protein CML31 OS=Oryza sativa subsp. japonica OX=39947 GN=CML31 PE=2 SV=1)
TraesCS5B02G230800			774	2	62	0.24	8.41	0.24	8.41	32.1925	5.00865	2.55e-16	4.79e-15	yes	up	XP_020188200.1(uncharacterized protein LOC109773883 [Aegilops tauschii subsp. tauschii])	GO:0016021(cellular_component:integral component of membrane)				ENOG410Z762(S:Function unknown)	ENOG410Z762(-)
TraesCS6A02G168600			845	2.21	68	0.24	8.06	0.24	8.06	31.9528	4.99787	9.7e-18	1.96e-16	yes	up	XP_020169339.1(uncharacterized protein LOC109754860 [Aegilops tauschii subsp. tauschii])	GO:0005739(cellular_component:mitochondrion)				ENOG410Z0XV(S:Function unknown)	ENOG410Z0XV(expressed protein)	PF14009.3(DUF4228:Domain of unknown function (DUF4228))
TraesCS7A02G383900			1644	3.17	96.73	0.14	4.74	0.14	4.74	31.688	4.98586	1.5e-24	4.07e-23	yes	up	XP_020159049.1(alpha-amylase type A isozyme [Aegilops tauschii subsp. tauschii])	GO:0004556(molecular_function:alpha-amylase activity); GO:0005975(biological_process:carbohydrate metabolic process); GO:0005615(cellular_component:extracellular space); GO:0005509(molecular_function:calcium ion binding)	K01176	AMY, amyA, malS	map00500(Starch and sucrose metabolism)	COG0366(G:Carbohydrate transport and metabolism)	COG0366(alpha amylase, catalytic)	PF07821.9(Alpha-amyl_C2:Alpha-amylase C-terminal beta-sheet domain); PF00128.21(Alpha-amylase:Alpha amylase, catalytic domain); PF02324.13(Glyco_hydro_70:Glycosyl hydrolase family 70)	sp|P00693|AMY1_HORVU(Alpha-amylase type A isozyme OS=Hordeum vulgare OX=4513 GN=AMY1.1 PE=1 SV=1)
TraesCS5A02G312000			947	0	15.22	0	1.53	0	1.53	31.6109	4.98235	4.99e-05	0.000324033	yes	up	AAX28964.1(TaCBF6 [Triticum aestivum])					ENOG41105XZ(K:Transcription); ENOG41105QS(S:Function unknown); ENOG410YK37(K:Transcription)	ENOG41105XZ(Transcriptional activator that binds specifically to the DNA sequence 5'- AG CCGAC-3'. Binding to the C-repeat DRE element mediates high salinity- and dehydration-inducible transcription. Confers resistance to high salt, cold and drought stress (By similarity)); ENOG41105QS(AP2); ENOG410YK37(dehydration-responsive element-binding protein)	PF00847.17(AP2:AP2 domain)	sp|A2Z389|DRE1A_ORYSI(Dehydration-responsive element-binding protein 1A OS=Oryza sativa subsp. indica OX=39946 GN=DREB1A PE=3 SV=1)
TraesCS2D02G165100		Glycosyltransferase [Source:UniProtKB/TrEMBL%3BAcc:A0A1D5V3G6]	1769	0	15.16	0	0.68	0	0.68	31.4863	4.97665	5.17e-05	0.00033506	yes	up	XP_020146742.1(phloretin 2'-O-glucosyltransferase-like [Aegilops tauschii subsp. tauschii])					COG1819(S:Function unknown)	COG1819(Transferase)	PF00201.15(UDPGT:UDP-glucoronosyl and UDP-glucosyl transferase)	sp|A0A067YB04|UGT1_PUEML(UDP-glycosyltransferase 1 OS=Pueraria montana var. lobata OX=3893 GN=UGT1 PE=1 SV=1)
TraesCS7D02G157300			972	8	178	0.7	17.21	0.7	17.21	23.1059	4.53019	2.29e-42	1.07e-40	yes	up	XP_020196033.1(RING-H2 finger protein ATL3-like [Aegilops tauschii subsp. tauschii])					ENOG41121N2(E:Amino acid transport and metabolism)	ENOG41121N2(amino acid transport)	PF13639.3(zf-RING_2:Ring finger domain); PF17123.2(zf-RING_11:RING-like zinc finger); PF12678.4(zf-rbx1:RING-H2 zinc finger domain); PF13923.3(zf-C3HC4_2:Zinc finger, C3HC4 type (RING finger)); PF00097.22(zf-C3HC4:Zinc finger, C3HC4 type (RING finger)); PF13920.3(zf-C3HC4_3:Zinc finger, C3HC4 type (RING finger)); PF12861.4(zf-ANAPC11:Anaphase-promoting complex subunit 11 RING-H2 finger); PF14634.…	sp|P0C035|ATL60_ARATH(RING-H2 finger protein ATL60 OS=Arabidopsis thaliana OX=3702 GN=ATL60 PE=2 SV=1)
TraesCS4A02G477900			1097	0	11	0	0.9	0	0.9	22.8463	4.51389	0.000703101	0.0036183	no	up
TraesCS2A02G363700			1185	0	11	0	0.81	0	0.81	22.8463	4.51389	0.000703101	0.0036183	no	up	XP_020160473.1(uncharacterized protein LOC109745769 [Aegilops tauschii subsp. tauschii])					ENOG411163J(S:Function unknown)	ENOG411163J(No apical meristem (NAM) protein)	PF02365.12(NAM:No apical meristem (NAM) protein)
TraesCS5A02G503300			1387	0	11	0	0.66	0	0.66	22.8463	4.51389	0.000703101	0.0036183	no	up	XP_020150249.1(transcription factor bHLH93-like [Aegilops tauschii subsp. tauschii])					ENOG410YB4F(K:Transcription)	ENOG410YB4F(Transcription factor)	PF00010.23(HLH:Helix-loop-helix DNA-binding domain)	sp|Q9LSL1|BH093_ARATH(Transcription factor bHLH93 OS=Arabidopsis thaliana OX=3702 GN=BHLH93 PE=1 SV=1)
TraesCS1D02G091600			1978	0	11	0	0.43	0	0.43	22.8463	4.51389	0.000703101	0.0036183	no	up	XP_020168522.1(serine/threonine-protein kinase RIPK-like [Aegilops tauschii subsp. tauschii])	GO:0006468(biological_process:protein phosphorylation); GO:0009536(cellular_component:plastid); GO:0005524(molecular_function:ATP binding); GO:0004672(molecular_function:protein kinase activity)	K04733	IRAK4		COG0515(T:Signal transduction mechanisms)	COG0515(Serine Threonine protein kinase)	PF07714.14(Pkinase_Tyr:Protein tyrosine kinase); PF00069.22(Pkinase:Protein kinase domain)	sp|Q9ZUF4|RIPK_ARATH(Serine/threonine-protein kinase RIPK OS=Arabidopsis thaliana OX=3702 GN=RIPK PE=1 SV=1)
TraesCS1A02G077400			726	0	10.86	0	1.63	0	1.63	22.5555	4.49541	0.000769032	0.00392582	no	up	EMS55318.1(hypothetical protein TRIUR3_16936 [Triticum urartu])							PF12274.5(DUF3615:Protein of unknown function (DUF3615))
TraesCS6A02G310400			831	7.08	150	0.77	18.23	0.77	18.23	22.0014	4.45952	9.76e-36	3.84e-34	yes	up	XP_020167998.1(uncharacterized protein LOC109753510 [Aegilops tauschii subsp. tauschii])					ENOG410Z2IC(S:Function unknown)	ENOG410Z2IC(-)
TraesCS1A02G405300			267	3	63	0.5	17.23	0.5	17.23	21.8078	4.44677	6.38e-16	1.17e-14	yes	up	XP_020176359.1(protein RADIALIS-like 3 [Aegilops tauschii subsp. tauschii])					COG5269(K:Transcription)	COG5269(Transcription factor)	PF00249.28(Myb_DNA-binding:Myb-like DNA-binding domain)	sp|Q6NNN0|RADL3_ARATH(Protein RADIALIS-like 3 OS=Arabidopsis thaliana OX=3702 GN=RL3 PE=2 SV=1)
TraesCS7B02G154600			1353	1	21	0.06	1.31	0.06	1.31	21.8078	4.44677	3.07e-06	2.42e-05	yes	up	XP_020152177.1(pre-mRNA-splicing factor cwc24-like [Aegilops tauschii subsp. tauschii])	GO:0008270(molecular_function:zinc ion binding)				ENOG410Y2MJ(S:Function unknown)	ENOG410Y2MJ(RING)	PF13920.3(zf-C3HC4_3:Zinc finger, C3HC4 type (RING finger)); PF00097.22(zf-C3HC4:Zinc finger, C3HC4 type (RING finger)); PF13923.3(zf-C3HC4_2:Zinc finger, C3HC4 type (RING finger)); PF14447.3(Prok-RING_4:Prokaryotic RING finger family 4); PF13639.3(zf-RING_2:Ring finger domain); PF13445.3(zf-RING_UBOX:RING-type zinc-finger); PF14634.3(zf-RING_5:zinc-RING finger domain)
TraesCS2D02G088400			1359	4	83	0.06	2.51	0.06	2.51	21.5482	4.42949	1.9e-20	4.3e-19	yes	up	BAK02747.1(predicted protein [Hordeum vulgare subsp. vulgare])	GO:0000166(molecular_function:nucleotide binding); GO:0016020(cellular_component:membrane); GO:0004672(molecular_function:protein kinase activity)				COG0515(T:Signal transduction mechanisms); ENOG41104BM(S:Function unknown)	COG0515(Serine Threonine protein kinase); ENOG41104BM(Legume lectin domain)	PF00139.16(Lectin_legB:Legume lectin domain); PF07714.14(Pkinase_Tyr:Protein tyrosine kinase); PF00069.22(Pkinase:Protein kinase domain)	sp|O80939|LRK41_ARATH(L-type lectin-domain containing receptor kinase IV.1 OS=Arabidopsis thaliana OX=3702 GN=LECRK41 PE=2 SV=1)
TraesCS5D02G235600			682	15	309	2.22	51.54	2.22	51.54	21.3924	4.41903	1.93e-71	1.53e-69	yes	up	XP_020188200.1(uncharacterized protein LOC109773883 [Aegilops tauschii subsp. tauschii])	GO:0016021(cellular_component:integral component of membrane)				ENOG410Z762(S:Function unknown)	ENOG410Z762(-)
TraesCS5B02G067800			1480	0	10.26	0	0.57	0	0.57	21.3093	4.41341	0.00113087	0.00554689	no	up	XP_020174294.1(putative serine/threonine-protein kinase isoform X1 [Aegilops tauschii subsp. tauschii])	GO:0004674(molecular_function:protein serine/threonine kinase activity); GO:0006468(biological_process:protein phosphorylation); GO:0005524(molecular_function:ATP binding); GO:0005886(cellular_component:plasma membrane)				COG0515(K:Transcription)	COG0515(WRKY transcription factor)	PF07714.14(Pkinase_Tyr:Protein tyrosine kinase); PF00069.22(Pkinase:Protein kinase domain)	sp|Q93YN1|CRPK1_ARATH(Cold-responsive protein kinase 1 OS=Arabidopsis thaliana OX=3702 GN=CRPK1 PE=1 SV=1)
TraesCS1B02G231500			771	8	163	0.98	22.24	0.98	22.24	21.1588	4.40318	1.81e-38	7.71e-37	yes	up	XP_020172805.1(ethylene-responsive transcription factor 5-like [Aegilops tauschii subsp. tauschii])		K09286	EREBP		ENOG410ZM5J(S:Function unknown); ENOG410Z37D(K:Transcription); ENOG410YIK7(K:Transcription)	ENOG410ZM5J(AP2); ENOG410Z37D(Transcription factor); ENOG410YIK7(Transcription factor)	PF00847.17(AP2:AP2 domain)	sp|Q9FKG1|EF104_ARATH(Ethylene-responsive transcription factor ERF104 OS=Arabidopsis thaliana OX=3702 GN=ERF104 PE=1 SV=1)
TraesCS5B02G185800			897	0	10.11	0	1.1	0	1.1	20.9978	4.39217	0.00124579	0.00605167	no	up	XP_020151546.1(uncharacterized protein LOC109736749 [Aegilops tauschii subsp. tauschii])
TraesCS2A02G118800			372	0	10.1	0	0.84	0	0.84	20.977	4.39074	0.00125386	0.00608501	no	up	XP_020171497.1(nucleolar protein 58-like isoform X2 [Aegilops tauschii subsp. tauschii])	GO:0000154(biological_process:rRNA modification); GO:0030515(molecular_function:snoRNA binding); GO:0032040(cellular_component:small-subunit processome); GO:0031428(cellular_component:box C/D snoRNP complex)	K14565	NOP58	map03008(Ribosome biogenesis in eukaryotes)	COG1498(J:Translation, ribosomal structure and biogenesis)	COG1498(Nucleolar protein)		sp|O04658|NOP5A_ARATH(Probable nucleolar protein 5-1 OS=Arabidopsis thaliana OX=3702 GN=NOP5-1 PE=1 SV=2)
TraesCSU02G154500			2838	0	10.01	0	0.26	0	0.26	20.7901	4.37783	0.00132894	0.00640192	no	up	CDM82447.1(unnamed protein product [Triticum aestivum])					COG4886(S:Function unknown)	COG4886(leucine Rich Repeat)	PF00931.19(NB-ARC:NB-ARC domain); PF13173.3(AAA_14:AAA domain); PF13401.3(AAA_22:AAA domain)	sp|Q9M667|RPP13_ARATH(Disease resistance protein RPP13 OS=Arabidopsis thaliana OX=3702 GN=RPP13 PE=2 SV=2)
TraesCSU02G042600			2838	0	10.01	0	0.26	0	0.26	20.7901	4.37783	0.00132894	0.00640192	no	up	CDM82447.1(unnamed protein product [Triticum aestivum])					COG4886(S:Function unknown)	COG4886(leucine Rich Repeat)	PF00931.19(NB-ARC:NB-ARC domain); PF13173.3(AAA_14:AAA domain); PF13401.3(AAA_22:AAA domain)	sp|Q9M667|RPP13_ARATH(Disease resistance protein RPP13 OS=Arabidopsis thaliana OX=3702 GN=RPP13 PE=2 SV=2)
TraesCS7D02G264700			3025	0	10.01	0	0.23	0	0.23	20.7901	4.37783	0.00132894	0.00640192	no	up	XP_020188613.1(ADP-ribosylation factor GTPase-activating protein AGD3-like [Aegilops tauschii subsp. tauschii])	GO:0005737(cellular_component:cytoplasm); GO:0005096(molecular_function:GTPase activator activity); GO:0043547(biological_process:positive regulation of GTPase activity)	K12489	ACAP	map04144(Endocytosis)	COG5347(U:Intracellular trafficking, secretion, and vesicular transport); COG0666(S:Function unknown)	COG5347(domain, ankyrin repeat and PH domain); COG0666(Ankyrin Repeat)	PF01412.15(ArfGap:Putative GTPase activating protein for Arf); PF16746.2(BAR_3:BAR domain of APPL family); PF03114.15(BAR:BAR domain); PF00169.26(PH:PH domain); PF13857.3(Ank_5:Ankyrin repeats (many copies)); PF13637.3(Ank_4:Ankyrin repeats (many copies)); PF13606.3(Ank_3:Ankyrin repeat); PF12796.4(Ank_2:Ankyrin repeats (3 copies)); PF00023.27(Ank:Ankyrin repeat); PF15413.3(PH_11:Pleckstrin homol…	sp|Q5W7F2|AGD3_ARATH(ADP-ribosylation factor GTPase-activating protein AGD3 OS=Arabidopsis thaliana OX=3702 GN=AGD3 PE=1 SV=1)
TraesCS4A02G181400			441	0	10	0	4.1	0	4.1	20.7693	4.37638	0.00133756	0.00643918	no	up	XP_020149713.1(probable calcium-binding protein CML25/26 [Aegilops tauschii subsp. tauschii])		K13448	CML	map04626(Plant-pathogen interaction)	COG5126(D:Cell cycle control, cell division, chromosome partitioning); COG5126(T:Signal transduction mechanisms); COG5126(Z:Cytoskeleton)	COG5126(Calcium-binding protein); COG5126(Calcium-binding protein); COG5126(Calcium-binding protein)	PF13833.3(EF-hand_8:EF-hand domain pair); PF00036.29(EF-hand_1:EF hand); PF13499.3(EF-hand_7:EF-hand domain pair); PF13202.3(EF-hand_5:EF hand); PF13405.3(EF-hand_6:EF-hand domain)	sp|Q2QYW1|CML25_ORYSJ(Probable calcium-binding protein CML25/26 OS=Oryza sativa subsp. japonica OX=39947 GN=CML25 PE=3 SV=1)
TraesCS1D02G043200			873	0	10	0	1.2	0	1.2	20.7693	4.37638	0.00133756	0.00643918	no	up	XP_020156215.1(uncharacterized protein LOC109741536 isoform X2 [Aegilops tauschii subsp. tauschii])					ENOG410YJVG(S:Function unknown)	ENOG410YJVG(Protein of unknown function (DUF1635))	PF07795.8(DUF1635:Protein of unknown function (DUF1635)); PF13870.3(DUF4201:Domain of unknown function (DUF4201))
TraesCS1D02G192600			1059	0	10	0	0.86	0	0.86	20.7693	4.37638	0.00133756	0.00643918	no	up	XP_020156707.1(uncharacterized protein LOC109742034 [Aegilops tauschii subsp. tauschii])					ENOG410Z6MK(S:Function unknown)	ENOG410Z6MK(-)
TraesCS7A02G507200			1089	0	10	0	0.83	0	0.83	20.7693	4.37638	0.00133756	0.00643918	no	up	XP_020149502.1(L-type lectin-domain containing receptor kinase IX.1-like [Aegilops tauschii subsp. tauschii])		K04730	IRAK1		COG0515(T:Signal transduction mechanisms); COG4886(S:Function unknown)	COG0515(Serine Threonine protein kinase); COG4886(leucine Rich Repeat)	PF07714.14(Pkinase_Tyr:Protein tyrosine kinase); PF00069.22(Pkinase:Protein kinase domain)	sp|Q2QRN7|CHARK_ORYSJ(Probable kinase CHARK OS=Oryza sativa subsp. japonica OX=39947 GN=CHARK PE=2 SV=1)
TraesCS5D02G064500			1189	0	10	0	0.74	0	0.74	20.7693	4.37638	0.00133756	0.00643918	no	up	XP_020183938.1(uncharacterized protein LOC109769612 [Aegilops tauschii subsp. tauschii])					ENOG41107Y4(S:Function unknown); ENOG41104JY(S:Function unknown)	ENOG41107Y4(-); ENOG41104JY(FBOX)	PF12937.4(F-box-like:F-box-like); PF00646.30(F-box:F-box domain)
TraesCS7D02G366000			1368	0	10	0	0.61	0	0.61	20.7693	4.37638	0.00133756	0.00643918	no	up	XP_020166981.1(amino acid permease 1-like [Aegilops tauschii subsp. tauschii])	GO:0003333(biological_process:amino acid transmembrane transport); GO:0016021(cellular_component:integral component of membrane); GO:0015171(molecular_function:amino acid transmembrane transporter activity); GO:0005886(cellular_component:plasma membrane)				COG0814(E:Amino acid transport and metabolism)	COG0814(amino acid transport)	PF01490.15(Aa_trans:Transmembrane amino acid transporter protein)	sp|Q42400|AAP1_ARATH(Amino acid permease 1 OS=Arabidopsis thaliana OX=3702 GN=AAP1 PE=1 SV=1)
TraesCS6D02G274600			1455	0	10	0	0.57	0	0.57	20.7693	4.37638	0.00133756	0.00643918	no	up	XP_020174764.1(3-ketoacyl-CoA synthase 5-like [Aegilops tauschii subsp. tauschii])	GO:0006633(biological_process:fatty acid biosynthetic process); GO:0016021(cellular_component:integral component of membrane); GO:0016020(cellular_component:membrane); GO:0016747(molecular_function:transferase activity, transferring acyl groups other than amino-acyl groups)	K15397	KCS	map00062(Fatty acid elongation)	ENOG41103XC(Q:Secondary metabolites biosynthesis, transport and catabolism); ENOG411067W(Q:Secondary metabolites biosynthesis, transport and catabolism); ENOG41115U2(Q:Secondary metabolites biosynthesis, transport and catabolism)	ENOG41103XC(3-ketoacyl-CoA synthase); ENOG411067W(3-ketoacyl-coa synthase); ENOG41115U2(3-ketoacyl-coa synthase)	PF08392.9(FAE1_CUT1_RppA:FAE1/Type III polyketide synthase-like protein); PF08541.7(ACP_syn_III_C:3-Oxoacyl-[acyl-carrier-protein (ACP)] synthase III C terminal); PF02797.12(Chal_sti_synt_C:Chalcone and stilbene synthases, C-terminal domain); PF00195.16(Chal_sti_synt_N:Chalcone and stilbene synthases, N-terminal domain)	sp|Q9XF43|KCS6_ARATH(3-ketoacyl-CoA synthase 6 OS=Arabidopsis thaliana OX=3702 GN=CUT1 PE=1 SV=1)
TraesCS3B02G288100			1542	1	20	0.05	1.06	0.05	1.06	20.7693	4.37638	5.72e-06	4.34e-05	yes	up	XP_020173830.1(mitogen-activated protein kinase kinase kinase 3-like [Aegilops tauschii subsp. tauschii])	GO:0005737(cellular_component:cytoplasm); GO:0004702(molecular_function:receptor signaling protein serine/threonine kinase activity); GO:0000166(molecular_function:nucleotide binding); GO:0005524(molecular_function:ATP binding); GO:0004672(molecular_function:protein kinase activity); GO:0023014(biological_process:signal transduction by protein phosphorylation)				ENOG410XQGS(T:Signal transduction mechanisms)	ENOG410XQGS(mitogen-activated protein kinase kinase kinase)	PF00069.22(Pkinase:Protein kinase domain); PF07714.14(Pkinase_Tyr:Protein tyrosine kinase); PF14531.3(Kinase-like:Kinase-like); PF01636.20(APH:Phosphotransferase enzyme family)	sp|O80888|M3K17_ARATH(Mitogen-activated protein kinase kinase kinase 17 OS=Arabidopsis thaliana OX=3702 GN=MAPKKK17 PE=1 SV=1)
TraesCS6B02G257200			1754	0	10	0	0.45	0	0.45	20.7693	4.37638	0.00133756	0.00643918	no	up	XP_020169006.1(myb-related protein Myb4-like [Aegilops tauschii subsp. tauschii])		K09422	MYBP		COG5147(K:Transcription)	COG5147(Myblike DNAbinding domain containing protein)	PF00249.28(Myb_DNA-binding:Myb-like DNA-binding domain); PF13921.3(Myb_DNA-bind_6:Myb-like DNA-binding domain)	sp|Q6K1S6|MYB30_ORYSJ(Transcription factor MYB30 OS=Oryza sativa subsp. japonica OX=39947 GN=MYB30 PE=1 SV=1)
TraesCS4D02G039900			1840	0	10	0	0.43	0	0.43	20.7693	4.37638	0.00133756	0.00643918	no	up	XP_020196809.1(protein FAF-like, chloroplastic [Aegilops tauschii subsp. tauschii])					ENOG410YQ65(S:Function unknown)	ENOG410YQ65(expressed protein)	PF11250.5(FAF:Fantastic Four meristem regulator)
TraesCS4D02G222800			2113	0	10	0	0.36	0	0.36	20.7693	4.37638	0.00133756	0.00643918	no	up	XP_020171555.1(transcription initiation factor IIF subunit alpha-like isoform X2 [Aegilops tauschii subsp. tauschii])	GO:0044424(cellular_component:intracellular part); GO:0044237(biological_process:cellular metabolic process)	K03138	TFIIF1, GTF2F1, TFG1	map03022(Basal transcription factors)	ENOG410XSRW(K:Transcription); ENOG410ZJMK(K:Transcription); ENOG41102AX(S:Function unknown); ENOG41110B8(K:Transcription)	ENOG410XSRW(General transcription factor IIF, polypeptide 1); ENOG410ZJMK(Transcription initiation factor IIF, alpha subunit (TFIIF-alpha)); ENOG41102AX(Transcription initiation factor IIF, alpha subunit (TFIIF-alpha)); ENOG41110B8(Transcription initiation factor IIF)	PF05793.9(TFIIF_alpha:Transcription initiation factor IIF, alpha subunit (TFIIF-alpha)); PF13920.3(zf-C3HC4_3:Zinc finger, C3HC4 type (RING finger))	sp|Q9SU25|T2FA_ARATH(Transcription initiation factor IIF subunit alpha OS=Arabidopsis thaliana OX=3702 GN=RAP74 PE=1 SV=1)
TraesCS5A02G054700			2246	0	10	0	0.34	0	0.34	20.7693	4.37638	0.00133756	0.00643918	no	up	XP_020163279.1(serine/threonine-protein kinase Nek2 [Aegilops tauschii subsp. tauschii])	GO:0004674(molecular_function:protein serine/threonine kinase activity); GO:0006468(biological_process:protein phosphorylation); GO:0005524(molecular_function:ATP binding)	K08857	NEK1_4_5		ENOG410Y7JF(T:Signal transduction mechanisms)	ENOG410Y7JF(NIMA-related kinase)	PF00069.22(Pkinase:Protein kinase domain); PF07714.14(Pkinase_Tyr:Protein tyrosine kinase); PF14531.3(Kinase-like:Kinase-like)	sp|Q2QMH1|NEK2_ORYSJ(Serine/threonine-protein kinase Nek2 OS=Oryza sativa subsp. japonica OX=39947 GN=NEK2 PE=2 SV=1)
TraesCS4B02G174200		Phospholipid-transporting ATPase [Source:UniProtKB/TrEMBL%3BAcc:A0A1D5XIK2]	2302	0	10	0	0.33	0	0.33	20.7693	4.37638	0.00133756	0.00643918	no	up	XP_020162545.1(phospholipid-transporting ATPase 1-like isoform X1 [Aegilops tauschii subsp. tauschii])	GO:0004012(molecular_function:phospholipid-translocating ATPase activity); GO:0016021(cellular_component:integral component of membrane); GO:0000287(molecular_function:magnesium ion binding); GO:0045332(biological_process:phospholipid translocation); GO:0005886(cellular_component:plasma membrane); GO:0005524(molecular_function:ATP binding)	K14802	DRS2, ATP8A		COG0474(P:Inorganic ion transport and metabolism); ENOG410XPYK(U:Intracellular trafficking, secretion, and vesicular transport)	COG0474(P-type atpase); ENOG410XPYK(Phospholipid-transporting atpase)	PF16209.2(PhoLip_ATPase_N:Phospholipid-translocating ATPase N-terminal); PF00122.17(E1-E2_ATPase:E1-E2 ATPase)	sp|P98204|ALA1_ARATH(Phospholipid-transporting ATPase 1 OS=Arabidopsis thaliana OX=3702 GN=ALA1 PE=2 SV=1)
TraesCS1D02G433200			2333	0	10	0	0.33	0	0.33	20.7693	4.37638	0.00133756	0.00643918	no	up	XP_020151237.1(S-type anion channel SLAH2-like [Aegilops tauschii subsp. tauschii])					ENOG4111I0D(P:Inorganic ion transport and metabolism)	ENOG4111I0D(C4-dicarboxylate transporter malic acid transport protein)	PF03595.14(SLAC1:Voltage-dependent anion channel)	sp|Q9ASQ7|SLAH2_ARATH(S-type anion channel SLAH2 OS=Arabidopsis thaliana OX=3702 GN=SLAH2 PE=2 SV=1)
TraesCS6D02G222500			2548	2	40	0.07	1.27	0.07	1.27	20.7693	4.37638	1.4e-10	1.77e-09	yes	up	XP_020184216.1(trihelix transcription factor GTL1-like [Aegilops tauschii subsp. tauschii])					ENOG410YYXY(K:Transcription)	ENOG410YYXY(Transcription factor)	PF13837.3(Myb_DNA-bind_4:Myb/SANT-like DNA-binding domain); PF13921.3(Myb_DNA-bind_6:Myb-like DNA-binding domain); PF10545.6(MADF_DNA_bdg:Alcohol dehydrogenase transcription factor Myb/SANT-like); PF00249.28(Myb_DNA-binding:Myb-like DNA-binding domain)	sp|Q39117|TGT2_ARATH(Trihelix transcription factor GT-2 OS=Arabidopsis thaliana OX=3702 GN=GT-2 PE=2 SV=1)
TraesCS7A02G039900			3045	0	10	0	0.37	0	0.37	20.7693	4.37638	0.00133756	0.00643918	no	up	EMS52467.1(Disease resistance protein RPM1 [Triticum urartu])					COG4886(S:Function unknown)	COG4886(leucine Rich Repeat)	PF00931.19(NB-ARC:NB-ARC domain); PF13191.3(AAA_16:AAA ATPase domain); PF05673.10(DUF815:Protein of unknown function (DUF815))	sp|Q39214|RPM1_ARATH(Disease resistance protein RPM1 OS=Arabidopsis thaliana OX=3702 GN=RPM1 PE=1 SV=1)
TraesCS6B02G153400			4600	1	20	0.01	0.31	0.01	0.31	20.7693	4.37638	5.72e-06	4.34e-05	yes	up	XP_020162207.1(tyrosine-sulfated glycopeptide receptor 1-like [Aegilops tauschii subsp. tauschii])					COG4886(S:Function unknown)	COG4886(leucine Rich Repeat)	PF00069.22(Pkinase:Protein kinase domain); PF07714.14(Pkinase_Tyr:Protein tyrosine kinase); PF13855.3(LRR_8:Leucine rich repeat); PF12799.4(LRR_4:Leucine Rich repeats (2 copies)); PF08263.9(LRRNT_2:Leucine rich repeat N-terminal domain); PF01636.20(APH:Phosphotransferase enzyme family)	sp|Q9SHI4|RLP3_ARATH(Receptor-like protein 3 OS=Arabidopsis thaliana OX=3702 GN=RLP3 PE=2 SV=1)
TraesCS6A02G025600			1185	0	9.78	0	0.72	0	0.72	20.3124	4.34429	0.00154225	0.00730805	no	up	EMS45703.1(hypothetical protein TRIUR3_32661 [Triticum urartu])					ENOG4111DD5(S:Function unknown); ENOG41106SM(S:Function unknown)	ENOG4111DD5(-); ENOG41106SM(-)
TraesCS2B02G434700			793	1	19	0.12	2.48	0.12	2.48	19.7309	4.30238	1.07e-05	7.77e-05	yes	up	KQJ83923.1(hypothetical protein BRADI_5g17575v3 [Brachypodium distachyon])					ENOG411089R(S:Function unknown); ENOG4111898(S:Function unknown)	ENOG411089R(-); ENOG4111898(-)
TraesCS5D02G238700			799	30	570	3.47	73.55	3.47	73.55	19.7309	4.30238	1.69e-128	2.51e-126	yes	up	XP_020188161.1(calmodulin-like protein 6 [Aegilops tauschii subsp. tauschii])	GO:0016021(cellular_component:integral component of membrane); GO:0005509(molecular_function:calcium ion binding)	K02183	CALM	map05167(Kaposi sarcoma-associated herpesvirus infection); map05163(Human cytomegalovirus infection); map04016(MAPK signaling pathway - plant); map04218(Cellular senescence); map04626(Plant-pathogen interaction); map04625(C-type lectin receptor signaling pathway); map04070(Phosphatidylinositol signaling system)	COG5126(D:Cell cycle control, cell division, chromosome partitioning); COG5126(T:Signal transduction mechanisms); COG5126(Z:Cytoskeleton)	COG5126(Calcium-binding protein); COG5126(Calcium-binding protein); COG5126(Calcium-binding protein)	PF00036.29(EF-hand_1:EF hand); PF13405.3(EF-hand_6:EF-hand domain); PF13499.3(EF-hand_7:EF-hand domain pair); PF13202.3(EF-hand_5:EF hand); PF13833.3(EF-hand_8:EF-hand domain pair)	sp|Q0JC44|CML22_ORYSJ(Probable calcium-binding protein CML22 OS=Oryza sativa subsp. japonica OX=39947 GN=CML22 PE=3 SV=1)
TraesCS1B02G449000			863	1	19	0.1	2.18	0.1	2.18	19.7309	4.30238	1.07e-05	7.77e-05	yes	up	EMS66288.1(DnaJ homolog subfamily C member 2 [Triticum urartu])	GO:0005634(cellular_component:nucleus); GO:0005739(cellular_component:mitochondrion); GO:0003677(molecular_function:DNA binding)				COG5269(S:Function unknown)	COG5269(leucine Rich Repeat)	PF00249.28(Myb_DNA-binding:Myb-like DNA-binding domain)	sp|Q6NNN0|RADL3_ARATH(Protein RADIALIS-like 3 OS=Arabidopsis thaliana OX=3702 GN=RL3 PE=2 SV=1)
TraesCS7A02G430200			1040	1	19	0.08	1.67	0.08	1.67	19.7309	4.30238	1.07e-05	7.77e-05	yes	up	EMS51024.1(hypothetical protein TRIUR3_17724 [Triticum urartu])					ENOG410YP1X(S:Function unknown)	ENOG410YP1X(-)	PF05553.8(DUF761:Cotton fibre expressed protein)
TraesCS7D02G497800			1722	1	19	0.04	0.88	0.04	0.88	19.7309	4.30238	1.07e-05	7.77e-05	yes	up	XP_020183067.1(WRKY transcription factor WRKY28-like [Aegilops tauschii subsp. tauschii])					ENOG410YHES(K:Transcription)	ENOG410YHES(WRKY transcription factor)	PF03106.12(WRKY:WRKY DNA -binding domain)	sp|Q0DAJ3|WRK28_ORYSJ(WRKY transcription factor WRKY28 OS=Oryza sativa subsp. japonica OX=39947 GN=WRKY28 PE=2 SV=2)
TraesCS1D02G372500			1771	1	19	0.04	0.85	0.04	0.85	19.7309	4.30238	1.07e-05	7.77e-05	yes	up	XP_020158372.1(mitogen-activated protein kinase kinase kinase NPK1-like [Aegilops tauschii subsp. tauschii])		K20716	MAPKKK17_18	map04016(MAPK signaling pathway - plant)	ENOG410XQGS(T:Signal transduction mechanisms)	ENOG410XQGS(mitogen-activated protein kinase kinase kinase)	PF00069.22(Pkinase:Protein kinase domain); PF07714.14(Pkinase_Tyr:Protein tyrosine kinase); PF14531.3(Kinase-like:Kinase-like)	sp|O80888|M3K17_ARATH(Mitogen-activated protein kinase kinase kinase 17 OS=Arabidopsis thaliana OX=3702 GN=MAPKKK17 PE=1 SV=1)
TraesCS1A02G414700			504	0	9.43	0	2.82	0	2.82	19.5855	4.29171	0.00193574	0.00892474	no	up	XP_020179192.1(uncharacterized protein LOC109764821 [Aegilops tauschii subsp. tauschii])					ENOG410ZDQD(S:Function unknown); ENOG41107QD(S:Function unknown)	ENOG410ZDQD(-); ENOG41107QD(-)
TraesCS5A02G262800			1264	3.11	58.47	0.19	3.97	0.19	3.97	19.5238	4.28717	1.19e-14	2e-13	yes	up	XP_020171700.1(adenomatous polyposis coli protein 2-like [Aegilops tauschii subsp. tauschii])							PF15365.3(PNRC:Proline-rich nuclear receptor coactivator)
TraesCS6D02G317800			1837	3	56	0.11	2.34	0.11	2.34	19.3847	4.27685	4.44e-14	7.19e-13	yes	up	XP_020165847.1(fatty-acid-binding protein 2-like [Aegilops tauschii subsp. tauschii])	GO:0016872(molecular_function:intramolecular lyase activity)				ENOG411267K(S:Function unknown); ENOG410Y0PD(S:Function unknown)	ENOG411267K(Chalcone-flavanone isomerase); ENOG410Y0PD(Chalcone-flavanone isomerase)	PF16035.2(Chalcone_2:Chalcone isomerase like); PF02431.12(Chalcone:Chalcone-flavanone isomerase); PF16036.2(Chalcone_3:Chalcone isomerase-like)	sp|Q84RK2|FAP2_ARATH(Fatty-acid-binding protein 2 OS=Arabidopsis thaliana OX=3702 GN=FAP2 PE=2 SV=2)
TraesCS3B02G367000			1717	0.59	10.99	0.03	0.51	0.03	0.51	19.3436	4.27379	0.000829052	0.00419755	no	up	CDM84647.1(unnamed protein product [Triticum aestivum])	GO:0005794(cellular_component:Golgi apparatus); GO:0016021(cellular_component:integral component of membrane); GO:0005739(cellular_component:mitochondrion)				ENOG410XTFH(S:Function unknown)	ENOG410XTFH(EamA-like transporter family)	PF03016.12(Exostosin:Exostosin family)	sp|Q6DBG8|ARAD1_ARATH(Probable arabinosyltransferase ARAD1 OS=Arabidopsis thaliana OX=3702 GN=ARAD1 PE=1 SV=1)
TraesCS2B02G365300			787	0	9.16	0	1.21	0	1.21	19.0247	4.2498	0.00230804	0.010432	no	up	XP_020161168.1(protein FLOWERING LOCUS T-like [Aegilops tauschii subsp. tauschii])		K16223	FT	map04712(Circadian rhythm - plant)	COG1881(S:Function unknown)	COG1881(Pentatricopeptide repeat-containing protein)	PF01161.17(PBP:Phosphatidylethanolamine-binding protein)	sp|Q9SXZ2|FT_ARATH(Protein FLOWERING LOCUS T OS=Arabidopsis thaliana OX=3702 GN=FT PE=1 SV=2)
TraesCS2A02G433600			1284	0	9.08	0	0.6	0	0.6	18.8586	4.23715	0.00243178	0.0109122	no	up	XP_020163128.1(xyloglucan endotransglucosylase/hydrolase protein 24-like [Aegilops tauschii subsp. tauschii])	GO:0071554(biological_process:cell wall organization or biogenesis); GO:0042546(biological_process:cell wall biogenesis); GO:0006073(biological_process:cellular glucan metabolic process); GO:0005618(cellular_component:cell wall); GO:0016020(cellular_component:membrane); GO:0016798(molecular_function:hydrolase activity, acting on glycosyl bonds); GO:0048046(cellular_component:apoplast); GO:0071555…				ENOG41104RM(S:Function unknown); COG2273(S:Function unknown)	ENOG41104RM(Xyloglucan endo-transglycosylase (XET) C-terminus); COG2273(Xyloglucan endo-transglycosylase (XET) C-terminus)	PF00722.18(Glyco_hydro_16:Glycosyl hydrolases family 16); PF06955.9(XET_C:Xyloglucan endo-transglycosylase (XET) C-terminus)	sp|Q8LG58|XTH16_ARATH(Probable xyloglucan endotransglucosylase/hydrolase protein 16 OS=Arabidopsis thaliana OX=3702 GN=XTH16 PE=2 SV=2)
TraesCS3A02G072600			2054	0	9.06	0	0.35	0	0.35	18.817	4.23397	0.00246376	0.0110398	no	up	BAJ92130.1(predicted protein [Hordeum vulgare subsp. vulgare])					COG4886(S:Function unknown)	COG4886(leucine Rich Repeat)	PF13855.3(LRR_8:Leucine rich repeat); PF12799.4(LRR_4:Leucine Rich repeats (2 copies))	sp|Q5PP26|PII2_ARATH(Piriformospora indica-insensitive protein 2 OS=Arabidopsis thaliana OX=3702 GN=PII-2 PE=2 SV=1)
TraesCS1B02G238100			690	0	9.05	0	1.48	0	1.48	18.7962	4.23237	0.00247991	0.011103	no	up	XP_020168510.1(nuclear pore complex protein NUP50A-like [Aegilops tauschii subsp. tauschii])	GO:0046907(biological_process:intracellular transport); GO:0005643(cellular_component:nuclear pore); GO:0005829(cellular_component:cytosol); GO:0008536(molecular_function:Ran GTPase binding); GO:0046827(biological_process:positive regulation of protein export from nucleus); GO:0070412(molecular_function:R-SMAD binding); GO:0005515(molecular_function:protein binding); GO:0005634(cellular_component…	K15304	RANBP3		COG5171(U:Intracellular trafficking, secretion, and vesicular transport)	COG5171(ran binding protein)		sp|Q9LW88|NU50B_ARATH(Nuclear pore complex protein NUP50B OS=Arabidopsis thaliana OX=3702 GN=NUP50B PE=1 SV=1)
TraesCS6A02G099000			1308	17	307	1.01	19.95	1.01	19.95	18.7535	4.22909	1.75e-69	1.34e-67	yes	up	XP_020174323.1(histone-lysine N-methyltransferase 2D-like [Aegilops tauschii subsp. tauschii])					ENOG41118EP(S:Function unknown)	ENOG41118EP(DUF1645 domain containing protein)	PF07816.8(DUF1645:Protein of unknown function (DUF1645))
TraesCS2A02G158200		Glycosyltransferase [Source:UniProtKB/TrEMBL%3BAcc:A0A1D5TLL0]	1719	1	18.05	0.04	0.84	0.04	0.84	18.7443	4.22838	1.94e-05	0.000134921	yes	up	EMS62298.1(Anthocyanidin 5,3-O-glucosyltransferase [Triticum urartu])	GO:0043231(cellular_component:intracellular membrane-bounded organelle); GO:0052696(biological_process:flavonoid glucuronidation); GO:0016021(cellular_component:integral component of membrane); GO:0009813(biological_process:flavonoid biosynthetic process); GO:0080043(molecular_function:quercetin 3-O-glucosyltransferase activity); GO:0080044(molecular_function:quercetin 7-O-glucosyltransferase act…				COG1819(S:Function unknown)	COG1819(Transferase)	PF00201.15(UDPGT:UDP-glucoronosyl and UDP-glucosyl transferase)	sp|A0A067YB04|UGT1_PUEML(UDP-glycosyltransferase 1 OS=Pueraria montana var. lobata OX=3893 GN=UGT1 PE=1 SV=1)
TraesCS7B02G295000			393	0	9.02	0	5.06	0	5.06	18.7339	4.22758	0.002529	0.0112874	no	up	XP_020182290.1(UPF0690 protein C1orf52 homolog isoform X1 [Aegilops tauschii subsp. tauschii])					ENOG410XVRY(S:Function unknown)	ENOG410XVRY(-)
TraesCS2B02G622100			663	0	9	0	1.58	0	1.58	18.6924	4.22438	0.00256228	0.0114195	no	up	XP_020165125.1(uncharacterized protein LOC109750575 [Aegilops tauschii subsp. tauschii])					ENOG410YS61(S:Function unknown)	ENOG410YS61(F-box protein)	PF03478.15(DUF295:Protein of unknown function (DUF295))
TraesCS6B02G082300		Histone H2A [Source:UniProtKB/TrEMBL%3BAcc:A0A1D6AXK2]	719	0	9	0	1.37	0	1.37	18.6924	4.22438	0.00256228	0.0114195	no	up	BAK05388.1(predicted protein [Hordeum vulgare subsp. vulgare])	GO:0005634(cellular_component:nucleus); GO:0046982(molecular_function:protein heterodimerization activity); GO:0003677(molecular_function:DNA binding); GO:0000786(cellular_component:nucleosome)	K11251	H2A	map04217(Necroptosis)	COG5262(B:Chromatin structure and dynamics)	COG5262(histone h2a)	PF16211.2(Histone_H2A_C:C-terminus of histone H2A); PF00125.21(Histone:Core histone H2A/H2B/H3/H4); PF00808.20(CBFD_NFYB_HMF:Histone-like transcription factor (CBF/NF-Y) and archaeal histone)	sp|Q43213|H2A5_WHEAT(Protein H2A.5 OS=Triticum aestivum OX=4565 GN=H2A-2 PE=2 SV=3)
TraesCS1D02G334900			781	0	9	0	1.2	0	1.2	18.6924	4.22438	0.00256228	0.0114195	no	up	XP_020165975.1(uncharacterized protein LOC109751502 [Aegilops tauschii subsp. tauschii])					ENOG41108P8(S:Function unknown); ENOG411068T(S:Function unknown)	ENOG41108P8(-); ENOG411068T(-)
TraesCS5B02G270600			909	0	9	0	0.96	0	0.96	18.6924	4.22438	0.00256228	0.0114195	no	up	XP_020167144.1(uncharacterized protein LOC109752657 [Aegilops tauschii subsp. tauschii])					ENOG410Z0XV(S:Function unknown)	ENOG410Z0XV(expressed protein)	PF14009.3(DUF4228:Domain of unknown function (DUF4228))
TraesCS1A02G367200			1684	0	9	0	0.43	0	0.43	18.6924	4.22438	0.00256228	0.0114195	no	up	XP_020158377.1(mitogen-activated protein kinase kinase kinase NPK1-like [Aegilops tauschii subsp. tauschii])	GO:0005737(cellular_component:cytoplasm); GO:0004702(molecular_function:receptor signaling protein serine/threonine kinase activity)	K20716	MAPKKK17_18	map04016(MAPK signaling pathway - plant)	ENOG410XQGS(T:Signal transduction mechanisms)	ENOG410XQGS(mitogen-activated protein kinase kinase kinase)	PF00069.22(Pkinase:Protein kinase domain); PF07714.14(Pkinase_Tyr:Protein tyrosine kinase); PF14531.3(Kinase-like:Kinase-like)	sp|O80888|M3K17_ARATH(Mitogen-activated protein kinase kinase kinase 17 OS=Arabidopsis thaliana OX=3702 GN=MAPKKK17 PE=1 SV=1)
TraesCS1D02G430800			1992	0	9	0	0.35	0	0.35	18.6924	4.22438	0.00256228	0.0114195	no	up	XP_020180597.1(cysteine-rich receptor-like protein kinase 6 [Aegilops tauschii subsp. tauschii])	GO:0006468(biological_process:protein phosphorylation); GO:0016020(cellular_component:membrane); GO:0000166(molecular_function:nucleotide binding); GO:0006952(biological_process:defense response); GO:0004674(molecular_function:protein serine/threonine kinase activity); GO:0004672(molecular_function:protein kinase activity); GO:0005886(cellular_component:plasma membrane); GO:0009506(cellular_compo…				COG0515(T:Signal transduction mechanisms)	COG0515(Serine Threonine protein kinase)	PF07714.14(Pkinase_Tyr:Protein tyrosine kinase); PF00069.22(Pkinase:Protein kinase domain); PF01657.14(Stress-antifung:Salt stress response/antifungal)	sp|Q0D5R3|CRK6_ORYSJ(Cysteine-rich receptor-like protein kinase 6 OS=Oryza sativa subsp. japonica OX=39947 GN=CRK6 PE=1 SV=1)
TraesCS2A02G224600			2210	1	18	0.03	0.62	0.03	0.62	18.6924	4.22438	2e-05	0.000138898	yes	up	XP_020194864.1(L-ascorbate oxidase homolog [Aegilops tauschii subsp. tauschii])	GO:0016722(molecular_function:oxidoreductase activity, oxidizing metal ions); GO:0009506(cellular_component:plasmodesma); GO:0005507(molecular_function:copper ion binding); GO:0009505(cellular_component:plant-type cell wall); GO:0055114(biological_process:oxidation-reduction process); GO:0016491(molecular_function:oxidoreductase activity)				COG2132(Q:Secondary metabolites biosynthesis, transport and catabolism)	COG2132(Multicopper oxidase)	PF07732.12(Cu-oxidase_3:Multicopper oxidase); PF00394.19(Cu-oxidase:Multicopper oxidase); PF07731.11(Cu-oxidase_2:Multicopper oxidase)	sp|P29162|ASOL_TOBAC(L-ascorbate oxidase homolog OS=Nicotiana tabacum OX=4097 PE=2 SV=1)
TraesCS1D02G432800			2271	1	18	0.03	0.6	0.03	0.6	18.6924	4.22438	2e-05	0.000138898	yes	up	XP_020151234.1(S-type anion channel SLAH2-like [Aegilops tauschii subsp. tauschii])	GO:0016020(cellular_component:membrane)				ENOG4111I0D(P:Inorganic ion transport and metabolism)	ENOG4111I0D(C4-dicarboxylate transporter malic acid transport protein)	PF03595.14(SLAC1:Voltage-dependent anion channel)	sp|Q9ASQ7|SLAH2_ARATH(S-type anion channel SLAH2 OS=Arabidopsis thaliana OX=3702 GN=SLAH2 PE=2 SV=1)
TraesCS5D02G306400			2754	1	17.98	0.03	0.48	0.03	0.48	18.6716	4.22278	2.02e-05	0.000140503	yes	up	XP_020200543.1(respiratory burst oxidase homolog protein B-like [Aegilops tauschii subsp. tauschii])	GO:0050664(molecular_function:oxidoreductase activity, acting on NAD(P)H, oxygen as acceptor); GO:0016021(cellular_component:integral component of membrane); GO:0098869(biological_process:cellular oxidant detoxification); GO:0005509(molecular_function:calcium ion binding); GO:0004601(molecular_function:peroxidase activity); GO:0055114(biological_process:oxidation-reduction process)	K13447	RBOH	map04016(MAPK signaling pathway - plant); map04626(Plant-pathogen interaction)	ENOG410XNZY(U:Intracellular trafficking, secretion, and vesicular transport)	ENOG410XNZY(NADPH Oxidase)	PF08030.9(NAD_binding_6:Ferric reductase NAD binding domain); PF08414.7(NADPH_Ox:Respiratory burst NADPH oxidase); PF08022.9(FAD_binding_8:FAD-binding domain); PF01794.16(Ferric_reduct:Ferric reductase like transmembrane component); PF13499.3(EF-hand_7:EF-hand domain pair); PF00036.29(EF-hand_1:EF hand); PF13405.3(EF-hand_6:EF-hand domain)	sp|Q2HXL0|RBOHC_SOLTU(Respiratory burst oxidase homolog protein C OS=Solanum tuberosum OX=4113 GN=RBOHC PE=1 SV=2)
TraesCS7D02G350000			1308	8	140.66	0.49	9.34	0.49	9.34	18.2588	4.19052	1.23e-32	4.42e-31	yes	up	XP_020157849.1(cytochrome P450 734A4-like [Aegilops tauschii subsp. tauschii])	GO:0004497(molecular_function:monooxygenase activity); GO:0010268(biological_process:brassinosteroid homeostasis); GO:0016131(biological_process:brassinosteroid metabolic process); GO:0020037(molecular_function:heme binding); GO:0016021(cellular_component:integral component of membrane); GO:0016705(molecular_function:oxidoreductase activity, acting on paired donors, with incorporation or reductio…	K15639	CYP734A1, BAS1	map00905(Brassinosteroid biosynthesis)	COG2124(S:Function unknown)	COG2124(GTP-binding nuclear protein)		sp|Q69XM6|C7344_ORYSJ(Cytochrome P450 734A4 OS=Oryza sativa subsp. japonica OX=39947 GN=CYP734A4 PE=2 SV=1)
TraesCS5A02G401200			993	62	1084.69	5.27	101.75	5.27	101.75	18.168	4.18333	3.97e-239	1.07e-236	yes	up	XP_006650639.1(PREDICTED: zinc finger protein 1-like [Oryza brachyantha])	GO:0043565(molecular_function:sequence-specific DNA binding); GO:0044212(molecular_function:transcription regulatory region DNA binding); GO:0003700(molecular_function:transcription factor activity, sequence-specific DNA binding); GO:0005634(cellular_component:nucleus); GO:0006355(biological_process:regulation of transcription, DNA-templated); GO:0003677(molecular_function:DNA binding); GO:004687…				COG5048(S:Function unknown)	COG5048(Zinc finger protein)	PF13912.3(zf-C2H2_6:C2H2-type zinc finger); PF13894.3(zf-C2H2_4:C2H2-type zinc finger); PF00096.23(zf-C2H2:Zinc finger, C2H2 type)	sp|Q42430|ZFP1_WHEAT(Zinc finger protein 1 OS=Triticum aestivum OX=4565 PE=2 SV=1)
TraesCS6D02G158200			854	6	104.54	0.63	12.19	0.63	12.19	18.0936	4.1774	1.22e-24	3.3e-23	yes	up	XP_020182299.1(uncharacterized protein LOC109767974 [Aegilops tauschii subsp. tauschii])					ENOG410Z0XV(S:Function unknown)	ENOG410Z0XV(expressed protein)	PF14009.3(DUF4228:Domain of unknown function (DUF4228))
ENSRNA050018919	LSU_rRNA_eukarya	Eukaryotic large subunit ribosomal RNA	500	0	8.69	0	2.65	0	2.65	18.0486	4.17381	0.00313899	0.0136626	no	up	POE44840.1(hypothetical protein CFP56_76974 [Quercus suber])					ENOG410YM5T(S:Function unknown); ENOG410Y6RQ(S:Function unknown); ENOG410XZB8(S:Function unknown); ENOG4111JHC(S:Function unknown); ENOG410YVQ9(S:Function unknown)	ENOG410YM5T(-); ENOG410Y6RQ(-); ENOG410XZB8(-); ENOG4111JHC(senescence-associated protein); ENOG410YVQ9(-)
TraesCS1B02G435200			552	1	17.37	0.21	4.29	0.21	4.29	18.0382	4.17298	2.97e-05	0.000200874	yes	up	EMS59609.1(hypothetical protein TRIUR3_26255 [Triticum urartu])					COG5269(K:Transcription)	COG5269(Transcription factor)	PF00249.28(Myb_DNA-binding:Myb-like DNA-binding domain)	sp|F4JVB8|RADL1_ARATH(Protein RADIALIS-like 1 OS=Arabidopsis thaliana OX=3702 GN=RL1 PE=2 SV=1)
TraesCS6D02G220100			5538	0	8.66	0	0.11	0	0.11	17.9862	4.16882	0.00320139	0.0139084	no	up	XP_020168352.1(protein SHORTAGE IN CHIASMATA 1-like [Aegilops tauschii subsp. tauschii])					ENOG4111RC1(S:Function unknown); ENOG41106Z4(S:Function unknown)	ENOG4111RC1(-); ENOG41106Z4(-)		sp|F4KG50|SHOC1_ARATH(Protein SHORTAGE IN CHIASMATA 1 OS=Arabidopsis thaliana OX=3702 GN=SHOC1 PE=1 SV=1)
TraesCS5D02G248900			1011	0	8.65	0	0.79	0	0.79	17.9655	4.16716	0.00322247	0.0139897	no	up	XP_020192857.1(tuliposide A-converting enzyme b3, amyloplastic-like [Aegilops tauschii subsp. tauschii])					COG0657(I:Lipid transport and metabolism)	COG0657(alpha beta hydrolase fold-3 domain protein)	PF07859.10(Abhydrolase_3:alpha/beta hydrolase fold); PF00135.25(COesterase:Carboxylesterase family)	sp|R4X5P0|TCAB3_TULGE(Tuliposide A-converting enzyme b3, amyloplastic OS=Tulipa gesneriana OX=13306 GN=TCEA-B3 PE=1 SV=1)
TraesCS1B02G435400			267	4	69	0.58	11.28	0.58	11.28	17.9136	4.16298	9e-17	1.73e-15	yes	up	XP_020176359.1(protein RADIALIS-like 3 [Aegilops tauschii subsp. tauschii])	GO:0003677(molecular_function:DNA binding)				COG5269(K:Transcription)	COG5269(Transcription factor)	PF00249.28(Myb_DNA-binding:Myb-like DNA-binding domain)	sp|Q6NNN0|RADL3_ARATH(Protein RADIALIS-like 3 OS=Arabidopsis thaliana OX=3702 GN=RL3 PE=2 SV=1)
TraesCS5D02G270400			977	20.62	352.9	1.79	33.87	1.79	33.87	17.7728	4.1516	8.24e-79	7.23e-77	yes	up	XP_020171700.1(adenomatous polyposis coli protein 2-like [Aegilops tauschii subsp. tauschii])							PF15365.3(PNRC:Proline-rich nuclear receptor coactivator)
TraesCS4A02G196800			1588	1	17	0.05	0.87	0.05	0.87	17.6539	4.14192	3.75e-05	0.000249019	yes	up	XP_020177446.1(BTB/POZ domain-containing protein At1g01640-like [Aegilops tauschii subsp. tauschii])		K10523	SPOP		ENOG410XQV8(S:Function unknown)	ENOG410XQV8(meprin and TRAF homology domain-containing protein MATH domain-containing protein)	PF00651.28(BTB:BTB/POZ domain)	sp|Q9LYL9|Y3623_ARATH(BTB/POZ domain-containing protein At3g56230 OS=Arabidopsis thaliana OX=3702 GN=At3g56230 PE=2 SV=1)
TraesCS1A02G173600			834	0	8.43	0	1.02	0	1.02	17.5085	4.12999	0.00372374	0.0158724	no	up	EMS55690.1(Pollen-specific protein SF3 [Triticum urartu])	GO:0008270(molecular_function:zinc ion binding)				COG5069(Z:Cytoskeleton); ENOG410YCS6(S:Function unknown); ENOG410YE71(S:Function unknown); ENOG410YCKG(S:Function unknown)	COG5069(Microtubule associated monoxygenase, calponin and LIM domain containing); ENOG410YCS6(LIM domain-containing protein); ENOG410YE71(Pollen-specific protein SF3); ENOG410YCKG(lim domain protein)	PF00412.19(LIM:LIM domain)	sp|Q7F9R9|PLI2B_ORYSJ(LIM domain-containing protein PLIM2b OS=Oryza sativa subsp. japonica OX=39947 GN=PLIM2B PE=1 SV=1)
TraesCS5A02G263700			870	1	16.81	0.1	2.59	0.1	2.59	17.4566	4.1257	4.22e-05	0.000278215	yes	up	XP_020166058.1(serine carboxypeptidase-like 2 isoform X1 [Aegilops tauschii subsp. tauschii])		K16296	SCPL-I		COG2939(E:Amino acid transport and metabolism)	COG2939(carboxy-peptidase)	PF00450.19(Peptidase_S10:Serine carboxypeptidase)	sp|Q9C7D4|SCP16_ARATH(Serine carboxypeptidase-like 16 OS=Arabidopsis thaliana OX=3702 GN=SCPL16 PE=2 SV=1)
TraesCS2A02G104600			2692	5	84	0.13	2.11	0.13	2.11	17.4462	4.12484	5.53e-20	1.23e-18	yes	up	XP_020186131.1(flocculation protein FLO11-like [Aegilops tauschii subsp. tauschii])					ENOG410ZTUF(S:Function unknown)	ENOG410ZTUF(Protein of unknown function (DUF3133))	PF11331.5(zinc_ribbon_12:Probable zinc-ribbon domain)
TraesCS7D02G358400			3903	0.78	13.02	0.01	0.25	0.01	0.25	17.3344	4.11557	0.000316671	0.00175721	no	up	XP_020153839.1(receptor kinase-like protein Xa21 [Aegilops tauschii subsp. tauschii])	GO:0000166(molecular_function:nucleotide binding); GO:0016310(biological_process:phosphorylation); GO:0016020(cellular_component:membrane); GO:0016301(molecular_function:kinase activity); GO:0004672(molecular_function:protein kinase activity)				COG4886(S:Function unknown); COG0515(S:Function unknown)	COG4886(leucine Rich Repeat); COG0515(leucine Rich Repeat)	PF07714.14(Pkinase_Tyr:Protein tyrosine kinase); PF00069.22(Pkinase:Protein kinase domain); PF13855.3(LRR_8:Leucine rich repeat); PF12799.4(LRR_4:Leucine Rich repeats (2 copies)); PF08263.9(LRRNT_2:Leucine rich repeat N-terminal domain)	sp|Q1MX30|XA21_ORYSI(Receptor kinase-like protein Xa21 OS=Oryza sativa subsp. indica OX=39946 GN=XA21 PE=1 SV=1)
TraesCS7A02G156900			963	3	50	0.27	4.9	0.27	4.9	17.3078	4.11335	1.71e-12	2.48e-11	yes	up	XP_020196033.1(RING-H2 finger protein ATL3-like [Aegilops tauschii subsp. tauschii])					ENOG41121N2(O:Posttranslational modification, protein turnover, chaperones)	ENOG41121N2(zinc ion binding)	PF13639.3(zf-RING_2:Ring finger domain); PF17123.2(zf-RING_11:RING-like zinc finger); PF12678.4(zf-rbx1:RING-H2 zinc finger domain); PF13923.3(zf-C3HC4_2:Zinc finger, C3HC4 type (RING finger)); PF00097.22(zf-C3HC4:Zinc finger, C3HC4 type (RING finger)); PF13920.3(zf-C3HC4_3:Zinc finger, C3HC4 type (RING finger)); PF14634.3(zf-RING_5:zinc-RING finger domain); PF14447.3(Prok-RING_4:Prokaryotic RING…	sp|Q9XF63|ATL3_ARATH(RING-H2 finger protein ATL3 OS=Arabidopsis thaliana OX=3702 GN=ATL3 PE=2 SV=1)
TraesCS5B02G431700			1170	0	8.18	0	0.61	0	0.61	16.9893	4.08656	0.00439067	0.0183253	no	up	XP_020197235.1(glucan endo-1,3-beta-glucosidase 8-like [Aegilops tauschii subsp. tauschii])	GO:0046658(cellular_component:anchored component of plasma membrane); GO:0030247(molecular_function:polysaccharide binding); GO:0005975(biological_process:carbohydrate metabolic process); GO:0016021(cellular_component:integral component of membrane); GO:0004553(molecular_function:hydrolase activity, hydrolyzing O-glycosyl compounds)				ENOG410YARB(S:Function unknown)	ENOG410YARB(glucan endo-1-3-beta-glucosidase)		sp|Q6NKW9|E138_ARATH(Glucan endo-1,3-beta-glucosidase 8 OS=Arabidopsis thaliana OX=3702 GN=At1g64760 PE=1 SV=2)
TraesCS1B02G400200			2503	0	8.18	0	0.25	0	0.25	16.9893	4.08656	0.00439067	0.0183253	no	up	XP_020197381.1(65-kDa microtubule-associated protein 3-like [Aegilops tauschii subsp. tauschii])	GO:0044763(biological_process:single-organism cellular process)	K16732	PRC1		ENOG410YZBK(S:Function unknown)	ENOG410YZBK(protein regulator of cytokinesis)	PF03999.9(MAP65_ASE1:Microtubule associated protein (MAP65/ASE1 family))	sp|Q9FHM4|MA653_ARATH(65-kDa microtubule-associated protein 3 OS=Arabidopsis thaliana OX=3702 GN=MAP65-3 PE=1 SV=1)
TraesCS3B02G023300			1028	3	49	0.24	4.38	0.24	4.38	16.9616	4.0842	3.15e-12	4.48e-11	yes	up	CDM80453.1(unnamed protein product [Triticum aestivum])	GO:0016020(cellular_component:membrane); GO:0046872(molecular_function:metal ion binding); GO:0044267(biological_process:cellular protein metabolic process)	K16286	EL5		ENOG41121N2(O:Posttranslational modification, protein turnover, chaperones)	ENOG41121N2(zinc ion binding)	PF13639.3(zf-RING_2:Ring finger domain); PF13923.3(zf-C3HC4_2:Zinc finger, C3HC4 type (RING finger)); PF17123.2(zf-RING_11:RING-like zinc finger); PF12678.4(zf-rbx1:RING-H2 zinc finger domain); PF00097.22(zf-C3HC4:Zinc finger, C3HC4 type (RING finger)); PF13920.3(zf-C3HC4_3:Zinc finger, C3HC4 type (RING finger)); PF14634.3(zf-RING_5:zinc-RING finger domain); PF13445.3(zf-RING_UBOX:RING-type zinc-…	sp|Q9LRB7|EL5_ORYSJ(E3 ubiquitin-protein ligase EL5 OS=Oryza sativa subsp. japonica OX=39947 GN=EL5.1 PE=1 SV=1)
TraesCS5A02G229000			793	21	341	2.46	44.52	2.46	44.52	16.8627	4.07577	1.96e-75	1.65e-73	yes	up	XP_020188161.1(calmodulin-like protein 6 [Aegilops tauschii subsp. tauschii])		K02183	CALM	map05167(Kaposi sarcoma-associated herpesvirus infection); map05163(Human cytomegalovirus infection); map04016(MAPK signaling pathway - plant); map04218(Cellular senescence); map04626(Plant-pathogen interaction); map04625(C-type lectin receptor signaling pathway); map04070(Phosphatidylinositol signaling system)	COG5126(O:Posttranslational modification, protein turnover, chaperones)	COG5126(phosphatidylinositol glycan anchor biosynthesis, class K)	PF00036.29(EF-hand_1:EF hand); PF13405.3(EF-hand_6:EF-hand domain); PF13499.3(EF-hand_7:EF-hand domain pair); PF13202.3(EF-hand_5:EF hand); PF13833.3(EF-hand_8:EF-hand domain pair)	sp|Q2QVI1|CML28_ORYSJ(Probable calcium-binding protein CML28 OS=Oryza sativa subsp. japonica OX=39947 GN=CML28 PE=2 SV=1)
TraesCS3B02G565600			237	0	8	0	30.18	0	30.18	16.6155	4.05445	0.00494516	0.0203249	no	up	CDM86739.1(unnamed protein product [Triticum aestivum])
TraesCS6B02G085700			264	0	8	0	18.74	0	18.74	16.6155	4.05445	0.00494516	0.0203249	no	up	EMS56559.1(hypothetical protein TRIUR3_26533 [Triticum urartu])					ENOG41106JT(S:Function unknown)	ENOG41106JT(-)
TraesCS1A02G408100			522	0	8	0	2.22	0	2.22	16.6155	4.05445	0.00494516	0.0203249	no	up	XP_020176335.1(uncharacterized protein LOC109761936 [Aegilops tauschii subsp. tauschii])					ENOG4110538(S:Function unknown)	ENOG4110538(-)
TraesCS7B02G107800			690	2	32	0.29	5.23	0.29	5.23	16.6155	4.05445	1.9e-08	1.95e-07	yes	up	EMS64782.1(Protein TIFY 3A [Triticum urartu])	GO:0005634(cellular_component:nucleus); GO:0003714(molecular_function:transcription corepressor activity); GO:0048583(biological_process:regulation of response to stimulus); GO:0009611(biological_process:response to wounding); GO:1903506(biological_process:regulation of nucleic acid-templated transcription); GO:1903507(biological_process:negative regulation of nucleic acid-templated transcription…	K13464	JAZ	map04075(Plant hormone signal transduction)	ENOG4110691(S:Function unknown); ENOG41104NK(S:Function unknown); ENOG41108I8(S:Function unknown)	ENOG4110691(Divergent CCT motif); ENOG41104NK(Divergent CCT motif); ENOG41108I8(Divergent CCT motif)	PF06200.11(tify:tify domain); PF09425.7(CCT_2:Divergent CCT motif)	sp|Q7XEZ6|TI11E_ORYSJ(Protein TIFY 11e OS=Oryza sativa subsp. japonica OX=39947 GN=TIFY11E PE=2 SV=1)
TraesCS3A02G437900			904	0	8	0	0.86	0	0.86	16.6155	4.05445	0.00494516	0.0203249	no	up	EMS57974.1(putative glutathione S-transferase GSTU6 [Triticum urartu])	GO:0005737(cellular_component:cytoplasm); GO:0004364(molecular_function:glutathione transferase activity); GO:0006749(biological_process:glutathione metabolic process); GO:0009407(biological_process:toxin catabolic process)	K00799	GST, gst	map05225(Hepatocellular carcinoma); map00480(Glutathione metabolism)	ENOG410XSIX(O:Posttranslational modification, protein turnover, chaperones)	ENOG410XSIX(glutathione Stransferase)	PF02798.17(GST_N:Glutathione S-transferase, N-terminal domain); PF13417.3(GST_N_3:Glutathione S-transferase, N-terminal domain); PF13409.3(GST_N_2:Glutathione S-transferase, N-terminal domain); PF13410.3(GST_C_2:Glutathione S-transferase, C-terminal domain); PF00043.22(GST_C:Glutathione S-transferase, C-terminal domain)	sp|Q06398|GSTU6_ORYSJ(Probable glutathione S-transferase GSTU6 OS=Oryza sativa subsp. japonica OX=39947 GN=GSTU6 PE=2 SV=2)
TraesCS3D02G113200			973	0	8	0	0.77	0	0.77	16.6155	4.05445	0.00494516	0.0203249	no	up	XP_020188165.1(WRKY transcription factor WRKY24-like [Aegilops tauschii subsp. tauschii])	GO:0003700(molecular_function:transcription factor activity, sequence-specific DNA binding); GO:0006355(biological_process:regulation of transcription, DNA-templated); GO:0043565(molecular_function:sequence-specific DNA binding)				ENOG410YQZM(T:Signal transduction mechanisms)	ENOG410YQZM(Histidine kinase)	PF03106.12(WRKY:WRKY DNA -binding domain)	sp|Q8VWQ5|WRK50_ARATH(Probable WRKY transcription factor 50 OS=Arabidopsis thaliana OX=3702 GN=WRKY50 PE=2 SV=1)
TraesCS3D02G382800			977	0	8	0	0.77	0	0.77	16.6155	4.05445	0.00494516	0.0203249	no	up	XP_020183952.1(BAG family molecular chaperone regulator 4-like [Aegilops tauschii subsp. tauschii])					ENOG410YJPE(O:Posttranslational modification, protein turnover, chaperones)	ENOG410YJPE(UBiQuitin family)	PF00240.20(ubiquitin:Ubiquitin family)	sp|Q8RX71|BAG4_ARATH(BAG family molecular chaperone regulator 4 OS=Arabidopsis thaliana OX=3702 GN=BAG4 PE=1 SV=1)
TraesCS5D02G318800		AP2 domain CBF protein [Source:UniProtKB/TrEMBL%3BAcc:K9M7N2]	977	0	8	0	0.77	0	0.77	16.6155	4.05445	0.00494516	0.0203249	no	up	XP_020179851.1(dehydration-responsive element-binding protein 1H-like [Aegilops tauschii subsp. tauschii])					ENOG410YK37(K:Transcription); ENOG41105XZ(K:Transcription); ENOG41105QS(S:Function unknown)	ENOG410YK37(dehydration-responsive element-binding protein); ENOG41105XZ(Transcriptional activator that binds specifically to the DNA sequence 5'- AG CCGAC-3'. Binding to the C-repeat DRE element mediates high salinity- and dehydration-inducible transcription. Confers resistance to high salt, cold and drought stress (By similarity)); ENOG41105QS(AP2)	PF00847.17(AP2:AP2 domain)	sp|Q0J090|DRE1H_ORYSJ(Dehydration-responsive element-binding protein 1H OS=Oryza sativa subsp. japonica OX=39947 GN=DREB1H PE=3 SV=1)
TraesCS5A02G496000			1191	0	8	0	0.59	0	0.59	16.6155	4.05445	0.00494516	0.0203249	no	up	XP_020187922.1(short-chain type dehydrogenase/reductase-like [Aegilops tauschii subsp. tauschii])		K00059	fabG	map00780(Biotin metabolism); map00061(Fatty acid biosynthesis); map00333(Prodigiosin biosynthesis)	COG1028(S:Function unknown); COG0022(C:Energy production and conversion)	COG1028(Dehydrogenase reductase); COG0022(Dehydrogenase, E1 component)	PF13561.3(adh_short_C2:Enoyl-(Acyl carrier protein) reductase); PF00106.22(adh_short:short chain dehydrogenase); PF08659.7(KR:KR domain); PF01370.18(Epimerase:NAD dependent epimerase/dehydratase family)	sp|Q9SQR4|ADRC3_ARATH(NADPH-dependent aldehyde reductase-like protein, chloroplastic OS=Arabidopsis thaliana OX=3702 GN=At3g03980 PE=3 SV=1)
TraesCS3B02G487400			1224	0	8	0	0.57	0	0.57	16.6155	4.05445	0.00494516	0.0203249	no	up	BAJ98998.1(predicted protein [Hordeum vulgare subsp. vulgare])					ENOG411063C(S:Function unknown)	ENOG411063C(-)
TraesCS4A02G403800			1263	0	8	0	0.54	0	0.54	16.6155	4.05445	0.00494516	0.0203249	no	up	XP_020150616.1(probable F-box protein At4g22030 [Aegilops tauschii subsp. tauschii])	GO:0009536(cellular_component:plastid)				ENOG410YBD5(S:Function unknown)	ENOG410YBD5(F-box protein At4g22030-like)	PF14476.3(Chloroplast_duf:Petal formation-expressed)	sp|O65451|FB333_ARATH(Probable F-box protein At4g22030 OS=Arabidopsis thaliana OX=3702 GN=At4g22030 PE=4 SV=1)
TraesCS7A02G201400			1367	1	16	0.06	0.98	0.06	0.98	16.6155	4.05445	7.04e-05	0.000444498	yes	up	XP_020153852.1(protein TIFY 11e-like [Aegilops tauschii subsp. tauschii])	GO:0050896(biological_process:response to stimulus); GO:0050789(biological_process:regulation of biological process)	K13464	JAZ	map04075(Plant hormone signal transduction)	ENOG4110691(S:Function unknown); ENOG41104NK(S:Function unknown); ENOG41107KF(S:Function unknown); ENOG41108I8(S:Function unknown)	ENOG4110691(Divergent CCT motif); ENOG41104NK(Divergent CCT motif); ENOG41107KF(Divergent CCT motif); ENOG41108I8(Divergent CCT motif)	PF06200.11(tify:tify domain); PF09425.7(CCT_2:Divergent CCT motif)	sp|Q7XEZ6|TI11E_ORYSJ(Protein TIFY 11e OS=Oryza sativa subsp. japonica OX=39947 GN=TIFY11E PE=2 SV=1)
TraesCS6D02G225500			1367	1	16	0.06	0.98	0.06	0.98	16.6155	4.05445	7.04e-05	0.000444498	yes	up	XP_020147188.1(ethylene-responsive transcription factor 1-like [Aegilops tauschii subsp. tauschii])		K09286	EREBP		ENOG410YJV7(K:Transcription); ENOG410YRS5(K:Transcription)	ENOG410YJV7(Transcription factor); ENOG410YRS5(Transcription factor)	PF00847.17(AP2:AP2 domain)	sp|Q84XB3|ERF1_SOLLC(Ethylene-responsive transcription factor 1 OS=Solanum lycopersicum OX=4081 GN=ERF1 PE=2 SV=1)
TraesCS7D02G052200			1390	0	8	0	0.48	0	0.48	16.6155	4.05445	0.00494516	0.0203249	no	up	XP_020147233.1(malonyl-CoA:anthocyanidin 5-O-glucoside-6'-O-malonyltransferase-like [Aegilops tauschii subsp. tauschii])					ENOG41104GJ(S:Function unknown); ENOG41103WV(S:Function unknown)	ENOG41104GJ(Transferase family); ENOG41103WV(Transferase family)	PF02458.12(Transferase:Transferase family)	sp|Q9MBC1|3AT_PERFR(Anthocyanidin 3-O-glucoside 6'-O-acyltransferase (Fragment) OS=Perilla frutescens OX=48386 PE=1 SV=1)
TraesCS4A02G118400		MYB transcription factor 78 [Source:UniProtKB/TrEMBL%3BAcc:W5DWU4]	1609	0	8	0	0.4	0	0.4	16.6155	4.05445	0.00494516	0.0203249	no	up	ANY98959.1(MYB transcription factor 78 [Triticum aestivum])	GO:0003677(molecular_function:DNA binding)	K09422	MYBP		COG5147(K:Transcription)	COG5147(Myblike DNAbinding domain containing protein)	PF06640.8(P_C:P protein C-terminus); PF00249.28(Myb_DNA-binding:Myb-like DNA-binding domain); PF13921.3(Myb_DNA-bind_6:Myb-like DNA-binding domain)	sp|P27898|MYBP_MAIZE(Myb-related protein P OS=Zea mays OX=4577 GN=P PE=2 SV=1)
TraesCS2B02G334200			1630	0	8	0	0.4	0	0.4	16.6155	4.05445	0.00494516	0.0203249	no	up	XP_020158695.1(uncharacterized protein LOC109744008 [Aegilops tauschii subsp. tauschii])					ENOG410XQ41(S:Function unknown); ENOG410YG9B(S:Function unknown)	ENOG410XQ41(Protein of unknown function (DUF3537)); ENOG410YG9B(Protein of unknown function (DUF3537))	PF12056.5(DUF3537:Protein of unknown function (DUF3537))
TraesCS4A02G429000			1636	2	32	0.09	1.58	0.09	1.58	16.6155	4.05445	1.9e-08	1.95e-07	yes	up	XP_020164028.1(uncharacterized protein LOC109749478 [Aegilops tauschii subsp. tauschii])					ENOG410ZAK5(S:Function unknown)	ENOG410ZAK5(C2)
TraesCS5D02G137000			1888	0	8	0	0.33	0	0.33	16.6155	4.05445	0.00494516	0.0203249	no	up	XP_020201297.1(cytochrome P450 94C1-like [Aegilops tauschii subsp. tauschii])	GO:0004497(molecular_function:monooxygenase activity); GO:0020037(molecular_function:heme binding); GO:0016021(cellular_component:integral component of membrane); GO:0016705(molecular_function:oxidoreductase activity, acting on paired donors, with incorporation or reduction of molecular oxygen); GO:0005506(molecular_function:iron ion binding); GO:0055114(biological_process:oxidation-reduction pro…				COG2124(Q:Secondary metabolites biosynthesis, transport and catabolism)	COG2124(Cytochrome p450)	PF00067.19(p450:Cytochrome P450)	sp|Q9ZUX1|C94C1_ARATH(Cytochrome P450 94C1 OS=Arabidopsis thaliana OX=3702 GN=CYP94C1 PE=1 SV=1)
TraesCS3D02G494200			3267	0	8	0	0.18	0	0.18	16.6155	4.05445	0.00494516	0.0203249	no	up	CDM86581.1(unnamed protein product [Triticum aestivum])					COG0515(T:Signal transduction mechanisms)	COG0515(Serine Threonine protein kinase)	PF13947.3(GUB_WAK_bind:Wall-associated receptor kinase galacturonan-binding); PF07714.14(Pkinase_Tyr:Protein tyrosine kinase); PF00069.22(Pkinase:Protein kinase domain); PF07645.12(EGF_CA:Calcium-binding EGF domain)	sp|Q9C9L5|WAKLH_ARATH(Wall-associated receptor kinase-like 9 OS=Arabidopsis thaliana OX=3702 GN=WAKL9 PE=2 SV=1)
TraesCS5B02G020500			3726	0	8	0	0.15	0	0.15	16.6155	4.05445	0.00494516	0.0203249	no	up	EMS48572.1(Disease resistance RPP13-like protein 4 [Triticum urartu])					COG4886(S:Function unknown)	COG4886(leucine Rich Repeat)	PF00931.19(NB-ARC:NB-ARC domain)	sp|Q9STE7|R13L3_ARATH(Putative disease resistance RPP13-like protein 3 OS=Arabidopsis thaliana OX=3702 GN=RPP13L3 PE=3 SV=1)
TraesCS2D02G204400			2007	0	7.99	0	0.31	0	0.31	16.5947	4.05265	0.00497798	0.0204264	no	up	XP_020166493.1(phenylalanine ammonia-lyase-like [Aegilops tauschii subsp. tauschii])		K10775	PAL	map00940(Phenylpropanoid biosynthesis); map00360(Phenylalanine metabolism)	COG2986(E:Amino acid transport and metabolism)	COG2986(histidine ammonia-lyase)	PF00221.16(Lyase_aromatic:Aromatic amino acid lyase)	sp|Q43210|PALY_WHEAT(Phenylalanine ammonia-lyase OS=Triticum aestivum OX=4565 GN=PAL PE=3 SV=1)
TraesCS3A02G531400			690	90.8	1449.13	13	233.5	13	233.5	16.5735	4.05081	0	0	yes	up								PF01439.15(Metallothio_2:Metallothionein)
TraesCS4B02G351200			720	0	7.97	0	1.21	0	1.21	16.5532	4.04903	0.00504429	0.0206649	no	up
TraesCS2B02G184000		Glycosyltransferase [Source:UniProtKB/TrEMBL%3BAcc:A0A1D5UE79]	1675	1	15.79	0.04	0.76	0.04	0.76	16.3974	4.03539	8.05e-05	0.0005018	yes	up	XP_020146742.1(phloretin 2'-O-glucosyltransferase-like [Aegilops tauschii subsp. tauschii])	GO:0043231(cellular_component:intracellular membrane-bounded organelle); GO:0052696(biological_process:flavonoid glucuronidation); GO:0016020(cellular_component:membrane); GO:0009813(biological_process:flavonoid biosynthetic process); GO:0008152(biological_process:metabolic process); GO:0080043(molecular_function:quercetin 3-O-glucosyltransferase activity); GO:0080044(molecular_function:quercetin…				COG1819(S:Function unknown)	COG1819(Transferase)	PF00201.15(UDPGT:UDP-glucoronosyl and UDP-glucosyl transferase)	sp|A0A067YB04|UGT1_PUEML(UDP-glycosyltransferase 1 OS=Pueraria montana var. lobata OX=3893 GN=UGT1 PE=1 SV=1)
TraesCS6D02G240300			995	8	126	0.68	11.79	0.68	11.79	16.3559	4.03173	8.43e-29	2.71e-27	yes	up	XP_020155380.1(E3 ubiquitin-protein ligase RHA2A-like [Aegilops tauschii subsp. tauschii])	GO:0008270(molecular_function:zinc ion binding)	K16281	RHA1		ENOG41121N2(K:Transcription)	ENOG41121N2(Transcription factor)	PF13639.3(zf-RING_2:Ring finger domain); PF12678.4(zf-rbx1:RING-H2 zinc finger domain); PF13923.3(zf-C3HC4_2:Zinc finger, C3HC4 type (RING finger)); PF00097.22(zf-C3HC4:Zinc finger, C3HC4 type (RING finger)); PF17123.2(zf-RING_11:RING-like zinc finger); PF14447.3(Prok-RING_4:Prokaryotic RING finger family 4); PF14634.3(zf-RING_5:zinc-RING finger domain); PF12861.4(zf-ANAPC11:Anaphase-promoting co…	sp|Q9ZU51|RHA2B_ARATH(E3 ubiquitin-protein ligase RHA2B OS=Arabidopsis thaliana OX=3702 GN=RHA2B PE=1 SV=2)
TraesCS4D02G352100			900	0	7.86	0	0.85	0	0.85	16.3247	4.02898	0.00542539	0.0220196	no	up	BAJ91887.1(predicted protein [Hordeum vulgare subsp. vulgare])	GO:0003824(molecular_function:catalytic activity)				COG0277(C:Energy production and conversion)	COG0277(FAD linked oxidase domain protein)	PF08031.9(BBE:Berberine and berberine like)	sp|Q9FI25|BBE27_ARATH(Berberine bridge enzyme-like 27 OS=Arabidopsis thaliana OX=3702 GN=At5g44410 PE=2 SV=1)
TraesCS3B02G305400			465	1	15.52	0.3	5.59	0.3	5.59	16.117	4.01051	9.55e-05	0.000586523	yes	up	XP_020148790.1(dof zinc finger protein DOF1.5-like [Aegilops tauschii subsp. tauschii])					ENOG41103ZF(S:Function unknown); ENOG4111AMA(S:Function unknown); ENOG41103PE(S:Function unknown); ENOG411052F(K:Transcription)	ENOG41103ZF(Dof domain, zinc finger); ENOG4111AMA(dof zinc finger protein); ENOG41103PE(Dof domain, zinc finger); ENOG411052F(Dof-type zinc finger protein)	PF02701.12(zf-Dof:Dof domain, zinc finger)	sp|Q5JLR7|DOF5_ORYSJ(Dof zinc finger protein 5 OS=Oryza sativa subsp. japonica OX=39947 GN=DOF5 PE=2 SV=1)
TraesCS7A02G273100			3010	0	7.73	0	0.21	0	0.21	16.0547	4.00492	0.00591382	0.0237926	no	up	XP_020184664.1(uncharacterized protein LOC109770372 [Aegilops tauschii subsp. tauschii])		K21374	UGT85A	map00902(Monoterpenoid biosynthesis)	ENOG411068A(S:Function unknown)	ENOG411068A(-)	PF02902.16(Peptidase_C48:Ulp1 protease family, C-terminal catalytic domain)
TraesCS5B02G519700			1540	3	46.06	0.15	2.44	0.15	2.44	15.9439	3.99493	1.9e-11	2.56e-10	yes	up	XP_020188988.1(zinc finger protein STAR3-like [Aegilops tauschii subsp. tauschii])					COG5048(S:Function unknown)	COG5048(Zinc finger protein)	PF00096.23(zf-C2H2:Zinc finger, C2H2 type); PF13912.3(zf-C2H2_6:C2H2-type zinc finger); PF12874.4(zf-met:Zinc-finger of C2H2 type)	sp|Q2QX40|ART1_ORYSJ(Zinc finger protein STAR3 OS=Oryza sativa subsp. japonica OX=39947 GN=STAR3 PE=2 SV=1)
TraesCS3B02G421000			1283	3	45.77	0.18	3.05	0.18	3.05	15.8435	3.98582	2.26e-11	3.03e-10	yes	up	CDM85237.1(unnamed protein product [Triticum aestivum])	GO:0051213(molecular_function:dioxygenase activity); GO:0006725(biological_process:cellular aromatic compound metabolic process); GO:0016701(molecular_function:oxidoreductase activity, acting on single donors with incorporation of molecular oxygen); GO:0008198(molecular_function:ferrous iron binding); GO:0008270(molecular_function:zinc ion binding); GO:0055114(biological_process:oxidation-reducti…	K15777	DOPA	map00965(Betalain biosynthesis)	COG3384(S:Function unknown)	COG3384(extradiol ring-cleavage dioxygenase class IIi protein subunit b)	PF02900.15(LigB:Catalytic LigB subunit of aromatic ring-opening dioxygenase)	sp|Q949R4|DIOXL_ARATH(Extradiol ring-cleavage dioxygenase OS=Arabidopsis thaliana OX=3702 GN=LIGB PE=2 SV=1)
TraesCS2B02G279300			432	0.46	6.96	0.16	3.01	0.16	3.01	15.7125	3.97384	0.00917245	0.0346671	no	up	XP_020149456.1(isoflavone 2'-hydroxylase-like [Aegilops tauschii subsp. tauschii])					COG2124(Q:Secondary metabolites biosynthesis, transport and catabolism)	COG2124(Cytochrome p450)		sp|Q6WNR0|C81E7_MEDTR(Isoflavone 2'-hydroxylase OS=Medicago truncatula OX=3880 GN=CYP81E7 PE=1 SV=1)
TraesCS1D02G030300			1606	16	242	0.74	12.19	0.74	12.19	15.7068	3.97332	2.88e-53	1.7e-51	yes	up	XP_020179053.1(E3 ubiquitin-protein ligase RDUF1-like [Aegilops tauschii subsp. tauschii])	GO:0043161(biological_process:proteasome-mediated ubiquitin-dependent protein catabolic process); GO:0016567(biological_process:protein ubiquitination); GO:0006511(biological_process:ubiquitin-dependent protein catabolic process); GO:0042787(biological_process:protein ubiquitination involved in ubiquitin-dependent protein catabolic process); GO:0046872(molecular_function:metal ion binding); GO:00…				ENOG41121N2(O:Posttranslational modification, protein turnover, chaperones); ENOG410XNV7(O:Posttranslational modification, protein turnover, chaperones)	ENOG41121N2(zinc ion binding); ENOG410XNV7(zinc ion binding)	PF06547.9(DUF1117:Protein of unknown function (DUF1117)); PF14369.3(zinc_ribbon_9:zinc-ribbon); PF13639.3(zf-RING_2:Ring finger domain); PF13923.3(zf-C3HC4_2:Zinc finger, C3HC4 type (RING finger)); PF13445.3(zf-RING_UBOX:RING-type zinc-finger); PF12678.4(zf-rbx1:RING-H2 zinc finger domain); PF17123.2(zf-RING_11:RING-like zinc finger); PF00097.22(zf-C3HC4:Zinc finger, C3HC4 type (RING finger)); PF…	sp|Q940T5|RDUF2_ARATH(E3 ubiquitin-protein ligase RDUF2 OS=Arabidopsis thaliana OX=3702 GN=DURF2 PE=1 SV=1)
TraesCS5B02G261300			877	46.28	697.27	4.68	78.17	4.68	78.17	15.6459	3.96771	8.65e-150	1.54e-147	yes	up	XP_020171700.1(adenomatous polyposis coli protein 2-like [Aegilops tauschii subsp. tauschii])							PF15365.3(PNRC:Proline-rich nuclear receptor coactivator)
TraesCS2A02G547200			1530	0	7.51	0	0.4	0	0.4	15.5978	3.96327	0.00684482	0.0269376	no	up	YP_008757384.1(ATP synthase subunit 1 (mitochondrion) [Aegilops speltoides])	GO:0045261(cellular_component:proton-transporting ATP synthase complex, catalytic core F(1)); GO:0015986(biological_process:ATP synthesis coupled proton transport); GO:0015991(biological_process:ATP hydrolysis coupled proton transport); GO:0046933(molecular_function:proton-transporting ATP synthase activity, rotational mechanism); GO:0005739(cellular_component:mitochondrion); GO:0005743(cellular_…	K02132	ATPeF1A, ATP5A1, ATP1	map00190(Oxidative phosphorylation); map04714(Thermogenesis)	COG0056(C:Energy production and conversion)	COG0056(Produces ATP from ADP in the presence of a proton gradient across the membrane. The alpha chain is a regulatory subunit (By similarity))	PF00006.22(ATP-synt_ab:ATP synthase alpha/beta family, nucleotide-binding domain); PF00306.24(ATP-synt_ab_C:ATP synthase alpha/beta chain, C terminal domain); PF02874.20(ATP-synt_ab_N:ATP synthase alpha/beta family, beta-barrel domain)	sp|P12862|ATPAM_WHEAT(ATP synthase subunit alpha, mitochondrial OS=Triticum aestivum OX=4565 GN=ATPA PE=3 SV=1)
TraesCS5D02G507800			853	1	15	0.11	1.75	0.11	1.75	15.577	3.96135	0.000132733	0.000793974	yes	up	XP_020169087.1(cell number regulator 10-like [Aegilops tauschii subsp. tauschii])					ENOG410XUTP(S:Function unknown); ENOG410YK39(S:Function unknown); ENOG410Y74Y(S:Function unknown)	ENOG410XUTP(Protein PLANT CADMIUM RESISTANCE); ENOG410YK39(cell number regulator 1-like); ENOG410Y74Y(PLAC8 family)	PF04749.14(PLAC8:PLAC8 family)	sp|D9HP25|CNR9_MAIZE(Cell number regulator 9 OS=Zea mays OX=4577 GN=CNR9 PE=2 SV=1)
TraesCS1A02G203200			1050	1	15	0.08	1.3	0.08	1.3	15.577	3.96135	0.000132733	0.000793974	yes	up	XP_020179316.1(expansin-like A2 [Aegilops tauschii subsp. tauschii])	GO:0016020(cellular_component:membrane); GO:0009505(cellular_component:plant-type cell wall); GO:0009506(cellular_component:plasmodesma)				ENOG410YDTV(G:Carbohydrate transport and metabolism)	ENOG410YDTV(expansin-like)	PF01357.18(Pollen_allerg_1:Pollen allergen); PF03330.15(DPBB_1:Lytic transglycolase)	sp|Q7XCL0|EXLA2_ORYSJ(Expansin-like A2 OS=Oryza sativa subsp. japonica OX=39947 GN=EXLA2 PE=2 SV=1)
TraesCS6B02G225200			1154	1	15	0.07	1.17	0.07	1.17	15.577	3.96135	0.000132733	0.000793974	yes	up	XP_020161450.1(2-oxoglutarate-dependent dioxygenase DAO-like [Aegilops tauschii subsp. tauschii])					COG3491(S:Function unknown)	COG3491(2OGFe(II) oxygenase)	PF03171.17(2OG-FeII_Oxy:2OG-Fe(II) oxygenase superfamily); PF14226.3(DIOX_N:non-haem dioxygenase in morphine synthesis N-terminal)	sp|Q01IX6|DAO_ORYSI(2-oxoglutarate-dependent dioxygenase DAO OS=Oryza sativa subsp. indica OX=39946 GN=DAO PE=3 SV=1)
TraesCS4B02G021900			1380	1	15	0.06	0.91	0.06	0.91	15.577	3.96135	0.000132733	0.000793974	yes	up	XP_020175441.1(homeobox protein knotted-1-like 4 [Aegilops tauschii subsp. tauschii])	GO:0009536(cellular_component:plastid); GO:0003677(molecular_function:DNA binding)				ENOG410XPMQ(K:Transcription)	ENOG410XPMQ(homeobox)	PF03791.10(KNOX2:KNOX2 domain); PF03790.10(KNOX1:KNOX1 domain); PF05920.8(Homeobox_KN:Homeobox KN domain); PF03789.10(ELK:ELK domain); PF00046.26(Homeobox:Homeobox domain)	sp|Q75LX7|KNOS4_ORYSJ(Homeobox protein knotted-1-like 4 OS=Oryza sativa subsp. japonica OX=39947 GN=OSH10 PE=2 SV=1)
TraesCS2B02G377900			2461	1	15	0.03	0.46	0.03	0.46	15.577	3.96135	0.000132733	0.000793974	yes	up	XP_020195283.1(uncharacterized protein LOC109781112 isoform X1 [Aegilops tauschii subsp. tauschii])					ENOG410XPUF(S:Function unknown); COG2304(S:Function unknown)	ENOG410XPUF(VWA); COG2304(von Willebrand factor, type A)	PF00092.25(VWA:von Willebrand factor type A domain); PF13768.3(VWA_3:von Willebrand factor type A domain); PF13519.3(VWA_2:von Willebrand factor type A domain); PF14624.3(Vwaint:VWA / Hh protein intein-like); PF05762.11(VWA_CoxE:VWA domain containing CoxE-like protein); PF17123.2(zf-RING_11:RING-like zinc finger); PF13639.3(zf-RING_2:Ring finger domain); PF12678.4(zf-rbx1:RING-H2 zinc finger doma…	sp|Q9LTA6|WAV3_ARATH(E3 ubiquitin-protein ligase WAV3 OS=Arabidopsis thaliana OX=3702 GN=WAV3 PE=1 SV=1)
TraesCS1B02G122800		Phenylalanine ammonia-lyase [Source:UniProtKB/TrEMBL%3BAcc:W5A9P3]	2507	3	45	0.08	1.35	0.08	1.35	15.577	3.96135	3.62e-11	4.78e-10	yes	up	XP_020174855.1(phenylalanine ammonia-lyase-like [Aegilops tauschii subsp. tauschii])	GO:0005737(cellular_component:cytoplasm); GO:0045548(molecular_function:phenylalanine ammonia-lyase activity); GO:0009800(biological_process:cinnamic acid biosynthetic process); GO:0006559(biological_process:L-phenylalanine catabolic process)	K10775	PAL	map00940(Phenylpropanoid biosynthesis); map00360(Phenylalanine metabolism)	COG2986(E:Amino acid transport and metabolism)	COG2986(histidine ammonia-lyase)	PF00221.16(Lyase_aromatic:Aromatic amino acid lyase)	sp|Q43210|PALY_WHEAT(Phenylalanine ammonia-lyase OS=Triticum aestivum OX=4565 GN=PAL PE=3 SV=1)
TraesCS5D02G248000			2859	1	15	0.02	0.39	0.02	0.39	15.577	3.96135	0.000132733	0.000793974	yes	up	KQK02445.2(hypothetical protein BRADI_2g01485v3 [Brachypodium distachyon])					ENOG41108UX(S:Function unknown); ENOG41104KR(S:Function unknown); ENOG4110747(S:Function unknown); ENOG410YBQC(S:Function unknown)	ENOG41108UX(Protein of unknown function, DUF594); ENOG41104KR(Protein of unknown function, DUF594); ENOG4110747(Protein of unknown function, DUF594); ENOG410YBQC(expressed protein)	PF13968.3(DUF4220:Domain of unknown function (DUF4220)); PF04578.10(DUF594:Protein of unknown function, DUF594)
TraesCS3A02G133000			2936	1	15	0.02	0.38	0.02	0.38	15.577	3.96135	0.000132733	0.000793974	yes	up	BAK05616.1(predicted protein [Hordeum vulgare subsp. vulgare])		K08818	CDC2L		ENOG410XQ50(T:Signal transduction mechanisms)	ENOG410XQ50(Cyclin-dependent kinase)	PF00069.22(Pkinase:Protein kinase domain); PF07714.14(Pkinase_Tyr:Protein tyrosine kinase)	sp|Q2QSL4|CDKF2_ORYSJ(Putative cyclin-dependent kinase F-2 OS=Oryza sativa subsp. japonica OX=39947 GN=CDKF-2 PE=3 SV=1)
TraesCS6D02G385200			1635	0	7.45	0	0.37	0	0.37	15.4732	3.9517	0.00712375	0.0278779	no	up	XP_020157281.1(receptor kinase-like protein Xa21 [Aegilops tauschii subsp. tauschii])					COG4886(S:Function unknown); ENOG410YAG6(S:Function unknown)	COG4886(leucine Rich Repeat); ENOG410YAG6(-)	PF13855.3(LRR_8:Leucine rich repeat); PF12799.4(LRR_4:Leucine Rich repeats (2 copies)); PF08263.9(LRRNT_2:Leucine rich repeat N-terminal domain)	sp|C0LGT6|EFR_ARATH(LRR receptor-like serine/threonine-protein kinase EFR OS=Arabidopsis thaliana OX=3702 GN=EFR PE=1 SV=1)
TraesCS2A02G584700			890	0	7.42	0	0.81	0	0.81	15.4108	3.94587	0.00726754	0.0283593	no	up	EMS45321.1(Elicitor-responsive protein 3 [Triticum urartu])					COG5038(S:Function unknown); ENOG410Y1GT(S:Function unknown); ENOG410YITS(S:Function unknown)	COG5038(Domain-Containing protein); ENOG410Y1GT(C2 domain); ENOG410YITS(C2 domain)	PF00168.27(C2:C2 domain)	sp|Q0JBH9|ERG3_ORYSJ(Elicitor-responsive protein 3 OS=Oryza sativa subsp. japonica OX=39947 GN=ERG3 PE=1 SV=1)
TraesCS7B02G450000			2484	1.08	15.8	0.03	0.49	0.03	0.49	15.1924	3.92528	9.21e-05	0.000567538	yes	up	XP_020173161.1(U-box domain-containing protein 33-like [Aegilops tauschii subsp. tauschii])					ENOG410XV39(O:Posttranslational modification, protein turnover, chaperones); COG0515(T:Signal transduction mechanisms)	ENOG410XV39(Ubox domain-containing protein); COG0515(Serine Threonine protein kinase)	PF00069.22(Pkinase:Protein kinase domain); PF07714.14(Pkinase_Tyr:Protein tyrosine kinase)	sp|Q8GUH1|PUB33_ARATH(U-box domain-containing protein 33 OS=Arabidopsis thaliana OX=3702 GN=PUB33 PE=2 SV=2)
TraesCS7B02G350200			390	8	116.4	3.72	66.75	3.72	66.75	15.1097	3.9174	2.75e-26	7.98e-25	yes	up	AAF86307.1(EF-hand Ca2+-binding protein CCD1 [Triticum aestivum])		K16465	CETN1		COG5126(D:Cell cycle control, cell division, chromosome partitioning); COG5126(T:Signal transduction mechanisms); COG5126(Z:Cytoskeleton)	COG5126(Calcium-binding protein); COG5126(Calcium-binding protein); COG5126(Calcium-binding protein)	PF13833.3(EF-hand_8:EF-hand domain pair); PF00036.29(EF-hand_1:EF hand)	sp|Q9ZPX9|KIC_ARATH(Calcium-binding protein KIC OS=Arabidopsis thaliana OX=3702 GN=KIC PE=1 SV=2)
TraesCS2B02G399700			1375	3	43.42	0.18	2.88	0.18	2.88	15.0301	3.90978	9.51e-11	1.22e-09	yes	up	XP_020168520.1(protein CUP-SHAPED COTYLEDON 1-like [Aegilops tauschii subsp. tauschii])	GO:0006351(biological_process:transcription, DNA-templated)				ENOG410YD3I(S:Function unknown)	ENOG410YD3I(no apical meristem protein)	PF02365.12(NAM:No apical meristem (NAM) protein)	sp|Q9FRV4|NAC54_ARATH(Protein CUP-SHAPED COTYLEDON 1 OS=Arabidopsis thaliana OX=3702 GN=NAC054 PE=1 SV=1)
TraesCS7B02G061100			1334	13	188	0.75	11.92	0.75	11.92	15.0178	3.9086	2.32e-41	1.05e-39	yes	up	XP_020196033.1(RING-H2 finger protein ATL3-like [Aegilops tauschii subsp. tauschii])					ENOG41121N2(O:Posttranslational modification, protein turnover, chaperones)	ENOG41121N2(zinc ion binding)	PF13639.3(zf-RING_2:Ring finger domain); PF17123.2(zf-RING_11:RING-like zinc finger); PF12678.4(zf-rbx1:RING-H2 zinc finger domain); PF13923.3(zf-C3HC4_2:Zinc finger, C3HC4 type (RING finger)); PF00097.22(zf-C3HC4:Zinc finger, C3HC4 type (RING finger)); PF13920.3(zf-C3HC4_3:Zinc finger, C3HC4 type (RING finger)); PF14634.3(zf-RING_5:zinc-RING finger domain); PF14447.3(Prok-RING_4:Prokaryotic RING…	sp|P0C035|ATL60_ARATH(RING-H2 finger protein ATL60 OS=Arabidopsis thaliana OX=3702 GN=ATL60 PE=2 SV=1)
TraesCS5B02G441400			1275	0	7.23	0	0.49	0	0.49	15.0162	3.90845	0.0082495	0.0316407	no	up	XP_020186791.1(putative B3 domain-containing protein Os08g0325100 isoform X2 [Aegilops tauschii subsp. tauschii])	GO:0006351(biological_process:transcription, DNA-templated)				ENOG41104TH(K:Transcription); ENOG410ZNRS(S:Function unknown); ENOG41108JJ(S:Function unknown)	ENOG41104TH(transcription, DNA-dependent); ENOG410ZNRS(transcription, DNA-dependent); ENOG41108JJ(B3)	PF02362.18(B3:B3 DNA binding domain)	sp|Q6Z0D9|Y8347_ORYSJ(B3 domain-containing protein Os08g0324300 OS=Oryza sativa subsp. japonica OX=39947 GN=Os08g0324300 PE=2 SV=1)
TraesCS5B02G325100			875	0	7.18	0	0.81	0	0.81	14.9124	3.89844	0.00852971	0.0325895	no	up	XP_020192100.1(uncharacterized protein LOC109777950 [Aegilops tauschii subsp. tauschii])					ENOG410YKDW(S:Function unknown)	ENOG410YKDW(Protein of unknown function (DUF1442))	PF07279.8(DUF1442:Protein of unknown function (DUF1442))
TraesCS2B02G118300			1390	0	7.17	0	0.43	0	0.43	14.8916	3.89643	0.0085869	0.0327679	no	up	XP_020166616.1(NAC domain-containing protein 92-like isoform X2 [Aegilops tauschii subsp. tauschii])	GO:0006355(biological_process:regulation of transcription, DNA-templated); GO:0005634(cellular_component:nucleus); GO:0003677(molecular_function:DNA binding)				ENOG4110679(S:Function unknown); ENOG410YDQ3(S:Function unknown)	ENOG4110679(No apical meristem (NAM) protein); ENOG410YDQ3(No apical meristem (NAM) protein)	PF02365.12(NAM:No apical meristem (NAM) protein)	sp|Q9FLJ2|NC100_ARATH(NAC domain-containing protein 100 OS=Arabidopsis thaliana OX=3702 GN=NAC100 PE=2 SV=1)
ENSRNA050024588	LSU_rRNA_eukarya	Eukaryotic large subunit ribosomal RNA	182	0	7.12	0	95.32	0	95.32	14.7878	3.88633	0.0088788	0.0337109	no	up	AGT17358.1(hypothetical protein SHCRBa_039_D18_F_50 [Saccharum hybrid cultivar R570])					ENOG4111SG9(S:Function unknown); ENOG4111JHC(S:Function unknown)	ENOG4111SG9(Reverse transcriptase (RNA-dependent DNA polymerase)); ENOG4111JHC(senescence-associated protein)		sp|Q3E811|RRT15_YEAST(Regulator of rDNA transcription protein 15 OS=Saccharomyces cerevisiae (strain ATCC 204508 / S288c) OX=559292 GN=RRT15 PE=3 SV=1)
TraesCS1D02G296700			947	2	28.37	0.18	2.85	0.18	2.85	14.7306	3.88075	1.78e-07	1.63e-06	yes	up	XP_020166672.1(uncharacterized protein LOC109752183 [Aegilops tauschii subsp. tauschii])					ENOG410Z7H4(S:Function unknown)	ENOG410Z7H4(-)	PF05553.8(DUF761:Cotton fibre expressed protein)
TraesCSU02G189500			3048	0	7.05	0	0.16	0	0.16	14.6424	3.87208	0.00930455	0.0350975	no	up	XP_020170881.1(uncharacterized protein LOC109756456 isoform X1 [Aegilops tauschii subsp. tauschii])					ENOG41106HK(S:Function unknown); ENOG41124H0(S:Function unknown)	ENOG41106HK(-); ENOG41124H0(protein MODIFIER OF SNC1)
TraesCS1B02G036900			2039	22	308.9	0.77	11.72	0.77	11.72	14.581	3.86602	2.4e-66	1.76e-64	yes	up	XP_020179053.1(E3 ubiquitin-protein ligase RDUF1-like [Aegilops tauschii subsp. tauschii])	GO:0043161(biological_process:proteasome-mediated ubiquitin-dependent protein catabolic process); GO:0016567(biological_process:protein ubiquitination); GO:0006511(biological_process:ubiquitin-dependent protein catabolic process); GO:0042787(biological_process:protein ubiquitination involved in ubiquitin-dependent protein catabolic process); GO:0046872(molecular_function:metal ion binding); GO:00…				ENOG41121N2(O:Posttranslational modification, protein turnover, chaperones); ENOG410XNV7(O:Posttranslational modification, protein turnover, chaperones)	ENOG41121N2(zinc ion binding); ENOG410XNV7(aspartic)	PF06547.9(DUF1117:Protein of unknown function (DUF1117)); PF14369.3(zinc_ribbon_9:zinc-ribbon); PF13639.3(zf-RING_2:Ring finger domain); PF13923.3(zf-C3HC4_2:Zinc finger, C3HC4 type (RING finger)); PF13445.3(zf-RING_UBOX:RING-type zinc-finger); PF12678.4(zf-rbx1:RING-H2 zinc finger domain); PF17123.2(zf-RING_11:RING-like zinc finger); PF00097.22(zf-C3HC4:Zinc finger, C3HC4 type (RING finger)); PF…	sp|Q9SNB6|RDUF1_ARATH(E3 ubiquitin-protein ligase RDUF1 OS=Arabidopsis thaliana OX=3702 GN=RDUF1 PE=1 SV=1)
TraesCS1D02G057500			429	0	7	0	3.08	0	3.08	14.5385	3.86181	0.00962134	0.036153	no	up	XP_020198520.1(heavy metal-associated isoprenylated plant protein 47-like [Aegilops tauschii subsp. tauschii])	GO:0005737(cellular_component:cytoplasm); GO:0030001(biological_process:metal ion transport); GO:0046916(biological_process:cellular transition metal ion homeostasis); GO:0046914(molecular_function:transition metal ion binding)				ENOG410Z7HP(S:Function unknown)	ENOG410Z7HP(-)	PF00403.23(HMA:Heavy-metal-associated domain)
TraesCS3A02G022000			471	0	7	0	2.44	0	2.44	14.5385	3.86181	0.00962134	0.036153	no	up	EMS54944.1(Sulfotransferase 17 [Triticum urartu])	GO:0016740(molecular_function:transferase activity); GO:0008146(molecular_function:sulfotransferase activity)				ENOG4111H56(S:Function unknown)	ENOG4111H56(Sulfotransferase)	PF00685.24(Sulfotransfer_1:Sulfotransferase domain); PF13469.3(Sulfotransfer_3:Sulfotransferase family)	sp|Q9C9C9|SOT18_ARATH(Cytosolic sulfotransferase 18 OS=Arabidopsis thaliana OX=3702 GN=SOT18 PE=1 SV=1)
TraesCS5D02G285600			604	0	7	0	1.45	0	1.45	14.5385	3.86181	0.00962134	0.036153	no	up	XP_020195712.1(protein RADIALIS-like 3 [Aegilops tauschii subsp. tauschii])	GO:0005634(cellular_component:nucleus); GO:0003677(molecular_function:DNA binding)				COG5269(K:Transcription)	COG5269(Transcription factor)	PF00249.28(Myb_DNA-binding:Myb-like DNA-binding domain)	sp|Q58FS3|RAD_ANTMA(Transcription factor RADIALIS OS=Antirrhinum majus OX=4151 GN=RAD PE=1 SV=1)
TraesCS1D02G412800			697	1	14	0.14	2.25	0.14	2.25	14.5385	3.86181	0.000250635	0.00142074	no	up	XP_020176359.1(protein RADIALIS-like 3 [Aegilops tauschii subsp. tauschii])					COG5269(K:Transcription)	COG5269(Transcription factor)	PF00249.28(Myb_DNA-binding:Myb-like DNA-binding domain)	sp|Q6NNN0|RADL3_ARATH(Protein RADIALIS-like 3 OS=Arabidopsis thaliana OX=3702 GN=RL3 PE=2 SV=1)
TraesCS7A02G336500			1150	1	14	0.07	1.08	0.07	1.08	14.5385	3.86181	0.000250635	0.00142074	no	up	XP_020193719.1(ribonuclease 3-like protein 3 [Aegilops tauschii subsp. tauschii])					COG0571(G:Carbohydrate transport and metabolism)	COG0571(Catalyzes the formation of the alpha-1,6-glucosidic linkages in glycogen by scission of a 1,4-alpha-linked oligosaccharide from growing alpha-1,4-glucan chains and the subsequent attachment of the oligosaccharide to the alpha-1,6 position (By similarity))	PF00636.23(Ribonuclease_3:Ribonuclease III domain); PF14622.3(Ribonucleas_3_3:Ribonuclease-III-like)	sp|Q69KJ0|RTL3_ORYSJ(Ribonuclease 3-like protein 3 OS=Oryza sativa subsp. japonica OX=39947 GN=Os06g0358800 PE=2 SV=1)
TraesCS5D02G151200			1228	1	14	0.06	0.99	0.06	0.99	14.5385	3.86181	0.000250635	0.00142074	no	up	XP_020157744.1(NDR1/HIN1-like protein 13 [Aegilops tauschii subsp. tauschii])	GO:0016020(cellular_component:membrane)				ENOG410YIDD(S:Function unknown)	ENOG410YIDD(Harpin-induced protein 1 containing protein, expressed)	PF03168.10(LEA_2:Late embryogenesis abundant protein)	sp|Q9ZVD2|NHL13_ARATH(NDR1/HIN1-like protein 13 OS=Arabidopsis thaliana OX=3702 GN=NHL13 PE=2 SV=1)
TraesCS1A02G092300			1255	0	7	0	0.48	0	0.48	14.5385	3.86181	0.00962134	0.036153	no	up	XP_020158096.1(putative cyclin-dependent kinase F-2 [Aegilops tauschii subsp. tauschii])		K08818	CDC2L		ENOG410XQ50(T:Signal transduction mechanisms)	ENOG410XQ50(Cyclin-dependent kinase)	PF00069.22(Pkinase:Protein kinase domain); PF07714.14(Pkinase_Tyr:Protein tyrosine kinase); PF14531.3(Kinase-like:Kinase-like)	sp|Q2QSL4|CDKF2_ORYSJ(Putative cyclin-dependent kinase F-2 OS=Oryza sativa subsp. japonica OX=39947 GN=CDKF-2 PE=3 SV=1)
TraesCS7D02G132400			1282	0	7	0	0.47	0	0.47	14.5385	3.86181	0.00962134	0.036153	no	up	XP_020181008.1(uncharacterized protein LOC109766650 [Aegilops tauschii subsp. tauschii])	GO:0016020(cellular_component:membrane)				ENOG411080U(S:Function unknown); ENOG41117HJ(S:Function unknown); ENOG4110525(S:Function unknown)	ENOG411080U(-); ENOG41117HJ(Cotton fibre expressed protein); ENOG4110525(Cotton fibre expressed protein)	PF05553.8(DUF761:Cotton fibre expressed protein)
TraesCS3A02G292300			1298	0	7	0	0.46	0	0.46	14.5385	3.86181	0.00962134	0.036153	no	up	XP_020175134.1(trans-resveratrol di-O-methyltransferase-like [Aegilops tauschii subsp. tauschii])	GO:0008757(molecular_function:S-adenosylmethionine-dependent methyltransferase activity); GO:0046983(molecular_function:protein dimerization activity); GO:0032259(biological_process:methylation); GO:0008171(molecular_function:O-methyltransferase activity); GO:0019438(biological_process:aromatic compound biosynthetic process)	K16040	ROMT	map00945(Stilbenoid, diarylheptanoid and gingerol biosynthesis)	ENOG410XS7T(S:Function unknown)	ENOG410XS7T(o-methyltransferase)	PF00891.15(Methyltransf_2:O-methyltransferase); PF08100.8(Dimerisation:Dimerisation domain)	sp|B6VJS4|ROMT_VITVI(Trans-resveratrol di-O-methyltransferase OS=Vitis vinifera OX=29760 GN=ROMT PE=1 SV=2)
TraesCS1B02G230200		PRA1 family protein [Source:UniProtKB/TrEMBL%3BAcc:A0A1D5SG38]	1341	0	7	0	0.44	0	0.44	14.5385	3.86181	0.00962134	0.036153	no	up	XP_020169774.1(uncharacterized protein LOC109755278 [Aegilops tauschii subsp. tauschii])					ENOG410ZHHJ(S:Function unknown)	ENOG410ZHHJ(Cyclin-dependent protein kinase)	PF03208.16(PRA1:PRA1 family protein)
TraesCS2D02G157500			1386	0	7	0	0.32	0	0.32	14.5385	3.86181	0.00962134	0.036153	no	up	XP_020184145.1(cytochrome P450 709B1-like [Aegilops tauschii subsp. tauschii])		K20660	CYP709		COG2124(Q:Secondary metabolites biosynthesis, transport and catabolism)	COG2124(Cytochrome p450)	PF00067.19(p450:Cytochrome P450)	sp|Q9ASR3|C7091_ARATH(Cytochrome P450 709B1 OS=Arabidopsis thaliana OX=3702 GN=CYP709B1 PE=2 SV=1)
TraesCS5B02G509800			1398	0	7	0	0.42	0	0.42	14.5385	3.86181	0.00962134	0.036153	no	up	PNT67150.1(LOW QUALITY PROTEIN: hypothetical protein BRADI_3g21490v3 [Brachypodium distachyon])					ENOG41105RX(S:Function unknown); ENOG41103S4(S:Function unknown); ENOG41108V2(S:Function unknown)	ENOG41105RX(-); ENOG41103S4(-); ENOG41108V2(-)	PF12937.4(F-box-like:F-box-like)
TraesCS1A02G076200			1418	0	7	0	0.41	0	0.41	14.5385	3.86181	0.00962134	0.036153	no	up	XP_020164818.1(transcription factor MYB30-like [Aegilops tauschii subsp. tauschii])		K09422	MYBP		COG5147(K:Transcription)	COG5147(Myblike DNAbinding domain containing protein)	PF00249.28(Myb_DNA-binding:Myb-like DNA-binding domain); PF13921.3(Myb_DNA-bind_6:Myb-like DNA-binding domain)	sp|Q10MB4|MYB2_ORYSJ(Transcription factor MYB2 OS=Oryza sativa subsp. japonica OX=39947 GN=MYB2 PE=2 SV=1)
TraesCS3A02G354000			1439	1	14	0.05	0.81	0.05	0.81	14.5385	3.86181	0.000250635	0.00142074	no	up	XP_020160298.1(zinc finger protein CONSTANS-LIKE 2-like [Aegilops tauschii subsp. tauschii])					ENOG410YZD0(S:Function unknown); COG2036(B:Chromatin structure and dynamics); ENOG410XYVB(S:Function unknown)	ENOG410YZD0(CCT motif); COG2036(Core component of nucleosome. Nucleosomes wrap and compact DNA into chromatin, limiting DNA accessibility to the cellular machineries which require DNA as a template. Histones thereby play a central role in transcription regulation, DNA repair, DNA replication and chromosomal stability. DNA accessibility is regulated via a complex set of post-translational modifica…	PF06203.11(CCT:CCT motif)	sp|Q96502|COL2_ARATH(Zinc finger protein CONSTANS-LIKE 2 OS=Arabidopsis thaliana OX=3702 GN=COL2 PE=1 SV=1)
TraesCS1B02G233800			1473	0	7	0	0.39	0	0.39	14.5385	3.86181	0.00962134	0.036153	no	up	XP_020185508.1(probable glycerol-3-phosphate acyltransferase 2 [Aegilops tauschii subsp. tauschii])	GO:0016020(cellular_component:membrane); GO:0016746(molecular_function:transferase activity, transferring acyl groups); GO:0008152(biological_process:metabolic process)	K13508	GPAT	map00564(Glycerophospholipid metabolism); map00561(Glycerolipid metabolism)	ENOG41105B2(S:Function unknown); ENOG410YBBE(I:Lipid transport and metabolism)	ENOG41105B2(Acyltransferase); ENOG410YBBE(glycerol-3-phosphate acyltransferase)	PF01553.18(Acyltransferase:Acyltransferase)	sp|Q9SYJ2|GPAT3_ARATH(Probable glycerol-3-phosphate acyltransferase 3 OS=Arabidopsis thaliana OX=3702 GN=GPAT3 PE=2 SV=1)
TraesCS2D02G452200			1547	0	7	0	0.37	0	0.37	14.5385	3.86181	0.00962134	0.036153	no	up	XP_020200148.1(probable purine permease 11 [Aegilops tauschii subsp. tauschii])	GO:0005215(molecular_function:transporter activity); GO:0016021(cellular_component:integral component of membrane); GO:0006810(biological_process:transport)				ENOG41105XX(S:Function unknown); ENOG410YEZY(S:Function unknown)	ENOG41105XX(Triose-phosphate Transporter family); ENOG410YEZY(purine permease)	PF16913.2(PUNUT:Purine nucleobase transmembrane transport); PF00892.17(EamA:EamA-like transporter family)	sp|Q9LPF6|PUP11_ARATH(Probable purine permease 11 OS=Arabidopsis thaliana OX=3702 GN=PUP11 PE=1 SV=1)
TraesCS3D02G314900			1549	0	7	0	0.37	0	0.37	14.5385	3.86181	0.00962134	0.036153	no	up	XP_020183702.1(hydroxycinnamoyltransferase 4-like [Aegilops tauschii subsp. tauschii])	GO:0016740(molecular_function:transferase activity); GO:0016747(molecular_function:transferase activity, transferring acyl groups other than amino-acyl groups)	K13065	E2.3.1.133, HCT	map00941(Flavonoid biosynthesis); map00940(Phenylpropanoid biosynthesis); map00945(Stilbenoid, diarylheptanoid and gingerol biosynthesis)	ENOG410XNR7(S:Function unknown)	ENOG410XNR7(BAHD family acyltransferase)	PF02458.12(Transferase:Transferase family)	sp|Q5SMM6|HCT4_ORYSJ(Hydroxycinnamoyltransferase 4 OS=Oryza sativa subsp. japonica OX=39947 GN=HCT4 PE=1 SV=1)
TraesCS2D02G514100			1561	0	7	0	0.36	0	0.36	14.5385	3.86181	0.00962134	0.036153	no	up	EMS48024.1(DNA topoisomerase 2 [Triticum urartu])	GO:0006996(biological_process:organelle organization); GO:0006259(biological_process:DNA metabolic process); GO:0022402(biological_process:cell cycle process); GO:0051276(biological_process:chromosome organization); GO:0016853(molecular_function:isomerase activity)	K03164	TOP2		COG0188(L:Replication, recombination and repair)	COG0188(DNA gyrase negatively supercoils closed circular double- stranded DNA in an ATP-dependent manner and also catalyzes the interconversion of other topological isomers of double-stranded DNA rings, including catenanes and knotted rings (By similarity))	PF13456.3(RVT_3:Reverse transcriptase-like)	sp|P30182|TOP2_ARATH(DNA topoisomerase 2 OS=Arabidopsis thaliana OX=3702 GN=TOP2 PE=2 SV=2)
TraesCS2B02G288800			1569	0	7	0	0.36	0	0.36	14.5385	3.86181	0.00962134	0.036153	no	up	XP_020183548.1(nucleolar and coiled-body phosphoprotein 1-like [Aegilops tauschii subsp. tauschii])					ENOG410Z4B5(S:Function unknown); ENOG41105AQ(S:Function unknown)	ENOG410Z4B5(Plant calmodulin-binding domain); ENOG41105AQ(-)	PF07839.8(CaM_binding:Plant calmodulin-binding domain)
TraesCS6A02G070400			1609	0	7	0	0.35	0	0.35	14.5385	3.86181	0.00962134	0.036153	no	up	EMS48175.1(hypothetical protein TRIUR3_06309 [Triticum urartu])					ENOG410ZC2N(S:Function unknown); ENOG410Z7P5(S:Function unknown); ENOG410ZV8Z(S:Function unknown)	ENOG410ZC2N(F-box domain containing protein, expressed); ENOG410Z7P5(F-box domain); ENOG410ZV8Z(-)		sp|Q9LZ15|FBL78_ARATH(Putative F-box/LRR-repeat protein At5g02700 OS=Arabidopsis thaliana OX=3702 GN=At5g02700 PE=4 SV=1)
TraesCS2A02G541100			1649	1	14	0.04	0.59	0.04	0.59	14.5385	3.86181	0.000250635	0.00142074	no	up	XP_020199758.1(exocyst complex component EXO70B1-like isoform X1 [Aegilops tauschii subsp. tauschii])					ENOG410YIGI(S:Function unknown); ENOG410XSUD(K:Transcription)	ENOG410YIGI(exocyst complex); ENOG410XSUD(Homeobox-leucine zipper protein)	PF03081.12(Exo70:Exo70 exocyst complex subunit)
TraesCS6A02G378600			1695	0	7	0	0.33	0	0.33	14.5385	3.86181	0.00962134	0.036153	no	up	AVG22585.1(NAC domain-containing protein 21/22-like protein [Triticum aestivum])					ENOG410YD3I(S:Function unknown)	ENOG410YD3I(no apical meristem protein)	PF02365.12(NAM:No apical meristem (NAM) protein)	sp|Q9FLR3|NAC79_ARATH(NAC domain-containing protein 79 OS=Arabidopsis thaliana OX=3702 GN=NAC079 PE=2 SV=1)
TraesCS6B02G052200			1781	0	7	0	0.31	0	0.31	14.5385	3.86181	0.00962134	0.036153	no	up	XP_020155455.1(indole-2-monooxygenase-like [Aegilops tauschii subsp. tauschii])	GO:0044710(biological_process:single-organism metabolic process); GO:0016705(molecular_function:oxidoreductase activity, acting on paired donors, with incorporation or reduction of molecular oxygen); GO:0016709(molecular_function:oxidoreductase activity, acting on paired donors, with incorporation or reduction of molecular oxygen, NAD(P)H as one donor, and incorporation of one atom of oxygen); GO…	K00512	CYP17A	map04934(Cushing syndrome); map04927(Cortisol synthesis and secretion)	COG2124(Q:Secondary metabolites biosynthesis, transport and catabolism)	COG2124(Cytochrome p450)	PF00067.19(p450:Cytochrome P450)	sp|Q43257|C71C4_MAIZE(indole-2-monooxygenase OS=Zea mays OX=4577 GN=CYP71C4 PE=1 SV=1)
TraesCS7D02G546800			1789	0	7	0	0.31	0	0.31	14.5385	3.86181	0.00962134	0.036153	no	up	XP_020161820.1(uncharacterized protein LOC109747141 [Aegilops tauschii subsp. tauschii])					ENOG41107GZ(S:Function unknown); ENOG41104B2(S:Function unknown); ENOG4110749(S:Function unknown); ENOG41108BA(S:Function unknown)	ENOG41107GZ(-); ENOG41104B2(-); ENOG4110749(-); ENOG41108BA(-)
TraesCS5D02G240000			1837	0	7	0	0.3	0	0.3	14.5385	3.86181	0.00962134	0.036153	no	up	XP_020158505.1(cytochrome P450 76M5-like [Aegilops tauschii subsp. tauschii])	GO:0020037(molecular_function:heme binding); GO:0016709(molecular_function:oxidoreductase activity, acting on paired donors, with incorporation or reduction of molecular oxygen, NAD(P)H as one donor, and incorporation of one atom of oxygen); GO:0044550(biological_process:secondary metabolite biosynthetic process); GO:0016021(cellular_component:integral component of membrane); GO:0016020(cellular_…				COG2124(Q:Secondary metabolites biosynthesis, transport and catabolism)	COG2124(Cytochrome p450)	PF00067.19(p450:Cytochrome P450)	sp|Q6YTF5|C76M5_ORYSJ(Cytochrome P450 76M5 OS=Oryza sativa subsp. japonica OX=39947 GN=CYP76M5 PE=1 SV=1)
TraesCS6D02G236500			2013	0	7	0	0.27	0	0.27	14.5385	3.86181	0.00962134	0.036153	no	up	XP_020184107.1(aluminum-activated malate transporter 10 [Aegilops tauschii subsp. tauschii])	GO:0071423(biological_process:malate transmembrane transport); GO:0016021(cellular_component:integral component of membrane); GO:0016020(cellular_component:membrane); GO:0009705(cellular_component:plant-type vacuole membrane); GO:0015140(molecular_function:malate transmembrane transporter activity); GO:0015743(biological_process:malate transport)				ENOG410XR8V(S:Function unknown)	ENOG410XR8V(aluminum-activated malate transporter)	PF11744.5(ALMT:Aluminium activated malate transporter); PF13515.3(FUSC_2:Fusaric acid resistance protein-like); PF04632.9(FUSC:Fusaric acid resistance protein family)	sp|O23086|ALMTA_ARATH(Aluminum-activated malate transporter 10 OS=Arabidopsis thaliana OX=3702 GN=ALMT10 PE=3 SV=2)
TraesCS7D02G274700			2047	0	7	0	0.26	0	0.26	14.5385	3.86181	0.00962134	0.036153	no	up	EMS64288.1(hypothetical protein TRIUR3_11020 [Triticum urartu])					ENOG411175T(S:Function unknown); ENOG411164Q(S:Function unknown)	ENOG411175T(Arabidopsis protein of unknown function); ENOG411164Q(Arabidopsis protein of unknown function)	PF03087.11(DUF241:Arabidopsis protein of unknown function)
TraesCSU02G048200			2126	0	7	0	0.25	0	0.25	14.5385	3.86181	0.00962134	0.036153	no	up	CDM80977.1(unnamed protein product [Triticum aestivum])					ENOG41115F1(S:Function unknown); ENOG41106B5(S:Function unknown); ENOG41115W1(S:Function unknown)	ENOG41115F1(Domain of unknown function (DUF1719)); ENOG41106B5(DUF1719); ENOG41115W1(Domain of unknown function (DUF1719))	PF08224.8(DUF1719:Domain of unknown function (DUF1719))
TraesCS1B02G115100			2135	0	7	0	0.25	0	0.25	14.5385	3.86181	0.00962134	0.036153	no	up	XP_020196547.1(uncharacterized protein LOC109782346 [Aegilops tauschii subsp. tauschii])	GO:0016020(cellular_component:membrane); GO:0005739(cellular_component:mitochondrion)				ENOG410XZCM(S:Function unknown); ENOG410Z7Z7(S:Function unknown)	ENOG410XZCM(Protein of unknown function (DUF2985)); ENOG410Z7Z7(Pentatricopeptide repeat-containing protein)	PF11204.5(DUF2985:Protein of unknown function (DUF2985)); PF04749.14(PLAC8:PLAC8 family)
TraesCS2A02G219100		Isocitrate lyase [Source:UniProtKB/TrEMBL%3BAcc:D2KZ15]	2166	12	168	0.39	5.95	0.39	5.95	14.5385	3.86181	7.23e-37	2.95e-35	yes	up	BAI66426.1(isocitrate lyase [Triticum aestivum])	GO:0046912(molecular_function:transferase activity, transferring acyl groups, acyl groups converted into alkyl on transfer); GO:0046872(molecular_function:metal ion binding); GO:0019752(biological_process:carboxylic acid metabolic process); GO:0004451(molecular_function:isocitrate lyase activity); GO:0006099(biological_process:tricarboxylic acid cycle); GO:0009514(cellular_component:glyoxysome); …	K01637	E4.1.3.1, aceA	map00630(Glyoxylate and dicarboxylate metabolism)	COG2224(C:Energy production and conversion)	COG2224(Isocitrate lyase)	PF00463.18(ICL:Isocitrate lyase family); PF13714.3(PEP_mutase:Phosphoenolpyruvate phosphomutase)	sp|Q6Z6M4|ACEA_ORYSJ(Isocitrate lyase OS=Oryza sativa subsp. japonica OX=39947 GN=ICL PE=1 SV=1)
TraesCS3A02G101700			2318	0	7	0	0.23	0	0.23	14.5385	3.86181	0.00962134	0.036153	no	up	CDJ26433.1(unnamed protein product [Triticum aestivum])	GO:0004674(molecular_function:protein serine/threonine kinase activity); GO:0006468(biological_process:protein phosphorylation); GO:0016021(cellular_component:integral component of membrane); GO:0030246(molecular_function:carbohydrate binding); GO:0005524(molecular_function:ATP binding)				COG0515(T:Signal transduction mechanisms)	COG0515(Serine Threonine protein kinase)	PF00139.16(Lectin_legB:Legume lectin domain); PF00069.22(Pkinase:Protein kinase domain); PF07714.14(Pkinase_Tyr:Protein tyrosine kinase)	sp|O80939|LRK41_ARATH(L-type lectin-domain containing receptor kinase IV.1 OS=Arabidopsis thaliana OX=3702 GN=LECRK41 PE=2 SV=1)
TraesCS1D02G363300		WRKY51 transcriptional factor [Source:UniProtKB/TrEMBL%3BAcc:A0A0M4CLZ5]	1336	10.88	151.42	0.63	9.58	0.63	9.58	14.4526	3.85326	2.38e-33	8.72e-32	yes	up	XP_020147509.1(probable WRKY transcription factor 57 [Aegilops tauschii subsp. tauschii])	GO:0003700(molecular_function:transcription factor activity, sequence-specific DNA binding); GO:0006355(biological_process:regulation of transcription, DNA-templated); GO:0009536(cellular_component:plastid); GO:0043565(molecular_function:sequence-specific DNA binding)				ENOG410YQZM(K:Transcription); COG5022(Z:Cytoskeleton)	ENOG410YQZM(WRKY transcription factor); COG5022(myosin heavy chain)	PF03106.12(WRKY:WRKY DNA -binding domain)	sp|Q93WU9|WRK51_ARATH(Probable WRKY transcription factor 51 OS=Arabidopsis thaliana OX=3702 GN=WRKY51 PE=1 SV=1)
TraesCS6B02G295000			2093	0	6.95	0	0.26	0	0.26	14.4347	3.85147	0.00994914	0.0371779	no	up	XP_020146710.1(protein NRT1/ PTR FAMILY 8.3-like [Aegilops tauschii subsp. tauschii])	GO:0005215(molecular_function:transporter activity); GO:0016021(cellular_component:integral component of membrane); GO:0006810(biological_process:transport)	K14638	SLC15A3_4, PHT		COG3104(E:Amino acid transport and metabolism)	COG3104(transporter)	PF00854.18(PTR2:POT family)	sp|P46032|PTR2_ARATH(Protein NRT1/ PTR FAMILY 8.3 OS=Arabidopsis thaliana OX=3702 GN=NPF8.3 PE=1 SV=1)
TraesCS5B02G218000			1104	0	6.94	0	0.56	0	0.56	14.4139	3.84939	0.0100161	0.0373661	no	up	XP_020152158.1(uncharacterized protein LOC109737432 [Aegilops tauschii subsp. tauschii])	GO:0009507(cellular_component:chloroplast)				ENOG4111JQ3(S:Function unknown)	ENOG4111JQ3(-)
TraesCS7D02G439800			675	25.01	344.73	3.76	58.52	3.76	58.52	14.3139	3.83934	1.7e-73	1.39e-71	yes	up	EMS61847.1(Calcium-binding protein KIC [Triticum urartu])		K16465	CETN1		COG5126(S:Function unknown)	COG5126(Transferase)	PF13833.3(EF-hand_8:EF-hand domain pair); PF00036.29(EF-hand_1:EF hand)	sp|Q9ZPX9|KIC_ARATH(Calcium-binding protein KIC OS=Arabidopsis thaliana OX=3702 GN=KIC PE=1 SV=2)
TraesCS3B02G111100			465	0	6.87	0	1.45	0	1.45	14.2685	3.83477	0.0104975	0.0389118	no	up	CDM81434.1(unnamed protein product [Triticum aestivum])					ENOG41103SW(S:Function unknown)	ENOG41103SW(type I hypersensitivity)	PF00234.19(Tryp_alpha_amyl:Protease inhibitor/seed storage/LTP family); PF13016.3(Gliadin:Cys-rich Gliadin N-terminal)	sp|P01084|IAA5_WHEAT(Alpha-amylase inhibitor 0.53 OS=Triticum aestivum OX=4565 PE=1 SV=1)
TraesCS7A02G450400			688	15.99	218.87	2.33	35.96	2.33	35.96	14.2145	3.82929	3.03e-47	1.58e-45	yes	up	EMS61847.1(Calcium-binding protein KIC [Triticum urartu])	GO:0005509(molecular_function:calcium ion binding)	K16465	CETN1		COG5126(D:Cell cycle control, cell division, chromosome partitioning); COG5126(T:Signal transduction mechanisms); COG5126(Z:Cytoskeleton)	COG5126(Calcium-binding protein); COG5126(Calcium-binding protein); COG5126(Calcium-binding protein)	PF13833.3(EF-hand_8:EF-hand domain pair); PF00036.29(EF-hand_1:EF hand)	sp|Q9ZPX9|KIC_ARATH(Calcium-binding protein KIC OS=Arabidopsis thaliana OX=3702 GN=KIC PE=1 SV=2)
TraesCS6B02G266600			1205	5	68	0.33	4.91	0.33	4.91	14.1231	3.81999	8.95e-16	1.62e-14	yes	up	BAJ95364.1(predicted protein [Hordeum vulgare subsp. vulgare])		K16281	RHA1		ENOG41121N2(O:Posttranslational modification, protein turnover, chaperones)	ENOG41121N2(zinc ion binding)	PF13639.3(zf-RING_2:Ring finger domain); PF17123.2(zf-RING_11:RING-like zinc finger); PF13923.3(zf-C3HC4_2:Zinc finger, C3HC4 type (RING finger)); PF12678.4(zf-rbx1:RING-H2 zinc finger domain); PF00097.22(zf-C3HC4:Zinc finger, C3HC4 type (RING finger)); PF14634.3(zf-RING_5:zinc-RING finger domain); PF12861.4(zf-ANAPC11:Anaphase-promoting complex subunit 11 RING-H2 finger); PF14447.3(Prok-RING_4:P…	sp|Q9SI09|XERIC_ARATH(Probable E3 ubiquitin-protein ligase XERICO OS=Arabidopsis thaliana OX=3702 GN=XERICO PE=1 SV=1)
TraesCS2D02G345700			783	1	13.57	0.12	1.81	0.12	1.81	14.092	3.8168	0.000329636	0.00182005	no	up	XP_020161168.1(protein FLOWERING LOCUS T-like [Aegilops tauschii subsp. tauschii])		K16223	FT	map04712(Circadian rhythm - plant)	COG1881(S:Function unknown)	COG1881(phosphatidylethanolamine-binding protein)	PF01161.17(PBP:Phosphatidylethanolamine-binding protein)	sp|Q9SXZ2|FT_ARATH(Protein FLOWERING LOCUS T OS=Arabidopsis thaliana OX=3702 GN=FT PE=1 SV=2)
TraesCS2B02G131300			774	0	6.78	0	0.92	0	0.92	14.0816	3.81574	0.0111514	0.0409485	no	up	XP_020159491.1(uncharacterized protein LOC109744756 [Aegilops tauschii subsp. tauschii])	GO:0006950(biological_process:response to stress)				COG0589(T:Signal transduction mechanisms)	COG0589(Universal stress protein)	PF00582.23(Usp:Universal stress protein family)	sp|Q8L4N1|PHO34_ARATH(Universal stress protein PHOS34 OS=Arabidopsis thaliana OX=3702 GN=PHOS34 PE=1 SV=1)
TraesCS5D02G519100			1503	2	27	0.1	1.47	0.1	1.47	14.0193	3.80934	4.16e-07	3.65e-06	yes	up	XP_020188988.1(zinc finger protein STAR3-like [Aegilops tauschii subsp. tauschii])					COG5048(S:Function unknown)	COG5048(Zinc finger protein)	PF00096.23(zf-C2H2:Zinc finger, C2H2 type); PF13912.3(zf-C2H2_6:C2H2-type zinc finger); PF12874.4(zf-met:Zinc-finger of C2H2 type)	sp|Q943I6|STOP1_ORYSJ(Zinc finger protein STOP1 homolog OS=Oryza sativa subsp. japonica OX=39947 GN=Os01g0871200 PE=2 SV=1)
TraesCS2A02G366900			1867	0	6.6	0	0.28	0	0.28	13.7078	3.77692	0.0125865	0.0451604	no	up	XP_020193958.1(ras GTPase-activating protein-binding protein 1-like [Aegilops tauschii subsp. tauschii])	GO:0097159(molecular_function:organic cyclic compound binding); GO:1901363(molecular_function:heterocyclic compound binding)				ENOG410YV57(S:Function unknown)	ENOG410YV57(GTPase activating protein (SH3 domain) binding protein)	PF02136.17(NTF2:Nuclear transport factor 2 (NTF2) domain); PF00076.19(RRM_1:RNA recognition motif. (a.k.a. RRM, RBD, or RNP domain))
TraesCS2D02G414600			2351	45	591.13	1.34	19.05	1.34	19.05	13.6415	3.76993	3.87e-123	5.54e-121	yes	up	XP_020151124.1(ethylene-responsive transcription factor 2-like [Aegilops tauschii subsp. tauschii])		K09286	EREBP		ENOG410YRS5(K:Transcription); ENOG410YJV7(K:Transcription)	ENOG410YRS5(Transcription factor); ENOG410YJV7(Transcription factor)	PF00847.17(AP2:AP2 domain)	sp|Q84XB3|ERF1_SOLLC(Ethylene-responsive transcription factor 1 OS=Solanum lycopersicum OX=4081 GN=ERF1 PE=2 SV=1)
TraesCS5D02G411400			1726	128	1679.01	5.44	77.53	5.44	77.53	13.6218	3.76785	0	0	yes	up	XP_006650639.1(PREDICTED: zinc finger protein 1-like [Oryza brachyantha])	GO:0043565(molecular_function:sequence-specific DNA binding); GO:0044212(molecular_function:transcription regulatory region DNA binding); GO:0003700(molecular_function:transcription factor activity, sequence-specific DNA binding); GO:0005634(cellular_component:nucleus); GO:0006355(biological_process:regulation of transcription, DNA-templated); GO:0003677(molecular_function:DNA binding); GO:004687…				COG5048(S:Function unknown)	COG5048(Zinc finger protein)	PF13912.3(zf-C2H2_6:C2H2-type zinc finger); PF13894.3(zf-C2H2_4:C2H2-type zinc finger); PF00096.23(zf-C2H2:Zinc finger, C2H2 type)	sp|Q42430|ZFP1_WHEAT(Zinc finger protein 1 OS=Triticum aestivum OX=4565 PE=2 SV=1)
TraesCS2D02G275000			2187	13.05	170.74	0.42	5.98	0.42	5.98	13.5868	3.76413	7.98e-37	3.25e-35	yes	up	XP_020196674.1(exocyst complex component EXO70A1-like [Aegilops tauschii subsp. tauschii])	GO:0044444(cellular_component:cytoplasmic part)				ENOG410YIGI(O:Posttranslational modification, protein turnover, chaperones)	ENOG410YIGI(Cysteine proteinase inhibitor)	PF03081.12(Exo70:Exo70 exocyst complex subunit)	sp|Q9FGH9|E70B1_ARATH(Exocyst complex component EXO70B1 OS=Arabidopsis thaliana OX=3702 GN=EXO70B1 PE=1 SV=1)
TraesCS1B02G374900			1270	3.12	40.58	0.19	2.74	0.19	2.74	13.5067	3.75561	6.61e-10	7.86e-09	yes	up	XP_020192531.1(probable WRKY transcription factor 51 [Aegilops tauschii subsp. tauschii])	GO:0003700(molecular_function:transcription factor activity, sequence-specific DNA binding); GO:0006355(biological_process:regulation of transcription, DNA-templated); GO:0009536(cellular_component:plastid); GO:0043565(molecular_function:sequence-specific DNA binding)				ENOG410YQZM(K:Transcription); COG5022(Z:Cytoskeleton)	ENOG410YQZM(WRKY transcription factor); COG5022(myosin heavy chain)	PF03106.12(WRKY:WRKY DNA -binding domain)	sp|Q93WU9|WRK51_ARATH(Probable WRKY transcription factor 51 OS=Arabidopsis thaliana OX=3702 GN=WRKY51 PE=1 SV=1)
TraesCS4B02G287100			625	1	13	0.17	2.53	0.17	2.53	13.5001	3.75489	0.000474268	0.00254068	no	up	XP_020163875.1(uncharacterized protein LOC109749323 [Aegilops tauschii subsp. tauschii])					ENOG410YVCG(S:Function unknown)	ENOG410YVCG(-)	PF02519.11(Auxin_inducible:Auxin responsive protein)
TraesCS2D02G540100			740	6	78	0.78	11.36	0.78	11.36	13.5001	3.75489	1.12e-17	2.26e-16	yes	up	XP_020168072.1(heavy metal-associated isoprenylated plant protein 39-like [Aegilops tauschii subsp. tauschii])							PF00403.23(HMA:Heavy-metal-associated domain)
TraesCS2D02G313200			855	1	13	0.1	1.51	0.1	1.51	13.5001	3.75489	0.000474268	0.00254068	no	up	XP_004963394.1(BTB/POZ and MATH domain-containing protein 1 [Setaria italica])		K10523	SPOP		ENOG410XQV8(S:Function unknown)	ENOG410XQV8(meprin and TRAF homology domain-containing protein MATH domain-containing protein)
TraesCS3D02G178800			1240	1	13	0.06	0.9	0.06	0.9	13.5001	3.75489	0.000474268	0.00254068	no	up	XP_020171522.1(trinucleotide repeat-containing gene 18 protein-like [Aegilops tauschii subsp. tauschii])					ENOG411074V(S:Function unknown)	ENOG411074V(-)	PF07816.8(DUF1645:Protein of unknown function (DUF1645))
TraesCS7A02G508800			1296	5	65	0.3	4.27	0.3	4.27	13.5001	3.75489	5.5e-15	9.47e-14	yes	up	AFN44008.1(WRKY79 transcription factor [Triticum aestivum])	GO:0003700(molecular_function:transcription factor activity, sequence-specific DNA binding); GO:0006355(biological_process:regulation of transcription, DNA-templated); GO:0043565(molecular_function:sequence-specific DNA binding)				ENOG410YHES(K:Transcription)	ENOG410YHES(WRKY transcription factor)	PF03106.12(WRKY:WRKY DNA -binding domain)	sp|Q0DAJ3|WRK28_ORYSJ(WRKY transcription factor WRKY28 OS=Oryza sativa subsp. japonica OX=39947 GN=WRKY28 PE=2 SV=2)
TraesCS1D02G275700			1456	1	13	0.05	0.74	0.05	0.74	13.5001	3.75489	0.000474268	0.00254068	no	up	XP_020158827.1(glucan endo-1,3-beta-glucosidase 14-like isoform X2 [Aegilops tauschii subsp. tauschii])					ENOG410YA4N(G:Carbohydrate transport and metabolism)	ENOG410YA4N(glucan endo-1-3-beta-glucosidase)	PF00332.15(Glyco_hydro_17:Glycosyl hydrolases family 17)	sp|Q9ZQG9|E1314_ARATH(Glucan endo-1,3-beta-glucosidase 14 OS=Arabidopsis thaliana OX=3702 GN=At2g27500 PE=1 SV=2)
TraesCS2A02G076500			1491	1	13	0.05	0.72	0.05	0.72	13.5001	3.75489	0.000474268	0.00254068	no	up	EMS65582.1(Cytochrome P450 99A2 [Triticum urartu])	GO:0044550(biological_process:secondary metabolite biosynthetic process); GO:0016709(molecular_function:oxidoreductase activity, acting on paired donors, with incorporation or reduction of molecular oxygen, NAD(P)H as one donor, and incorporation of one atom of oxygen); GO:0016020(cellular_component:membrane); GO:0046872(molecular_function:metal ion binding); GO:0016491(molecular_function:oxidore…				COG2124(Q:Secondary metabolites biosynthesis, transport and catabolism)	COG2124(Cytochrome p450)	PF00067.19(p450:Cytochrome P450)	sp|Q7X7X4|C99A2_ORYSJ(Cytochrome P450 99A2 OS=Oryza sativa subsp. japonica OX=39947 GN=CYP99A2 PE=2 SV=2)
TraesCS1A02G256900			2161	1	13	0.03	0.46	0.03	0.46	13.5001	3.75489	0.000474268	0.00254068	no	up	XP_020194247.1(pentatricopeptide repeat-containing protein At4g14170 [Aegilops tauschii subsp. tauschii])	GO:0009536(cellular_component:plastid)				ENOG410Z7Z7(S:Function unknown)	ENOG410Z7Z7(Pentatricopeptide repeat-containing protein)	PF01535.17(PPR:PPR repeat); PF13041.3(PPR_2:PPR repeat family); PF12854.4(PPR_1:PPR repeat); PF13812.3(PPR_3:Pentatricopeptide repeat domain); PF17177.1(PPR_long:Pentacotripeptide-repeat region of PROPR)	sp|Q5XEY7|PP309_ARATH(Pentatricopeptide repeat-containing protein At4g14170 OS=Arabidopsis thaliana OX=3702 GN=PCMP-E17 PE=2 SV=2)
TraesCS4D02G194100			1741	1	12.99	0.04	0.59	0.04	0.59	13.4897	3.75378	0.000477307	0.00255383	no	up	XP_020168779.1(protein CHUP1, chloroplastic [Aegilops tauschii subsp. tauschii])	GO:0009941(cellular_component:chloroplast envelope)				ENOG410YEKY(S:Function unknown)	ENOG410YEKY(-)	PF01166.15(TSC22:TSC-22/dip/bun family)	sp|Q9LI74|CHUP1_ARATH(Protein CHUP1, chloroplastic OS=Arabidopsis thaliana OX=3702 GN=CHUP1 PE=1 SV=1)
TraesCSU02G100600			2356	1.08	14.02	0.03	0.45	0.03	0.45	13.4808	3.75284	0.000284844	0.00159533	no	up	PAN11427.1(hypothetical protein PAHAL_B01881 [Panicum hallii])	GO:0016021(cellular_component:integral component of membrane); GO:0009536(cellular_component:plastid); GO:0005524(molecular_function:ATP binding); GO:0016887(molecular_function:ATPase activity)				COG1131(V:Defense mechanisms)	COG1131((ABC) transporter)	PF01061.21(ABC2_membrane:ABC-2 type transporter); PF00005.24(ABC_tran:ABC transporter); PF13191.3(AAA_16:AAA ATPase domain); PF13401.3(AAA_22:AAA domain); PF03193.13(DUF258:Protein of unknown function, DUF258)	sp|Q8RXN0|AB11G_ARATH(ABC transporter G family member 11 OS=Arabidopsis thaliana OX=3702 GN=ABCG11 PE=1 SV=1)
TraesCS2B02G177300			1815	21.04	271.93	0.84	11.8	0.84	11.8	13.4216	3.74648	2.01e-57	1.29e-55	yes	up	AAR11387.1(cytochrome P450 [Triticum aestivum])	GO:0004497(molecular_function:monooxygenase activity); GO:0020037(molecular_function:heme binding); GO:0016021(cellular_component:integral component of membrane); GO:0016705(molecular_function:oxidoreductase activity, acting on paired donors, with incorporation or reduction of molecular oxygen); GO:0005506(molecular_function:iron ion binding); GO:0055114(biological_process:oxidation-reduction pro…	K20660	CYP709		COG2124(S:Function unknown)	COG2124(hydrophobic protein)	PF00067.19(p450:Cytochrome P450)	sp|Q9ASR3|C7091_ARATH(Cytochrome P450 709B1 OS=Arabidopsis thaliana OX=3702 GN=CYP709B1 PE=2 SV=1)
TraesCS3D02G253700			2865	2	25.83	0.05	1.03	0.05	1.03	13.4118	3.74543	8.57e-07	7.24e-06	yes	up	XP_020183019.1(transcription factor bHLH13-like [Aegilops tauschii subsp. tauschii])					ENOG41114N5(K:Transcription); ENOG410YCJJ(K:Transcription)	ENOG41114N5(Transcription factor); ENOG410YCJJ(anthocyanin-containing compound biosynthetic process)	PF14215.3(bHLH-MYC_N:bHLH-MYC and R2R3-MYB transcription factors N-terminal); PF00010.23(HLH:Helix-loop-helix DNA-binding domain)	sp|O23487|BH003_ARATH(Transcription factor bHLH3 OS=Arabidopsis thaliana OX=3702 GN=BHLH3 PE=1 SV=1)
TraesCS6B02G340400			886	29.31	377	2.92	41.63	2.92	41.63	13.3573	3.73955	8.52e-79	7.46e-77	yes	up	XP_020167998.1(uncharacterized protein LOC109753510 [Aegilops tauschii subsp. tauschii])					ENOG410Z2IC(S:Function unknown)	ENOG410Z2IC(-)
TraesCS3A02G076300			1167	4.99	63.4	0.2	2.89	0.2	2.89	13.1941	3.72183	1.43e-14	2.38e-13	yes	up	EMS68111.1(hypothetical protein TRIUR3_17908 [Triticum urartu])	GO:0016020(cellular_component:membrane); GO:0009536(cellular_component:plastid)				ENOG410XRKZ(G:Carbohydrate transport and metabolism)	ENOG410XRKZ(BT1 family)	PF03092.13(BT1:BT1 family); PF07690.13(MFS_1:Major Facilitator Superfamily)	sp|O22780|FBT9_ARATH(Probable folate-biopterin transporter 9, chloroplastic OS=Arabidopsis thaliana OX=3702 GN=At2g33280 PE=3 SV=2)
TraesCS1B02G141100			2142	36.26	455.01	1.2	16.31	1.2	16.31	13.0312	3.7039	4.45e-94	4.7e-92	yes	up	XP_020170118.1(protein ALP1-like [Aegilops tauschii subsp. tauschii])					ENOG411206Y(S:Function unknown)	ENOG411206Y(transposon protein)	PF13359.3(DDE_Tnp_4:DDE superfamily endonuclease); PF04827.11(Plant_tran:Plant transposon protein)	sp|Q94K49|ALP1_ARATH(Protein ANTAGONIST OF LIKE HETEROCHROMATIN PROTEIN 1 OS=Arabidopsis thaliana OX=3702 GN=ALP1 PE=1 SV=1)
TraesCS6B02G406500			1497	0	6.19	0	0.34	0	0.34	12.8562	3.68439	0.0166016	0.057066	no	up	XP_020183867.1(putative F-box/FBD/LRR-repeat protein At5g56810 isoform X1 [Aegilops tauschii subsp. tauschii])					ENOG410Z85F(S:Function unknown); ENOG410ZC2N(S:Function unknown); ENOG410ZS64(S:Function unknown); ENOG410Z53X(S:Function unknown)	ENOG410Z85F(-); ENOG410ZC2N(F-box domain containing protein, expressed); ENOG410ZS64(-); ENOG410Z53X(F-box domain containing protein)		sp|Q9FJT2|FDL40_ARATH(Putative F-box/FBD/LRR-repeat protein At5g56810 OS=Arabidopsis thaliana OX=3702 GN=At5g56810 PE=4 SV=1)
TraesCS3D02G265700			1084	0	6.15	0	0.51	0	0.51	12.7731	3.67504	0.0170576	0.0583823	no	up	CDM83916.1(unnamed protein product [Triticum aestivum])	GO:0016021(cellular_component:integral component of membrane); GO:0016020(cellular_component:membrane)				ENOG410XX87(S:Function unknown); ENOG4111NQU(S:Function unknown)	ENOG410XX87(Protein of unknown function, DUF599); ENOG4111NQU(Protein of unknown function, DUF599)	PF04654.9(DUF599:Protein of unknown function, DUF599)
TraesCS2D02G082400			984	0	6.12	0	0.58	0	0.58	12.7108	3.66799	0.017408	0.0593551	no	up	XP_020185352.1(uncharacterized protein LOC109771051 [Aegilops tauschii subsp. tauschii])					ENOG410YMY7(S:Function unknown)	ENOG410YMY7(expressed protein)	PF14009.3(DUF4228:Domain of unknown function (DUF4228))
TraesCS7B02G254900			2001	0	6.12	0	0.24	0	0.24	12.7108	3.66799	0.017408	0.0593551	no	up	BAJ94420.1(predicted protein [Hordeum vulgare subsp. vulgare])	GO:0006633(biological_process:fatty acid biosynthetic process); GO:0016021(cellular_component:integral component of membrane); GO:0016747(molecular_function:transferase activity, transferring acyl groups other than amino-acyl groups)	K15397	KCS	map00062(Fatty acid elongation)	ENOG410Y5VH(I:Lipid transport and metabolism)	ENOG410Y5VH(3-ketoacyl-coa synthase)	PF08392.9(FAE1_CUT1_RppA:FAE1/Type III polyketide synthase-like protein); PF08541.7(ACP_syn_III_C:3-Oxoacyl-[acyl-carrier-protein (ACP)] synthase III C terminal); PF02797.12(Chal_sti_synt_C:Chalcone and stilbene synthases, C-terminal domain)	sp|O48780|KCS11_ARATH(3-ketoacyl-CoA synthase 11 OS=Arabidopsis thaliana OX=3702 GN=KCS11 PE=1 SV=1)
TraesCS5B02G406000			1413	139	1696.3	7.52	100.01	7.52	100.01	12.673	3.66369	0	0	yes	up	XP_006650639.1(PREDICTED: zinc finger protein 1-like [Oryza brachyantha])	GO:0043565(molecular_function:sequence-specific DNA binding); GO:0044212(molecular_function:transcription regulatory region DNA binding); GO:0003700(molecular_function:transcription factor activity, sequence-specific DNA binding); GO:0005634(cellular_component:nucleus); GO:0006355(biological_process:regulation of transcription, DNA-templated); GO:0003677(molecular_function:DNA binding); GO:004687…				COG5048(S:Function unknown)	COG5048(Acetyltransferase (GNAT) family)	PF13912.3(zf-C2H2_6:C2H2-type zinc finger); PF13894.3(zf-C2H2_4:C2H2-type zinc finger); PF00096.23(zf-C2H2:Zinc finger, C2H2 type)	sp|Q42430|ZFP1_WHEAT(Zinc finger protein 1 OS=Triticum aestivum OX=4565 PE=2 SV=1)
TraesCS1D02G296400			579	0	6.04	0	1.36	0	1.36	12.5447	3.649	0.0183787	0.0622114	no	up	XP_020166690.1(RING-H2 finger protein ATL66-like [Aegilops tauschii subsp. tauschii])					ENOG41121N2(O:Posttranslational modification, protein turnover, chaperones)	ENOG41121N2(zinc ion binding)	PF13639.3(zf-RING_2:Ring finger domain); PF17123.2(zf-RING_11:RING-like zinc finger); PF12678.4(zf-rbx1:RING-H2 zinc finger domain); PF13923.3(zf-C3HC4_2:Zinc finger, C3HC4 type (RING finger)); PF14447.3(Prok-RING_4:Prokaryotic RING finger family 4); PF00097.22(zf-C3HC4:Zinc finger, C3HC4 type (RING finger)); PF12861.4(zf-ANAPC11:Anaphase-promoting complex subunit 11 RING-H2 finger); PF13920.3(zf…	sp|Q9XF63|ATL3_ARATH(RING-H2 finger protein ATL3 OS=Arabidopsis thaliana OX=3702 GN=ATL3 PE=2 SV=1)
TraesCS4B02G323100			1384	0	6.02	0	0.36	0	0.36	12.5031	3.64422	0.0186299	0.0629413	no	up	XP_020156299.1(uncharacterized protein At4g15970-like [Aegilops tauschii subsp. tauschii])	GO:0071555(biological_process:cell wall organization); GO:0016021(cellular_component:integral component of membrane); GO:0016757(molecular_function:transferase activity, transferring glycosyl groups); GO:0000139(cellular_component:Golgi membrane)				ENOG41103MX(S:Function unknown); ENOG410YD0F(S:Function unknown)	ENOG41103MX(Nucleotide-diphospho-sugar transferase); ENOG410YD0F(Nucleotide-diphospho-sugar transferase)	PF03407.13(Nucleotid_trans:Nucleotide-diphospho-sugar transferase)	sp|P0C042|Y4597_ARATH(Uncharacterized protein At4g15970 OS=Arabidopsis thaliana OX=3702 GN=At4g15970 PE=2 SV=1)
TraesCS4B02G239400			1304	10	120.29	0.6	7.85	0.6	7.85	12.4917	3.6429	7.28e-26	2.07e-24	yes	up	XP_020148066.1(mitogen-activated protein kinase kinase 9-like [Aegilops tauschii subsp. tauschii])	GO:0005737(cellular_component:cytoplasm); GO:0016310(biological_process:phosphorylation); GO:0016301(molecular_function:kinase activity); GO:0005739(cellular_component:mitochondrion); GO:0004702(molecular_function:receptor signaling protein serine/threonine kinase activity)	K20604	MKK9	map04016(MAPK signaling pathway - plant)	ENOG410XQ5A(T:Signal transduction mechanisms)	ENOG410XQ5A(mitogen-activated protein kinase kinase)	PF00069.22(Pkinase:Protein kinase domain); PF07714.14(Pkinase_Tyr:Protein tyrosine kinase); PF14531.3(Kinase-like:Kinase-like); PF01636.20(APH:Phosphotransferase enzyme family)	sp|Q9FX43|M2K9_ARATH(Mitogen-activated protein kinase kinase 9 OS=Arabidopsis thaliana OX=3702 GN=MKK9 PE=1 SV=1)
TraesCS3D02G499900			456	0	6.01	0	2.27	0	2.27	12.4824	3.64182	0.0187568	0.0632039	no	up	EMS52172.1(putative calcium-binding protein CML31 [Triticum urartu])	GO:0005509(molecular_function:calcium ion binding)	K13448	CML	map04626(Plant-pathogen interaction)	COG5126(D:Cell cycle control, cell division, chromosome partitioning); COG5126(T:Signal transduction mechanisms); COG5126(Z:Cytoskeleton)	COG5126(Calcium-binding protein); COG5126(Calcium-binding protein); COG5126(Calcium-binding protein)	PF13833.3(EF-hand_8:EF-hand domain pair); PF00036.29(EF-hand_1:EF hand); PF13499.3(EF-hand_7:EF-hand domain pair); PF13405.3(EF-hand_6:EF-hand domain)	sp|Q8RYK0|CML31_ORYSJ(Probable calcium-binding protein CML31 OS=Oryza sativa subsp. japonica OX=39947 GN=CML31 PE=2 SV=1)
TraesCS3B02G468600			261	0	6	0	14.76	0	14.76	12.4616	3.63942	0.0188846	0.0635756	no	up	CDM85774.1(unnamed protein product [Triticum aestivum])					ENOG41106KI(S:Function unknown)	ENOG41106KI(-)
TraesCS4B02G304900			372	0	6	0	3.96	0	3.96	12.4616	3.63942	0.0188846	0.0635756	no	up	EMS55331.1(hypothetical protein TRIUR3_23590 [Triticum urartu])
TraesCS7A02G470000			441	0	6	0	2.46	0	2.46	12.4616	3.63942	0.0188846	0.0635756	no	up
TraesCS5D02G285500			607	1	12	0.18	2.46	0.18	2.46	12.4616	3.63942	0.000899231	0.00451553	no	up	XP_020195713.1(protein RADIALIS-like 3 [Aegilops tauschii subsp. tauschii])	GO:0005634(cellular_component:nucleus); GO:0003677(molecular_function:DNA binding)				COG5269(K:Transcription)	COG5269(Transcription factor)	PF00249.28(Myb_DNA-binding:Myb-like DNA-binding domain)	sp|Q6NNN0|RADL3_ARATH(Protein RADIALIS-like 3 OS=Arabidopsis thaliana OX=3702 GN=RL3 PE=2 SV=1)
TraesCS4B02G269600			644	0	6	0	1.11	0	1.11	12.4616	3.63942	0.0188846	0.0635756	no	up	XP_020169037.1(uncharacterized protein At5g01610-like [Aegilops tauschii subsp. tauschii])					ENOG41104HT(S:Function unknown); ENOG410YQR5(S:Function unknown)	ENOG41104HT(Protein of unknown function, DUF538); ENOG410YQR5(Protein of unknown function, DUF538)	PF04398.9(DUF538:Protein of unknown function, DUF538)
TraesCS3B02G526300			729	0	6	0	0.9	0	0.9	12.4616	3.63942	0.0188846	0.0635756	no	up	CDM85340.1(unnamed protein product [Triticum aestivum])	GO:0016021(cellular_component:integral component of membrane)	K06890	K06890		COG0670(S:Function unknown)	COG0670(Membrane)	PF01027.17(Bax1-I:Inhibitor of apoptosis-promoting Bax1)	sp|Q9SA63|LFG4_ARATH(Protein LIFEGUARD 4 OS=Arabidopsis thaliana OX=3702 GN=LFG4 PE=2 SV=1)
TraesCS4B02G106200			810	0	6	0	0.76	0	0.76	12.4616	3.63942	0.0188846	0.0635756	no	up	BAK06602.1(predicted protein [Hordeum vulgare subsp. vulgare])
TraesCS2D02G220600			825	0	6	0	0.74	0	0.74	12.4616	3.63942	0.0188846	0.0635756	no	up	XP_020197563.1(uncharacterized protein LOC109783367 [Aegilops tauschii subsp. tauschii])	GO:0016020(cellular_component:membrane)				ENOG410YM9K(S:Function unknown)	ENOG410YM9K(Protein of unknown function (DUF1218))	PF06749.9(DUF1218:Protein of unknown function (DUF1218)); PF03631.12(Virul_fac_BrkB:Virulence factor BrkB)
TraesCS4B02G220000			849	0	6	0	0.71	0	0.71	12.4616	3.63942	0.0188846	0.0635756	no	up	BAK04208.1(predicted protein [Hordeum vulgare subsp. vulgare])	GO:0016021(cellular_component:integral component of membrane); GO:0016020(cellular_component:membrane); GO:0007165(biological_process:signal transduction)				ENOG41119IC(S:Function unknown); ENOG411074D(S:Function unknown); ENOG41107ZF(S:Function unknown)	ENOG41119IC(-); ENOG411074D(-); ENOG41107ZF(-)	PF13962.3(PGG:Domain of unknown function)
TraesCS7A02G338000			897	0.14	1.68	0.01	0.18	0.01	0.18	12.4616	3.63942	0.214111	0.426322	no	up	XP_020151546.1(uncharacterized protein LOC109736749 [Aegilops tauschii subsp. tauschii])
TraesCS5B02G507500			900	0	6	0	0.65	0	0.65	12.4616	3.63942	0.0188846	0.0635756	no	up	XP_020195603.1(cell number regulator 10-like [Aegilops tauschii subsp. tauschii])					ENOG410XUTP(S:Function unknown); ENOG410YK39(S:Function unknown); ENOG410Y74Y(S:Function unknown)	ENOG410XUTP(Protein PLANT CADMIUM RESISTANCE); ENOG410YK39(cell number regulator 1-like); ENOG410Y74Y(PLAC8 family)	PF04749.14(PLAC8:PLAC8 family)	sp|D9HP25|CNR9_MAIZE(Cell number regulator 9 OS=Zea mays OX=4577 GN=CNR9 PE=2 SV=1)
TraesCS5D02G507600			929	0	6	0	0.62	0	0.62	12.4616	3.63942	0.0188846	0.0635756	no	up	XP_020195603.1(cell number regulator 10-like [Aegilops tauschii subsp. tauschii])					ENOG410XUTP(S:Function unknown); ENOG410Y74Y(S:Function unknown); ENOG410YK39(S:Function unknown)	ENOG410XUTP(Protein PLANT CADMIUM RESISTANCE); ENOG410Y74Y(PLAC8 family); ENOG410YK39(cell number regulator 1-like)	PF04749.14(PLAC8:PLAC8 family)	sp|D9HP26|CNR10_MAIZE(Cell number regulator 10 OS=Zea mays OX=4577 GN=CNR10 PE=2 SV=1)
TraesCS5D02G157500			950	0	6	0	0.6	0	0.6	12.4616	3.63942	0.0188846	0.0635756	no	up	XP_020183945.1(uncharacterized protein LOC109769620 [Aegilops tauschii subsp. tauschii])	GO:0042138(biological_process:meiotic DNA double-strand break formation); GO:0007126(biological_process:meiotic nuclear division)				ENOG410YSJF(S:Function unknown)	ENOG410YSJF(-)
TraesCS2D02G304700			1001	0	6	0	0.56	0	0.56	12.4616	3.63942	0.0188846	0.0635756	no	up	XP_020165274.1(uncharacterized protein LOC109750735 [Aegilops tauschii subsp. tauschii])					ENOG41106WD(S:Function unknown); ENOG41106VU(S:Function unknown)	ENOG41106WD(-); ENOG41106VU(-)
TraesCS5B02G236900			1033	0	6	0	0.53	0	0.53	12.4616	3.63942	0.0188846	0.0635756	no	up	XP_020177674.1(ethylene-responsive transcription factor ERF109-like [Aegilops tauschii subsp. tauschii])					ENOG410YY7D(K:Transcription); ENOG410YN6X(K:Transcription)	ENOG410YY7D(Transcription factor); ENOG410YN6X(transcription factor)	PF00847.17(AP2:AP2 domain)	sp|Q9SZ06|EF109_ARATH(Ethylene-responsive transcription factor ERF109 OS=Arabidopsis thaliana OX=3702 GN=ERF109 PE=1 SV=1)
TraesCS4B02G319600			1065	1	12	0.08	1.02	0.08	1.02	12.4616	3.63942	0.000899231	0.00451553	no	up	XP_020186465.1(RNA exonuclease 4-like [Aegilops tauschii subsp. tauschii])	GO:0005488(molecular_function:binding)	K18327	REXO4, REX4		COG0847(L:Replication, recombination and repair)	COG0847(DNA polymerase iii)	PF00929.21(RNase_T:Exonuclease); PF13912.3(zf-C2H2_6:C2H2-type zinc finger); PF12756.4(zf-C2H2_2:C2H2 type zinc-finger (2 copies))	sp|Q9GZR2|REXO4_HUMAN(RNA exonuclease 4 OS=Homo sapiens OX=9606 GN=REXO4 PE=1 SV=2)
TraesCS6B02G257000		Myb33 [Source:UniProtKB/TrEMBL%3BAcc:A0A182BBB2]	1147	0	6	0	0.46	0	0.46	12.4616	3.63942	0.0188846	0.0635756	no	up	ALX81389.1(Myb33 [Triticum aestivum])		K09422	MYBP		COG5147(K:Transcription)	COG5147(Myblike DNAbinding domain containing protein)	PF00249.28(Myb_DNA-binding:Myb-like DNA-binding domain); PF13921.3(Myb_DNA-bind_6:Myb-like DNA-binding domain)	sp|Q6K1S6|MYB30_ORYSJ(Transcription factor MYB30 OS=Oryza sativa subsp. japonica OX=39947 GN=MYB30 PE=1 SV=1)
TraesCS4D02G172200		WRKY47 transcriptional factor [Source:UniProtKB/TrEMBL%3BAcc:A0A0M4CGU9]	1243	0	6	0	0.42	0	0.42	12.4616	3.63942	0.0188846	0.0635756	no	up	XP_020185911.1(probable WRKY transcription factor 64 [Aegilops tauschii subsp. tauschii])					ENOG411068C(S:Function unknown); ENOG4110522(K:Transcription); ENOG410YZZY(K:Transcription)	ENOG411068C(WRKY); ENOG4110522(WRKY transcription factor); ENOG410YZZY(Transcription factor)	PF03106.12(WRKY:WRKY DNA -binding domain)	sp|Q9LY00|WRK70_ARATH(Probable WRKY transcription factor 70 OS=Arabidopsis thaliana OX=3702 GN=WRKY70 PE=2 SV=1)
TraesCS2D02G054800		Glycosyltransferase [Source:UniProtKB/TrEMBL%3BAcc:A0A1D5UXX3]	1296	1	12	0.06	0.58	0.06	0.58	12.4616	3.63942	0.000899231	0.00451553	no	up	XP_020172802.1(UDP-glycosyltransferase 74F2-like [Aegilops tauschii subsp. tauschii])	GO:0043231(cellular_component:intracellular membrane-bounded organelle); GO:0052696(biological_process:flavonoid glucuronidation); GO:0009813(biological_process:flavonoid biosynthetic process); GO:0008152(biological_process:metabolic process); GO:0080043(molecular_function:quercetin 3-O-glucosyltransferase activity); GO:0080044(molecular_function:quercetin 7-O-glucosyltransferase activity); GO:00…				COG1819(S:Function unknown)	COG1819(f-box family)	PF00201.15(UDPGT:UDP-glucoronosyl and UDP-glucosyl transferase)	sp|M0Y4P1|UGT13_HORVV(UDP-glucosyltransferase UGT13248 OS=Hordeum vulgare subsp. vulgare OX=112509 PE=2 SV=1)
TraesCS4B02G082500			1326	0	6	0	0.46	0	0.46	12.4616	3.63942	0.0188846	0.0635756	no	up	XP_020158255.1(pre-mRNA-processing protein 40A-like [Aegilops tauschii subsp. tauschii])		K12821	PRPF40, PRP40	map03040(Spliceosome)	COG5104(A:RNA processing and modification)	COG5104(PRP40 pre-mRNA processing factor 40 homolog)	PF00397.23(WW:WW domain)	sp|B6EUA9|PR40A_ARATH(Pre-mRNA-processing protein 40A OS=Arabidopsis thaliana OX=3702 GN=PRP40A PE=1 SV=1)
TraesCS2A02G281200			1333	0	6	0	0.38	0	0.38	12.4616	3.63942	0.0188846	0.0635756	no	up	XP_020152884.1(transcription factor FER-LIKE IRON DEFICIENCY-INDUCED TRANSCRIPTION FACTOR-like [Aegilops tauschii subsp. tauschii])					ENOG410YQ9Q(K:Transcription); COG5531(K:Transcription)	ENOG410YQ9Q(Transcription factor); COG5531(Transcription factor)	PF00010.23(HLH:Helix-loop-helix DNA-binding domain)	sp|Q0V7X4|FIT_ARATH(Transcription factor FER-LIKE IRON DEFICIENCY-INDUCED TRANSCRIPTION FACTOR OS=Arabidopsis thaliana OX=3702 GN=FIT PE=1 SV=1)
TraesCS3A02G311400			1383	0	6	0	0.32	0	0.32	12.4616	3.63942	0.0188846	0.0635756	no	up	XP_020183615.1(probable RNA-dependent RNA polymerase 3 [Aegilops tauschii subsp. tauschii])		K11699	RDR, RDRP		ENOG410XQMQ(K:Transcription)	ENOG410XQMQ(rna polymerase)		sp|Q5QMN5|RDR3_ORYSJ(Probable RNA-dependent RNA polymerase 3 OS=Oryza sativa subsp. japonica OX=39947 GN=RDR3 PE=2 SV=2)
TraesCS7A02G478000			1399	0	6	0	0.36	0	0.36	12.4616	3.63942	0.0188846	0.0635756	no	up	XP_020181672.1(DIMBOA UDP-glucosyltransferase BX9-like [Aegilops tauschii subsp. tauschii])	GO:0080043(molecular_function:quercetin 3-O-glucosyltransferase activity); GO:0080044(molecular_function:quercetin 7-O-glucosyltransferase activity); GO:0009813(biological_process:flavonoid biosynthetic process); GO:0052696(biological_process:flavonoid glucuronidation); GO:0043231(cellular_component:intracellular membrane-bounded organelle)				COG1819(S:Function unknown)	COG1819(Transferase)	PF00201.15(UDPGT:UDP-glucoronosyl and UDP-glucosyl transferase)	sp|Q9C768|U76B1_ARATH(UDP-glycosyltransferase 76B1 OS=Arabidopsis thaliana OX=3702 GN=UGT76B1 PE=2 SV=1)
TraesCS3B02G473600			1457	0	6	0	0.34	0	0.34	12.4616	3.63942	0.0188846	0.0635756	no	up	XP_020184298.1(transcription factor MYB21-like [Aegilops tauschii subsp. tauschii])		K09422	MYBP		COG5147(K:Transcription)	COG5147(Myblike DNAbinding domain containing protein)	PF00249.28(Myb_DNA-binding:Myb-like DNA-binding domain); PF13921.3(Myb_DNA-bind_6:Myb-like DNA-binding domain); PF15963.2(Myb_DNA-bind_7:Myb DNA-binding like)	sp|Q9LQX5|MY117_ARATH(Transcription factor MYB117 OS=Arabidopsis thaliana OX=3702 GN=MYB117 PE=2 SV=1)
TraesCS2B02G410900			1525	0	6	0	0.32	0	0.32	12.4616	3.63942	0.0188846	0.0635756	no	up	XP_020154964.1(protein ROOT PRIMORDIUM DEFECTIVE 1 [Aegilops tauschii subsp. tauschii])					ENOG410YFSZ(S:Function unknown)	ENOG410YFSZ(Plant organelle RNA recognition domain)	PF11955.5(PORR:Plant organelle RNA recognition domain)	sp|B6TTV8|WTF1_MAIZE(Protein WHAT'S THIS FACTOR 1 OS=Zea mays OX=4577 GN=WTF1 PE=1 SV=1)
TraesCS1A02G266700			1569	0	6	0	0.31	0	0.31	12.4616	3.63942	0.0188846	0.0635756	no	up	XP_020187191.1(uncharacterized protein LOC109772901 [Aegilops tauschii subsp. tauschii])	GO:0016020(cellular_component:membrane)				ENOG410ZASQ(S:Function unknown); ENOG410YYS7(S:Function unknown)	ENOG410ZASQ(-); ENOG410YYS7(-)
TraesCS6B02G089100			1610	0	6	0	0.3	0	0.3	12.4616	3.63942	0.0188846	0.0635756	no	up	XP_020161238.1(receptor kinase-like protein Xa21 [Aegilops tauschii subsp. tauschii])	GO:0006468(biological_process:protein phosphorylation); GO:0016310(biological_process:phosphorylation); GO:0016021(cellular_component:integral component of membrane); GO:0016020(cellular_component:membrane); GO:0000166(molecular_function:nucleotide binding); GO:0004674(molecular_function:protein serine/threonine kinase activity); GO:0004672(molecular_function:protein kinase activity); GO:0005524(…				COG4886(S:Function unknown)	COG4886(leucine Rich Repeat)	PF00069.22(Pkinase:Protein kinase domain); PF07714.14(Pkinase_Tyr:Protein tyrosine kinase); PF12799.4(LRR_4:Leucine Rich repeats (2 copies)); PF13855.3(LRR_8:Leucine rich repeat)	sp|Q2R2D5|XA21_ORYSJ(Receptor kinase-like protein Xa21 OS=Oryza sativa subsp. japonica OX=39947 GN=XA21 PE=1 SV=1)
TraesCS7A02G015300			1725	0	6	0	0.28	0	0.28	12.4616	3.63942	0.0188846	0.0635756	no	up	EMS58529.1(Putative cysteine-rich receptor-like protein kinase 12 [Triticum urartu])		K04733	IRAK4		COG0515(T:Signal transduction mechanisms); ENOG410XNNY(S:Function unknown); ENOG410YBSH(T:Signal transduction mechanisms)	COG0515(Serine Threonine protein kinase); ENOG410XNNY(coatomer protein complex, subunit beta 2 (beta prime)); ENOG410YBSH(G-type lectin S-receptor-like serine threonine-protein kinase)	PF00069.22(Pkinase:Protein kinase domain); PF07714.14(Pkinase_Tyr:Protein tyrosine kinase); PF14531.3(Kinase-like:Kinase-like)	sp|O65472|CRK12_ARATH(Putative cysteine-rich receptor-like protein kinase 12 OS=Arabidopsis thaliana OX=3702 GN=CRK12 PE=3 SV=3)
TraesCS7D02G230800		Protein DETOXIFICATION [Source:UniProtKB/TrEMBL%3BAcc:A0A1D6CVM2]	1755	0	6	0	0.27	0	0.27	12.4616	3.63942	0.0188846	0.0635756	no	up	XP_020158747.1(protein DETOXIFICATION 16-like [Aegilops tauschii subsp. tauschii])	GO:0006855(biological_process:drug transmembrane transport); GO:0015297(molecular_function:antiporter activity); GO:0016021(cellular_component:integral component of membrane); GO:0015238(molecular_function:drug transmembrane transporter activity)	K03327	TC.MATE, SLC47A, norM, mdtK, dinF		COG0534(V:Defense mechanisms)	COG0534(Mate efflux family protein)	PF01554.15(MatE:MatE)	sp|Q9FHB6|DTX16_ARATH(Protein DETOXIFICATION 16 OS=Arabidopsis thaliana OX=3702 GN=DTX16 PE=2 SV=1)
TraesCS2D02G132500			1790	0	6	0	0.27	0	0.27	12.4616	3.63942	0.0188846	0.0635756	no	up	XP_020167595.1(aspartyl protease AED3-like [Aegilops tauschii subsp. tauschii])					ENOG410XNV7(O:Posttranslational modification, protein turnover, chaperones)	ENOG410XNV7(aspartic)	PF14543.3(TAXi_N:Xylanase inhibitor N-terminal); PF14541.3(TAXi_C:Xylanase inhibitor C-terminal); PF00026.20(Asp:Eukaryotic aspartyl protease)	sp|O04496|AED3_ARATH(Aspartyl protease AED3 OS=Arabidopsis thaliana OX=3702 GN=AED3 PE=1 SV=1)
TraesCS6B02G137200		Vacuolar cation/proton exchanger [Source:UniProtKB/TrEMBL%3BAcc:A0A1D6AZC8]	1885	0	6	0	0.25	0	0.25	12.4616	3.63942	0.0188846	0.0635756	no	up	ABI15900.1(putative calcium exchanger [Triticum dicoccoides])		K07300	chaA, CAX		COG0387(P:Inorganic ion transport and metabolism)	COG0387(Calcium Proton)	PF01699.21(Na_Ca_ex:Sodium/calcium exchanger protein)	sp|Q6YXZ1|CAX4_ORYSJ(Putative vacuolar cation/proton exchanger 4 OS=Oryza sativa subsp. japonica OX=39947 GN=Os02g0138900 PE=3 SV=1)
TraesCS6A02G254300			1922	0	6	0	0.35	0	0.35	12.4616	3.63942	0.0188846	0.0635756	no	up	XP_020182465.1(transcription factor bHLH123-like isoform X1 [Aegilops tauschii subsp. tauschii])	GO:0005488(molecular_function:binding); GO:0006366(biological_process:transcription from RNA polymerase II promoter)				ENOG41105Y0(S:Function unknown); ENOG41103YI(S:Function unknown); ENOG410Y9A0(S:Function unknown)	ENOG41105Y0(-); ENOG41103YI(HLH); ENOG410Y9A0(HLH)		sp|Q9FYJ6|BH111_ARATH(Transcription factor bHLH111 OS=Arabidopsis thaliana OX=3702 GN=BHLH111 PE=2 SV=1)
TraesCS6B02G339100			1946	0	6	0	0.24	0	0.24	12.4616	3.63942	0.0188846	0.0635756	no	up	CCA61105.1(xylan arabinosyl transferase [Triticum aestivum])	GO:0016021(cellular_component:integral component of membrane); GO:0016020(cellular_component:membrane); GO:0005739(cellular_component:mitochondrion); GO:0016757(molecular_function:transferase activity, transferring glycosyl groups)				ENOG410ZHQA(S:Function unknown)	ENOG410ZHQA(glycosyltransferase)	PF04577.11(DUF563:Protein of unknown function (DUF563))	sp|Q5NDE4|PMGT2_TAKRU(Protein O-linked-mannose beta-1,4-N-acetylglucosaminyltransferase 2 OS=Takifugu rubripes OX=31033 GN=pomgnt2 PE=2 SV=1)
TraesCS7A02G340500			2038	0	6	0	0.23	0	0.23	12.4616	3.63942	0.0188846	0.0635756	no	up	XP_020176441.1(cytochrome P450 89A9-like [Aegilops tauschii subsp. tauschii])		K07408	CYP1A1	map00380(Tryptophan metabolism)	COG2124(K:Transcription)	COG2124(Transcription factor)	PF00067.19(p450:Cytochrome P450)	sp|Q9SRQ1|C89A9_ARATH(Cytochrome P450 89A9 OS=Arabidopsis thaliana OX=3702 GN=CYP89A9 PE=2 SV=1)
TraesCS5B02G184600			2096	0	6	0	0.22	0	0.22	12.4616	3.63942	0.0188846	0.0635756	no	up	XP_020159466.1(L-type lectin-domain containing receptor kinase IX.2-like isoform X1 [Aegilops tauschii subsp. tauschii])					COG0515(T:Signal transduction mechanisms); COG0642(T:Signal transduction mechanisms); COG4886(S:Function unknown)	COG0515(Serine Threonine protein kinase); COG0642(Histidine kinase); COG4886(leucine Rich Repeat)	PF00069.22(Pkinase:Protein kinase domain); PF07714.14(Pkinase_Tyr:Protein tyrosine kinase); PF14531.3(Kinase-like:Kinase-like)	sp|Q2QRN7|CHARK_ORYSJ(Probable kinase CHARK OS=Oryza sativa subsp. japonica OX=39947 GN=CHARK PE=2 SV=1)
TraesCS3D02G150900			2139	0	6	0	0.22	0	0.22	12.4616	3.63942	0.0188846	0.0635756	no	up	XP_020171247.1(peptide-N4-(N-acetyl-beta-glucosaminyl)asparagine amidase A-like [Aegilops tauschii subsp. tauschii])	GO:0005739(cellular_component:mitochondrion)				ENOG410XR8Z(S:Function unknown)	ENOG410XR8Z(Peptide-N(4)-(N-acetyl-beta-glucosaminyl)asparagine amidase)	PF12222.5(PNGaseA:Peptide N-acetyl-beta-D-glucosaminyl asparaginase amidase A)	sp|P81898|PNAA_PRUDU(Peptide-N4-(N-acetyl-beta-glucosaminyl)asparagine amidase A OS=Prunus dulcis OX=3755 PE=1 SV=2)
TraesCS4D02G087900			2428	0	6	0	0.19	0	0.19	12.4616	3.63942	0.0188846	0.0635756	no	up	XP_020190023.1(protein NRT1/ PTR FAMILY 4.3-like [Aegilops tauschii subsp. tauschii])	GO:0016020(cellular_component:membrane); GO:0005215(molecular_function:transporter activity); GO:0016021(cellular_component:integral component of membrane); GO:0006810(biological_process:transport)				COG3104(S:Function unknown)	COG3104(PHD finger protein At1g33420-like)	PF00854.18(PTR2:POT family)	sp|Q93VV5|PTR16_ARATH(Protein NRT1/ PTR FAMILY 4.3 OS=Arabidopsis thaliana OX=3702 GN=NPF4.3 PE=2 SV=1)
TraesCS5B02G466100			2458	0	6	0	0.18	0	0.18	12.4616	3.63942	0.0188846	0.0635756	no	up	XP_020156127.1(guanylate-binding protein 4-like [Aegilops tauschii subsp. tauschii])					ENOG410XR6Z(S:Function unknown)	ENOG410XR6Z(Guanylate binding protein)	PF02263.16(GBP:Guanylate-binding protein, N-terminal domain); PF02841.11(GBP_C:Guanylate-binding protein, C-terminal domain)	sp|Q96PP9|GBP4_HUMAN(Guanylate-binding protein 4 OS=Homo sapiens OX=9606 GN=GBP4 PE=2 SV=2)
TraesCS7A02G415300			2590	1	12	0.03	0.35	0.03	0.35	12.4616	3.63942	0.000899231	0.00451553	no	up	XP_020173776.1(uncharacterized protein LOC109759361 [Aegilops tauschii subsp. tauschii])					ENOG4111BC9(S:Function unknown)	ENOG4111BC9(Protein of unknown function, DUF547)	PF04784.11(DUF547:Protein of unknown function, DUF547); PF14389.3(Lzipper-MIP1:Leucine-zipper of ternary complex factor MIP1)
TraesCS7A02G059000			2994	0	6	0	0.15	0	0.15	12.4616	3.63942	0.0188846	0.0635756	no	up	XP_020158067.1(scarecrow-like protein 28 [Aegilops tauschii subsp. tauschii])	GO:0006351(biological_process:transcription, DNA-templated)				ENOG410XNT4(K:Transcription)	ENOG410XNT4(GRAS domain family)	PF03514.11(GRAS:GRAS domain family)	sp|Q9LWU9|DLT_ORYSJ(Protein DWARF AND LOW-TILLERING OS=Oryza sativa subsp. japonica OX=39947 GN=DLT PE=1 SV=1)
TraesCS4A02G036800		Kinesin-like protein [Source:UniProtKB/TrEMBL%3BAcc:A0A1D5XDB9]	3097	0	6	0	0.17	0	0.17	12.4616	3.63942	0.0188846	0.0635756	no	up	EMS53613.1(Armadillo repeat-containing kinesin-like protein 1 [Triticum urartu])	GO:0005737(cellular_component:cytoplasm); GO:0008574(molecular_function:ATP-dependent microtubule motor activity, plus-end-directed); GO:0008104(biological_process:protein localization); GO:0008017(molecular_function:microtubule binding); GO:0007018(biological_process:microtubule-based movement); GO:0030705(biological_process:cytoskeleton-dependent intracellular transport); GO:0048364(biological_…	K10396	KIF5	map04144(Endocytosis)	COG5059(Z:Cytoskeleton)	COG5059(Kinesin family member)	PF00225.20(Kinesin:Kinesin motor domain); PF16796.2(Microtub_bd:Microtubule binding); PF00514.20(Arm:Armadillo/beta-catenin-like repeat); PF10473.6(CENP-F_leu_zip:Leucine-rich repeats of kinetochore protein Cenp-F/LEK1)	sp|Q0DV28|KINUA_ORYSJ(Kinesin-like protein KIN-UA OS=Oryza sativa subsp. japonica OX=39947 GN=KINUA PE=2 SV=2)
TraesCS6A02G227300			3148	1	12	0.02	0.28	0.02	0.28	12.4616	3.63942	0.000899231	0.00451553	no	up	XP_020189030.1(uncharacterized protein LOC109774683 [Aegilops tauschii subsp. tauschii])	GO:0008270(molecular_function:zinc ion binding)				COG2304(S:Function unknown)	COG2304(von Willebrand factor, type A)	PF00092.25(VWA:von Willebrand factor type A domain); PF14624.3(Vwaint:VWA / Hh protein intein-like); PF13768.3(VWA_3:von Willebrand factor type A domain); PF13519.3(VWA_2:von Willebrand factor type A domain); PF05762.11(VWA_CoxE:VWA domain containing CoxE-like protein); PF17123.2(zf-RING_11:RING-like zinc finger); PF13639.3(zf-RING_2:Ring finger domain); PF13923.3(zf-C3HC4_2:Zinc finger, C3HC4 ty…	sp|Q9LTA6|WAV3_ARATH(E3 ubiquitin-protein ligase WAV3 OS=Arabidopsis thaliana OX=3702 GN=WAV3 PE=1 SV=1)
TraesCS4D02G352700			3552	0	6	0	0.12	0	0.12	12.4616	3.63942	0.0188846	0.0635756	no	up	AGH18686.1(receptor kinase-like protein XA21-like protein [Triticum aestivum])	GO:0004674(molecular_function:protein serine/threonine kinase activity); GO:0006468(biological_process:protein phosphorylation); GO:0016301(molecular_function:kinase activity); GO:0016021(cellular_component:integral component of membrane); GO:0005524(molecular_function:ATP binding)				COG4886(S:Function unknown)	COG4886(Ankyrin Repeat)	PF13855.3(LRR_8:Leucine rich repeat); PF00069.22(Pkinase:Protein kinase domain); PF07714.14(Pkinase_Tyr:Protein tyrosine kinase); PF12799.4(LRR_4:Leucine Rich repeats (2 copies)); PF08263.9(LRRNT_2:Leucine rich repeat N-terminal domain)	sp|Q1MX30|XA21_ORYSI(Receptor kinase-like protein Xa21 OS=Oryza sativa subsp. indica OX=39946 GN=XA21 PE=1 SV=1)
TraesCS3A02G299400			1872	0	5.99	0	0.25	0	0.25	12.4408	3.63701	0.0190133	0.0638349	no	up	AGW47719.1(putative DBINO protein [Hordeum vulgare subsp. vulgare])		K10875;K05666	RAD54L, RAD54;ABCC2	map02010(ABC transporters); map03440(Homologous recombination)	ENOG410YTD5(S:Function unknown); ENOG41105GI(S:Function unknown); ENOG410YWK6(S:Function unknown); ENOG410ZRC6(S:Function unknown)	ENOG410YTD5(-); ENOG41105GI(protein Sb02g010580 source); ENOG410YWK6(-); ENOG410ZRC6(-)	PF14303.3(NAM-associated:No apical meristem-associated C-terminal domain)
TraesCS2A02G583000			975	11	131.73	0.96	12.68	0.96	12.68	12.4361	3.63646	3.92e-28	1.22e-26	yes	up	XP_020160008.1(probable CCR4-associated factor 1 homolog 11 [Aegilops tauschii subsp. tauschii])	GO:0016070(biological_process:RNA metabolic process); GO:0044424(cellular_component:intracellular part)	K12581	CNOT7_8, CAF1, POP2	map03018(RNA degradation)	COG5228(K:Transcription)	COG5228(Ccr4-not transcription complex, subunit)	PF04857.17(CAF1:CAF1 family ribonuclease)	sp|Q9FMS6|CAF1K_ARATH(Probable CCR4-associated factor 1 homolog 11 OS=Arabidopsis thaliana OX=3702 GN=CAF1-11 PE=2 SV=1)
TraesCS3A02G325300			1169	0	5.95	0	0.45	0	0.45	12.3578	3.62734	0.019537	0.0653221	no	up	XP_020164120.1(salicylic acid-binding protein 2-like [Aegilops tauschii subsp. tauschii])	GO:0016787(molecular_function:hydrolase activity); GO:0006629(biological_process:lipid metabolic process)	K08233	PNAE	map00901(Indole alkaloid biosynthesis)	ENOG4111IVV(S:Function unknown)	ENOG4111IVV(esterase)	PF12697.4(Abhydrolase_6:Alpha/beta hydrolase family); PF00561.17(Abhydrolase_1:alpha/beta hydrolase fold); PF12146.5(Hydrolase_4:Serine aminopeptidase, S33); PF06821.10(Ser_hydrolase:Serine hydrolase)	sp|Q6RYA0|SABP2_TOBAC(Salicylic acid-binding protein 2 OS=Nicotiana tabacum OX=4097 GN=SABP2 PE=1 SV=1)
TraesCS7A02G528000			1673	8	94.67	0.35	4.54	0.35	4.54	12.289	3.61929	1.32e-20	3.01e-19	yes	up	XP_020160808.1(aspartic proteinase nepenthesin-2-like [Aegilops tauschii subsp. tauschii])	GO:0006508(biological_process:proteolysis); GO:0004190(molecular_function:aspartic-type endopeptidase activity); GO:0030163(biological_process:protein catabolic process)				ENOG410XNV7(O:Posttranslational modification, protein turnover, chaperones)	ENOG410XNV7(aspartic)	PF14543.3(TAXi_N:Xylanase inhibitor N-terminal); PF14541.3(TAXi_C:Xylanase inhibitor C-terminal); PF00026.20(Asp:Eukaryotic aspartyl protease)	sp|Q9LS40|ASPG1_ARATH(Protein ASPARTIC PROTEASE IN GUARD CELL 1 OS=Arabidopsis thaliana OX=3702 GN=ASPG1 PE=1 SV=1)
TraesCS3D02G341100			2248	141.26	1663.91	4.43	56.48	4.43	56.48	12.2322	3.61261	0	0	yes	up	XP_020154000.1(WRKY transcription factor WRKY24-like [Aegilops tauschii subsp. tauschii])		K13424	WRKY33	map04016(MAPK signaling pathway - plant); map04626(Plant-pathogen interaction)	ENOG4112BTF(K:Transcription); ENOG410YHVA(K:Transcription); ENOG4111451(S:Function unknown)	ENOG4112BTF(WRKY transcription factor); ENOG410YHVA(WRKY transcription factor); ENOG4111451(Protein of unknown function (DUF2985))	PF03106.12(WRKY:WRKY DNA -binding domain)	sp|Q6B6R4|WRK24_ORYSI(WRKY transcription factor WRKY24 OS=Oryza sativa subsp. indica OX=39946 GN=WRKY24 PE=2 SV=1)
TraesCS3B02G023000			399	23	270	2.75	31.75	2.75	31.75	12.1907	3.60771	1.55e-55	9.57e-54	yes	up	EMS60775.1(E3 ubiquitin-protein ligase EL5 [Triticum urartu])	GO:0044267(biological_process:cellular protein metabolic process)	K16286	EL5		ENOG41121N2(O:Posttranslational modification, protein turnover, chaperones)	ENOG41121N2(zinc ion binding)	PF13639.3(zf-RING_2:Ring finger domain); PF13923.3(zf-C3HC4_2:Zinc finger, C3HC4 type (RING finger)); PF17123.2(zf-RING_11:RING-like zinc finger); PF12678.4(zf-rbx1:RING-H2 zinc finger domain); PF00097.22(zf-C3HC4:Zinc finger, C3HC4 type (RING finger)); PF13920.3(zf-C3HC4_3:Zinc finger, C3HC4 type (RING finger)); PF14634.3(zf-RING_5:zinc-RING finger domain); PF12861.4(zf-ANAPC11:Anaphase-promotin…	sp|Q9LRB7|EL5_ORYSJ(E3 ubiquitin-protein ligase EL5 OS=Oryza sativa subsp. japonica OX=39947 GN=EL5.1 PE=1 SV=1)
TraesCS3A02G155800			1199	1.04	12.18	0.07	0.89	0.07	0.89	12.162	3.60431	0.000858993	0.00433474	no	up	CDM82810.1(unnamed protein product [Triticum aestivum])	GO:0022891(molecular_function:substrate-specific transmembrane transporter activity); GO:0009992(biological_process:cellular water homeostasis); GO:0000325(cellular_component:plant-type vacuole); GO:0034220(biological_process:ion transmembrane transport); GO:0005774(cellular_component:vacuolar membrane); GO:0016021(cellular_component:integral component of membrane); GO:0006810(biological_process:…	K09873	TIP		COG0580(G:Carbohydrate transport and metabolism)	COG0580(Channel that permits osmotically driven movement of water in both directions. It is involved in the osmoregulation and in the maintenance of cell turgor during volume expansion in rapidly growing cells. It mediates rapid entry or exit of water in response to abrupt changes in osmolarity (By similarity))	PF00230.17(MIP:Major intrinsic protein)	sp|Q9LWR0|TIP42_ORYSJ(Probable aquaporin TIP4-2 OS=Oryza sativa subsp. japonica OX=39947 GN=TIP4-2 PE=2 SV=2)
TraesCS6B02G046900			687	2.94	34.21	0.43	5.64	0.43	5.64	12.0837	3.59498	2.4e-08	2.44e-07	yes	up	XP_020150190.1(2-hydroxyisoflavanone dehydratase-like [Aegilops tauschii subsp. tauschii])					COG0657(I:Lipid transport and metabolism)	COG0657(alpha beta hydrolase fold-3 domain protein)	PF07859.10(Abhydrolase_3:alpha/beta hydrolase fold)	sp|Q5NUF4|HIDM_GLYEC(2-hydroxyisoflavanone dehydratase OS=Glycyrrhiza echinata OX=46348 GN=HIDM PE=1 SV=1)
TraesCS6A02G014625			996	0	5.8	0	0.54	0	0.54	12.0462	3.59051	0.0216358	0.0711341	no	up	XP_020149231.1(uncharacterized protein LOC109734435 [Aegilops tauschii subsp. tauschii])					ENOG410Z7Z7(S:Function unknown)	ENOG410Z7Z7(Pentatricopeptide repeat-containing protein)	PF13041.3(PPR_2:PPR repeat family); PF12854.4(PPR_1:PPR repeat); PF01535.17(PPR:PPR repeat); PF13812.3(PPR_3:Pentatricopeptide repeat domain); PF17177.1(PPR_long:Pentacotripeptide-repeat region of PROPR); PF10037.6(MRP-S27:Mitochondrial 28S ribosomal protein S27)	sp|Q76C99|RF1_ORYSI(Protein Rf1, mitochondrial OS=Oryza sativa subsp. indica OX=39946 GN=Rf1 PE=2 SV=1)
TraesCS1A02G410500			1239	5	58	0.32	4.04	0.32	4.04	12.0462	3.59051	3.79e-13	5.76e-12	yes	up	ANJ45131.1(WRKY transcription factor, partial [Triticum aestivum])	GO:0003700(molecular_function:transcription factor activity, sequence-specific DNA binding); GO:0006355(biological_process:regulation of transcription, DNA-templated); GO:0043565(molecular_function:sequence-specific DNA binding)				ENOG41104H2(S:Function unknown); ENOG410YZU1(K:Transcription)	ENOG41104H2(WRKY); ENOG410YZU1(Transcription factor)	PF03106.12(WRKY:WRKY DNA -binding domain)	sp|Q9SUP6|WRK53_ARATH(Probable WRKY transcription factor 53 OS=Arabidopsis thaliana OX=3702 GN=WRKY53 PE=1 SV=1)
TraesCS6A02G057400			873	37.95	439.41	3.86	49.59	3.86	49.59	12.024	3.58785	7.43e-89	7.26e-87	yes	up	AMQ48929.1(NAC protein [Triticum aestivum])	GO:0006355(biological_process:regulation of transcription, DNA-templated); GO:0005634(cellular_component:nucleus); GO:0006351(biological_process:transcription, DNA-templated); GO:0003677(molecular_function:DNA binding)				ENOG41108RN(K:Transcription); ENOG41105XF(K:Transcription)	ENOG41108RN(NAC domain-containing protein); ENOG41105XF(No apical meristem (NAM) protein)	PF02365.12(NAM:No apical meristem (NAM) protein)	sp|Q7EZT1|NAC67_ORYSJ(NAC domain-containing protein 67 OS=Oryza sativa subsp. japonica OX=39947 GN=NAC067 PE=2 SV=1)
TraesCS7B02G024200			991	11	127.02	0.94	12.18	0.94	12.18	11.9915	3.58394	6.57e-27	1.95e-25	yes	up	XP_020169392.1(uncharacterized protein LOC109754907 [Aegilops tauschii subsp. tauschii])	GO:0016021(cellular_component:integral component of membrane); GO:0016020(cellular_component:membrane)				ENOG410YKF5(S:Function unknown); ENOG41113BK(S:Function unknown)	ENOG410YKF5(Protein of unknown function (DUF679)); ENOG41113BK(Protein of unknown function (DUF679))	PF05078.9(DUF679:Protein of unknown function (DUF679))	sp|Q9STW3|DMP3_ARATH(Protein DMP3 OS=Arabidopsis thaliana OX=3702 GN=DMP3 PE=2 SV=1)
TraesCS2D02G391400			1058	2	23	0.16	1.98	0.16	1.98	11.9424	3.57802	4.94e-06	3.78e-05	yes	up	XP_020155481.1(ethylene-responsive transcription factor 1B-like [Aegilops tauschii subsp. tauschii])		K14516	ERF1	map04016(MAPK signaling pathway - plant); map04075(Plant hormone signal transduction)	ENOG4111E8T(K:Transcription); ENOG410YJNR(K:Transcription)	ENOG4111E8T(Transcription factor); ENOG410YJNR(Transcription factor)	PF00847.17(AP2:AP2 domain)	sp|Q8LDC8|ERF92_ARATH(Ethylene-responsive transcription factor 1B OS=Arabidopsis thaliana OX=3702 GN=ERF1B PE=1 SV=2)
TraesCS3D02G256500			1883	10	114.9	0.38	4.79	0.38	4.79	11.932	3.57676	1.84e-24	4.96e-23	yes	up	XP_020179605.1(mitogen-activated protein kinase kinase kinase 3-like [Aegilops tauschii subsp. tauschii])	GO:0005737(cellular_component:cytoplasm); GO:0006468(biological_process:protein phosphorylation); GO:0016020(cellular_component:membrane); GO:0000166(molecular_function:nucleotide binding); GO:0004674(molecular_function:protein serine/threonine kinase activity); GO:0004702(molecular_function:receptor signaling protein serine/threonine kinase activity); GO:0004672(molecular_function:protein kinase…	K20716	MAPKKK17_18	map04016(MAPK signaling pathway - plant)	ENOG410XQGS(S:Function unknown)	ENOG410XQGS(AWPM-19-like membrane family protein)	PF00069.22(Pkinase:Protein kinase domain); PF07714.14(Pkinase_Tyr:Protein tyrosine kinase); PF14531.3(Kinase-like:Kinase-like); PF01636.20(APH:Phosphotransferase enzyme family)	sp|O80888|M3K17_ARATH(Mitogen-activated protein kinase kinase kinase 17 OS=Arabidopsis thaliana OX=3702 GN=MAPKKK17 PE=1 SV=1)
TraesCS7B02G418500			1314	10	114	0.5	6.72	0.5	6.72	11.8385	3.56542	3.14e-24	8.41e-23	yes	up	AFN44008.1(WRKY79 transcription factor [Triticum aestivum])					ENOG410YHES(K:Transcription)	ENOG410YHES(WRKY transcription factor)	PF03106.12(WRKY:WRKY DNA -binding domain)	sp|Q0DAJ3|WRK28_ORYSJ(WRKY transcription factor WRKY28 OS=Oryza sativa subsp. japonica OX=39947 GN=WRKY28 PE=2 SV=2)
ENSRNA050018831	SSU_rRNA_eukarya	Eukaryotic small subunit ribosomal RNA	163	0	5.69	0	133.85	0	133.85	11.8178	3.56288	0.0233202	0.0755011	no	up	PIN13452.1(hypothetical protein CDL12_13928 [Handroanthus impetiginosus])
TraesCS3B02G214700			3021	8	90.99	0.18	2.21	0.18	2.21	11.8113	3.56209	1.2e-19	2.62e-18	yes	up	XP_020152574.1(uncharacterized protein LOC109737857 [Aegilops tauschii subsp. tauschii])	GO:0016787(molecular_function:hydrolase activity); GO:0009536(cellular_component:plastid); GO:0005975(biological_process:carbohydrate metabolic process); GO:0016798(molecular_function:hydrolase activity, acting on glycosyl bonds); GO:0030246(molecular_function:carbohydrate binding); GO:0008152(biological_process:metabolic process); GO:0004553(molecular_function:hydrolase activity, hydrolyzing O-g…				COG1501(G:Carbohydrate transport and metabolism)	COG1501(hydrolase, family 31)	PF01055.23(Glyco_hydro_31:Glycosyl hydrolases family 31)	sp|P32138|SQASE_ECOLI(Sulfoquinovosidase OS=Escherichia coli (strain K12) OX=83333 GN=yihQ PE=1 SV=3)
TraesCS7D02G156500		Hexosyltransferase [Source:UniProtKB/TrEMBL%3BAcc:A0A1D6CZX6]	2092	0	5.68	0	0.21	0	0.21	11.797	3.56035	0.0234798	0.0758866	no	up	XP_020192904.1(hydroxyproline O-galactosyltransferase GALT3-like [Aegilops tauschii subsp. tauschii])	GO:0005794(cellular_component:Golgi apparatus); GO:0006486(biological_process:protein glycosylation); GO:0016021(cellular_component:integral component of membrane); GO:0016020(cellular_component:membrane); GO:0000139(cellular_component:Golgi membrane); GO:0008378(molecular_function:galactosyltransferase activity); GO:0016757(molecular_function:transferase activity, transferring glycosyl groups)				ENOG410ZZ1B(S:Function unknown)	ENOG410ZZ1B(-)	PF01762.18(Galactosyl_T:Galactosyltransferase)
TraesCS7B02G399300			1100	25	283	1.86	23.07	1.86	23.07	11.7554	3.55526	1.68e-57	1.09e-55	yes	up	XP_020169381.1(uncharacterized protein LOC109754899 [Aegilops tauschii subsp. tauschii])					ENOG410YKF5(S:Function unknown); ENOG41113BK(S:Function unknown)	ENOG410YKF5(Protein of unknown function (DUF679)); ENOG41113BK(Protein of unknown function (DUF679))	PF05078.9(DUF679:Protein of unknown function (DUF679))	sp|Q9STW3|DMP3_ARATH(Protein DMP3 OS=Arabidopsis thaliana OX=3702 GN=DMP3 PE=2 SV=1)
TraesCS3B02G379200			2182	104.43	1176.81	3.39	41.3	3.39	41.3	11.7024	3.54873	1.11e-232	2.97e-230	yes	up	EMS64237.1(putative WRKY transcription factor 33 [Triticum urartu])	GO:0003700(molecular_function:transcription factor activity, sequence-specific DNA binding); GO:0006355(biological_process:regulation of transcription, DNA-templated); GO:0043565(molecular_function:sequence-specific DNA binding)	K13424	WRKY33	map04016(MAPK signaling pathway - plant); map04626(Plant-pathogen interaction)	ENOG4112BTF(K:Transcription); ENOG410YHVA(K:Transcription); ENOG4111451(K:Transcription)	ENOG4112BTF(WRKY transcription factor); ENOG410YHVA(WRKY transcription factor); ENOG4111451(WRKY transcription factor)	PF03106.12(WRKY:WRKY DNA -binding domain)	sp|Q6B6R4|WRK24_ORYSI(WRKY transcription factor WRKY24 OS=Oryza sativa subsp. indica OX=39946 GN=WRKY24 PE=2 SV=1)
TraesCS2D02G521700			1791	15	169	0.61	7.47	0.61	7.47	11.7001	3.54844	5.39e-35	2.08e-33	yes	up	XP_020196428.1(isoflavone 3'-hydroxylase-like [Aegilops tauschii subsp. tauschii])					COG2124(Q:Secondary metabolites biosynthesis, transport and catabolism)	COG2124(Cytochrome p450)	PF00067.19(p450:Cytochrome P450)	sp|Q6WNQ9|C81E9_MEDTR(Isoflavone 3'-hydroxylase (Fragment) OS=Medicago truncatula OX=3880 GN=CYP81E9 PE=1 SV=1)
TraesCS3A02G347500			2269	59.3	666.28	1.84	22.59	1.84	22.59	11.668	3.54448	1.66e-132	2.56e-130	yes	up	EMS64237.1(putative WRKY transcription factor 33 [Triticum urartu])		K13424	WRKY33	map04016(MAPK signaling pathway - plant); map04626(Plant-pathogen interaction)	ENOG4112BTF(K:Transcription); ENOG410YHVA(K:Transcription); ENOG4111451(S:Function unknown)	ENOG4112BTF(WRKY transcription factor); ENOG410YHVA(WRKY transcription factor); ENOG4111451(Protein of unknown function (DUF2985))	PF03106.12(WRKY:WRKY DNA -binding domain)	sp|Q6B6R4|WRK24_ORYSI(WRKY transcription factor WRKY24 OS=Oryza sativa subsp. indica OX=39946 GN=WRKY24 PE=2 SV=1)
TraesCS3B02G549200			2300	0	5.52	0	0.18	0	0.18	11.4647	3.51912	0.0261912	0.08314	no	up	CDM84254.1(unnamed protein product [Triticum aestivum])	GO:0020037(molecular_function:heme binding); GO:0051213(molecular_function:dioxygenase activity); GO:0006979(biological_process:response to oxidative stress); GO:0098869(biological_process:cellular oxidant detoxification); GO:0004601(molecular_function:peroxidase activity); GO:0055114(biological_process:oxidation-reduction process)	K10529	DOX1	map00592(alpha-Linolenic acid metabolism)	ENOG410XPZ3(S:Function unknown)	ENOG410XPZ3(prostaglandin G H synthase and cyclooxygenase)	PF03098.12(An_peroxidase:Animal haem peroxidase)	sp|Q9SGH6|DOX1_ARATH(Alpha-dioxygenase 1 OS=Arabidopsis thaliana OX=3702 GN=DOX1 PE=1 SV=1)
TraesCS5D02G435300			1200	0	5.51	0	0.4	0	0.4	11.4439	3.51651	0.0263709	0.0836416	no	up	XP_020179727.1(probable carboxylesterase 15 [Aegilops tauschii subsp. tauschii])					COG0657(I:Lipid transport and metabolism)	COG0657(alpha beta hydrolase fold-3 domain protein)		sp|Q9FG13|CXE15_ARATH(Probable carboxylesterase 15 OS=Arabidopsis thaliana OX=3702 GN=CXE15 PE=2 SV=1)
TraesCS5B02G239000			519	1	11	0.24	3.09	0.24	3.09	11.4231	3.51389	0.0017081	0.00799448	no	up	ACG25645.1(hypothetical protein [Zea mays])					ENOG410YNPD(S:Function unknown)	ENOG410YNPD(-)
TraesCS5A02G232600			718	1	11	0.14	1.68	0.14	1.68	11.4231	3.51389	0.0017081	0.00799448	no	up	XP_020188201.1(uncharacterized protein LOC109773884 [Aegilops tauschii subsp. tauschii])					ENOG410Z762(S:Function unknown)	ENOG410Z762(-)
TraesCS2A02G476000			821	1	11	0.11	1.36	0.11	1.36	11.4231	3.51389	0.0017081	0.00799448	no	up
TraesCS5D02G415000			847	1	11	0.11	1.3	0.11	1.3	11.4231	3.51389	0.0017081	0.00799448	no	up	XP_020189104.1(uncharacterized protein LOC109774752 [Aegilops tauschii subsp. tauschii])	GO:0005739(cellular_component:mitochondrion)				ENOG411074X(S:Function unknown); ENOG410Z59D(S:Function unknown)	ENOG411074X(-); ENOG410Z59D(-)
TraesCS7B02G448100			948	1	11	0.09	1.1	0.09	1.1	11.4231	3.51389	0.0017081	0.00799448	no	up	XP_020164417.1(F-box protein PP2-B11-like [Aegilops tauschii subsp. tauschii])					ENOG41104V8(S:Function unknown); ENOG4111AE6(S:Function unknown); ENOG410YD6D(S:Function unknown)	ENOG41104V8(-); ENOG4111AE6(F-box protein); ENOG410YD6D(F-box protein)	PF14299.3(PP2:Phloem protein 2)	sp|Q949S5|P2B11_ARATH(F-box protein PP2-B11 OS=Arabidopsis thaliana OX=3702 GN=PP2B11 PE=1 SV=1)
TraesCS2D02G522200			1013	1	11	0.08	1	0.08	1	11.4231	3.51389	0.0017081	0.00799448	no	up	XP_020153621.1(probable E3 ubiquitin-protein ligase RHC1A [Aegilops tauschii subsp. tauschii])					ENOG41121N2(O:Posttranslational modification, protein turnover, chaperones)	ENOG41121N2(zinc ion binding)	PF13639.3(zf-RING_2:Ring finger domain); PF17123.2(zf-RING_11:RING-like zinc finger); PF13923.3(zf-C3HC4_2:Zinc finger, C3HC4 type (RING finger)); PF12678.4(zf-rbx1:RING-H2 zinc finger domain); PF00097.22(zf-C3HC4:Zinc finger, C3HC4 type (RING finger)); PF14634.3(zf-RING_5:zinc-RING finger domain); PF13920.3(zf-C3HC4_3:Zinc finger, C3HC4 type (RING finger)); PF13445.3(zf-RING_UBOX:RING-type zinc-…	sp|Q9H9V4|RN122_HUMAN(RING finger protein 122 OS=Homo sapiens OX=9606 GN=RNF122 PE=2 SV=2)
TraesCS5D02G512700			1308	1	11	0.06	0.72	0.06	0.72	11.4231	3.51389	0.0017081	0.00799448	no	up	XP_020169997.1(pentatricopeptide repeat-containing protein At1g31790 [Aegilops tauschii subsp. tauschii])					ENOG410Z7Z7(S:Function unknown); ENOG410YDQ9(S:Function unknown)	ENOG410Z7Z7(Pentatricopeptide repeat-containing protein); ENOG410YDQ9(Jumonji domain containing 7)	PF01535.17(PPR:PPR repeat); PF13041.3(PPR_2:PPR repeat family); PF12854.4(PPR_1:PPR repeat); PF17177.1(PPR_long:Pentacotripeptide-repeat region of PROPR)	sp|Q0WNP3|PP319_ARATH(Pentatricopeptide repeat-containing protein At4g18520, chloroplastic OS=Arabidopsis thaliana OX=3702 GN=PCMP-A2 PE=1 SV=1)
TraesCS1D02G271200			1326	1	11	0.06	0.7	0.06	0.7	11.4231	3.51389	0.0017081	0.00799448	no	up	XP_020191736.1(formin-like protein 18 isoform X2 [Aegilops tauschii subsp. tauschii])					ENOG41120RW(S:Function unknown)	ENOG41120RW(expressed protein)	PF06749.9(DUF1218:Protein of unknown function (DUF1218))
TraesCS2A02G584328			1368	1	11	0.06	0.68	0.06	0.68	11.4231	3.51389	0.0017081	0.00799448	no	up	XP_020160829.1(lysine histidine transporter-like 2 [Aegilops tauschii subsp. tauschii])	GO:0003333(biological_process:amino acid transmembrane transport); GO:0016021(cellular_component:integral component of membrane); GO:0015171(molecular_function:amino acid transmembrane transporter activity); GO:0005886(cellular_component:plasma membrane)				COG0814(E:Amino acid transport and metabolism)	COG0814(amino acid transport)	PF01490.15(Aa_trans:Transmembrane amino acid transporter protein); PF03222.10(Trp_Tyr_perm:Tryptophan/tyrosine permease family)	sp|Q9LRB5|LHT2_ARATH(Lysine histidine transporter 2 OS=Arabidopsis thaliana OX=3702 GN=LHT2 PE=1 SV=1)
TraesCS7A02G105600			1494	1	11	0.05	0.61	0.05	0.61	11.4231	3.51389	0.0017081	0.00799448	no	up	XP_020150616.1(probable F-box protein At4g22030 [Aegilops tauschii subsp. tauschii])	GO:0009536(cellular_component:plastid)				ENOG410YBD5(S:Function unknown)	ENOG410YBD5(F-box protein At4g22030-like)	PF14476.3(Chloroplast_duf:Petal formation-expressed)	sp|O65451|FB333_ARATH(Probable F-box protein At4g22030 OS=Arabidopsis thaliana OX=3702 GN=At4g22030 PE=4 SV=1)
TraesCS2B02G423700			1518	1	11	0.05	0.59	0.05	0.59	11.4231	3.51389	0.0017081	0.00799448	no	up	XP_020172778.1(lysine histidine transporter-like 8 [Aegilops tauschii subsp. tauschii])	GO:0003333(biological_process:amino acid transmembrane transport); GO:0016021(cellular_component:integral component of membrane); GO:0015171(molecular_function:amino acid transmembrane transporter activity); GO:0009536(cellular_component:plastid)				COG0814(E:Amino acid transport and metabolism)	COG0814(amino acid transport)	PF01490.15(Aa_trans:Transmembrane amino acid transporter protein)	sp|Q9SX98|LHTL8_ARATH(Lysine histidine transporter-like 8 OS=Arabidopsis thaliana OX=3702 GN=AATL1 PE=1 SV=1)
TraesCS6A02G355500			1690	1	11	0.04	0.52	0.04	0.52	11.4231	3.51389	0.0017081	0.00799448	no	up	XP_020164724.1(uncharacterized protein LOC109750184 isoform X1 [Aegilops tauschii subsp. tauschii])		K17506	PPM1L, PP2CE		ENOG41104GP(S:Function unknown); ENOG410YKWP(S:Function unknown)	ENOG41104GP(-); ENOG410YKWP(-)
TraesCS7A02G388900			1768	1	11	0.05	0.49	0.05	0.49	11.4231	3.51389	0.0017081	0.00799448	no	up	XP_020193287.1(uncharacterized membrane protein At1g16860-like [Aegilops tauschii subsp. tauschii])	GO:0016020(cellular_component:membrane)				ENOG411088I(S:Function unknown); ENOG410ZJG3(S:Function unknown); ENOG4111BIQ(S:Function unknown)	ENOG411088I(-); ENOG410ZJG3(-); ENOG4111BIQ(-)		sp|Q9FZ45|Y1686_ARATH(Uncharacterized membrane protein At1g16860 OS=Arabidopsis thaliana OX=3702 GN=At1g16860 PE=1 SV=1)
TraesCS6D02G285000			2306	1	11	0.03	0.36	0.03	0.36	11.4231	3.51389	0.0017081	0.00799448	no	up	XP_020172560.1(uncharacterized protein At5g39865-like [Aegilops tauschii subsp. tauschii])	GO:0005739(cellular_component:mitochondrion); GO:0044699(biological_process:single-organism process)				ENOG4111HAI(O:Posttranslational modification, protein turnover, chaperones)	ENOG4111HAI(Glutaredoxin)	PF00462.21(Glutaredoxin:Glutaredoxin)	sp|Q9FLE8|Y5986_ARATH(Uncharacterized protein At5g39865 OS=Arabidopsis thaliana OX=3702 GN=At5g39865 PE=2 SV=1)
TraesCS1A02G110000			2403	9	99	0.26	3.11	0.26	3.11	11.4231	3.51389	4.94e-21	1.15e-19	yes	up	XP_020168522.1(serine/threonine-protein kinase RIPK-like [Aegilops tauschii subsp. tauschii])		K04733	IRAK4		COG0515(T:Signal transduction mechanisms)	COG0515(Serine Threonine protein kinase)	PF07714.14(Pkinase_Tyr:Protein tyrosine kinase); PF00069.22(Pkinase:Protein kinase domain)	sp|Q9ZUF4|RIPK_ARATH(Serine/threonine-protein kinase RIPK OS=Arabidopsis thaliana OX=3702 GN=RIPK PE=1 SV=1)
TraesCS3B02G239400			1986	79.26	870.47	2.86	34.06	2.86	34.06	11.4049	3.51158	2.9e-171	5.85e-169	yes	up	XP_020174300.1(protein ANTAGONIST OF LIKE HETEROCHROMATIN PROTEIN 1-like [Aegilops tauschii subsp. tauschii])					ENOG411206Y(S:Function unknown)	ENOG411206Y(transposon protein)	PF13359.3(DDE_Tnp_4:DDE superfamily endonuclease); PF04827.11(Plant_tran:Plant transposon protein)	sp|Q94K49|ALP1_ARATH(Protein ANTAGONIST OF LIKE HETEROCHROMATIN PROTEIN 1 OS=Arabidopsis thaliana OX=3702 GN=ALP1 PE=1 SV=1)
TraesCS7D02G426200			489	1.01	11	0.27	3.52	0.27	3.52	11.31	3.49953	0.00173766	0.00810733	no	up	XP_020194534.1(probable calcium-binding protein CML29 [Aegilops tauschii subsp. tauschii])					COG5126(S:Function unknown)	COG5126(leucine Rich Repeat)	PF13202.3(EF-hand_5:EF hand); PF00036.29(EF-hand_1:EF hand); PF13499.3(EF-hand_7:EF-hand domain pair); PF13405.3(EF-hand_6:EF-hand domain); PF13833.3(EF-hand_8:EF-hand domain pair)	sp|Q5Z676|CML29_ORYSJ(Probable calcium-binding protein CML29 OS=Oryza sativa subsp. japonica OX=39947 GN=CML29 PE=2 SV=1)
TraesCS3D02G371700			706	10	108.24	1.4	17.03	1.4	17.03	11.2404	3.49062	9.79e-23	2.46e-21	yes	up	XP_020164964.1(uncharacterized protein LOC109750415 [Aegilops tauschii subsp. tauschii])					ENOG410Z9HU(S:Function unknown)	ENOG410Z9HU(-)
TraesCS2A02G183900			2832	94	1017.18	2.28	26.59	2.28	26.59	11.2373	3.49023	7.81e-199	1.79e-196	yes	up	XP_020153870.1(probable indole-3-acetic acid-amido synthetase GH3.8 [Aegilops tauschii subsp. tauschii])	GO:0016874(molecular_function:ligase activity)	K14487	GH3	map04075(Plant hormone signal transduction)	ENOG410XQH0(S:Function unknown)	ENOG410XQH0(Indole-3-acetic acid-amido synthetase)	PF03321.10(GH3:GH3 auxin-responsive promoter)	sp|Q0D4Z6|GH38_ORYSJ(Probable indole-3-acetic acid-amido synthetase GH3.8 OS=Oryza sativa subsp. japonica OX=39947 GN=GH3.8 PE=2 SV=1)
TraesCS6B02G417000			2272	0	5.41	0	0.18	0	0.18	11.2362	3.49008	0.028239	0.0884236	no	up	XP_020176612.1(cysteine-rich receptor-like protein kinase 10 [Aegilops tauschii subsp. tauschii])		K04733	IRAK4		COG0515(Q:Secondary metabolites biosynthesis, transport and catabolism)	COG0515(Cytochrome p450)	PF00069.22(Pkinase:Protein kinase domain); PF07714.14(Pkinase_Tyr:Protein tyrosine kinase); PF01657.14(Stress-antifung:Salt stress response/antifungal)	sp|Q9M0X5|CRK25_ARATH(Cysteine-rich receptor-like protein kinase 25 OS=Arabidopsis thaliana OX=3702 GN=CRK25 PE=3 SV=1)
TraesCS7B02G022500			528	0.65	7.02	0.15	1.9	0.15	1.9	11.2154	3.48741	0.0124749	0.0448531	no	up	XP_020153919.1(F-box protein At5g07610-like [Aegilops tauschii subsp. tauschii])	GO:0009536(cellular_component:plastid)				ENOG410Y8J7(S:Function unknown); ENOG410Z09G(S:Function unknown)	ENOG410Y8J7(- F-box domain containing protein, expressed); ENOG410Z09G(-)	PF00646.30(F-box:F-box domain); PF12937.4(F-box-like:F-box-like)	sp|Q9FLS0|FB253_ARATH(F-box protein At5g07610 OS=Arabidopsis thaliana OX=3702 GN=At5g07610 PE=2 SV=1)
TraesCS7D02G067400			595	24	259	4.47	55.18	4.47	55.18	11.2068	3.4863	5.28e-52	3.06e-50	yes	up	XP_020174943.1(uncharacterized protein LOC109760545 [Aegilops tauschii subsp. tauschii])					ENOG41106KF(S:Function unknown); ENOG41107FM(S:Function unknown)	ENOG41106KF(-); ENOG41107FM(-)
TraesCS4A02G091600			706	0	5.38	0	0.85	0	0.85	11.1739	3.48206	0.0288254	0.089916	no	up	XP_020192705.1(uncharacterized protein LOC109778551 [Aegilops tauschii subsp. tauschii])	GO:0016020(cellular_component:membrane)				COG4323(S:Function unknown)	COG4323(Membrane)	PF06127.8(DUF962:Protein of unknown function (DUF962))
TraesCS3A02G192200			2577	0	5.38	0	0.23	0	0.23	11.1739	3.48206	0.0288254	0.089916	no	up	XP_020164128.1(acyl-CoA-binding domain-containing protein 4-like [Aegilops tauschii subsp. tauschii])		K20285	RABEPK		ENOG410Y5WM(S:Function unknown)	ENOG410Y5WM(Kelch domain containing)	PF13415.3(Kelch_3:Galactose oxidase, central domain); PF13418.3(Kelch_4:Galactose oxidase, central domain); PF01344.22(Kelch_1:Kelch motif); PF13964.3(Kelch_6:Kelch motif); PF13854.3(Kelch_5:Kelch motif); PF07646.12(Kelch_2:Kelch motif)	sp|Q5EA50|RABEK_BOVIN(Rab9 effector protein with kelch motifs OS=Bos taurus OX=9913 GN=RABEPK PE=2 SV=1)
TraesCS5D02G483200			1465	0	5.35	0	0.3	0	0.3	11.1116	3.47399	0.0294242	0.0914834	no	up	XP_020189303.1(uncharacterized protein LOC109774953 [Aegilops tauschii subsp. tauschii])					ENOG410YQXW(S:Function unknown)	ENOG410YQXW(-)
TraesCS4A02G440500			1892	0	5.34	0	0.22	0	0.22	11.0908	3.47129	0.0296267	0.0920385	no	up	XP_020162817.1(protein NRT1/ PTR FAMILY 2.3-like [Aegilops tauschii subsp. tauschii])					COG3104(E:Amino acid transport and metabolism)	COG3104(transporter)	PF00854.18(PTR2:POT family)	sp|Q9M175|PTR39_ARATH(Protein NRT1/ PTR FAMILY 2.3 OS=Arabidopsis thaliana OX=3702 GN=NPF2.3 PE=2 SV=1)
TraesCS5A02G201200			837	3	32	0.32	3.85	0.32	3.85	11.077	3.46949	1.02e-07	9.65e-07	yes	up	XP_020171604.1(zinc finger AN1 domain-containing stress-associated protein 17 [Aegilops tauschii subsp. tauschii])					ENOG4111JCH(S:Function unknown)	ENOG4111JCH(zinc finger)	PF01428.13(zf-AN1:AN1-like Zinc finger)	sp|Q6H595|SAP17_ORYSJ(Zinc finger AN1 domain-containing stress-associated protein 17 OS=Oryza sativa subsp. japonica OX=39947 GN=SAP17 PE=2 SV=1)
TraesCS6D02G083500			1168	22	234.29	1.51	17.63	1.51	17.63	11.0592	3.46717	5.16e-47	2.68e-45	yes	up	XP_020174323.1(histone-lysine N-methyltransferase 2D-like [Aegilops tauschii subsp. tauschii])					ENOG41118EP(S:Function unknown); ENOG410YQM1(S:Function unknown)	ENOG41118EP(Pentatricopeptide repeat-containing protein); ENOG410YQM1(Protein of unknown function (DUF1645))	PF07816.8(DUF1645:Protein of unknown function (DUF1645))
TraesCS7A02G150200			1290	0	5.32	0	0.35	0	0.35	11.0493	3.46588	0.0300358	0.0930977	no	up	XP_020167848.1(hydroxycinnamoyltransferase 4-like [Aegilops tauschii subsp. tauschii])	GO:0016747(molecular_function:transferase activity, transferring acyl groups other than amino-acyl groups)	K13065	E2.3.1.133, HCT	map00941(Flavonoid biosynthesis); map00940(Phenylpropanoid biosynthesis); map00945(Stilbenoid, diarylheptanoid and gingerol biosynthesis)	ENOG410XNR7(S:Function unknown)	ENOG410XNR7(BAHD family acyltransferase)	PF02458.12(Transferase:Transferase family)	sp|Q5SMM6|HCT4_ORYSJ(Hydroxycinnamoyltransferase 4 OS=Oryza sativa subsp. japonica OX=39947 GN=HCT4 PE=1 SV=1)
TraesCS2B02G459000			990	27	286.14	2.31	26.96	2.31	26.96	11.0054	3.46014	6.22e-57	3.95e-55	yes	up	EMS57153.1(Alternative oxidase 1a, mitochondrial [Triticum urartu])	GO:0016021(cellular_component:integral component of membrane); GO:0009916(molecular_function:alternative oxidase activity); GO:0005739(cellular_component:mitochondrion); GO:0070469(cellular_component:respiratory chain); GO:0046872(molecular_function:metal ion binding); GO:0055114(biological_process:oxidation-reduction process)	K17893	AOX1, AOX2		ENOG410YFEH(S:Function unknown)	ENOG410YFEH(alternative oxidase)	PF01786.14(AOX:Alternative oxidase)	sp|O82766|AOX1B_ORYSJ(Ubiquinol oxidase 1b, mitochondrial OS=Oryza sativa subsp. japonica OX=39947 GN=AOX1B PE=2 SV=1)
TraesCS7A02G430300			874	9	95	0.91	10.7	0.91	10.7	10.9616	3.45439	5.38e-20	1.2e-18	yes	up	EMS51023.1(hypothetical protein TRIUR3_17723 [Triticum urartu])					ENOG410YP1X(S:Function unknown)	ENOG410YP1X(-)	PF05553.8(DUF761:Cotton fibre expressed protein)
TraesCS2B02G571600			903	2	21	0.19	2.26	0.19	2.26	10.9039	3.44677	1.7e-05	0.00011966	yes	up	XP_020161875.1(uncharacterized protein LOC109747191 [Aegilops tauschii subsp. tauschii])					ENOG410YIGI(S:Function unknown); ENOG410XSUD(K:Transcription)	ENOG410YIGI(exocyst complex); ENOG410XSUD(Homeobox-leucine zipper protein)	PF03081.12(Exo70:Exo70 exocyst complex subunit)	sp|Q9LZD3|E70A1_ARATH(Exocyst complex component EXO70A1 OS=Arabidopsis thaliana OX=3702 GN=EXO70A1 PE=1 SV=1)
TraesCS1A02G208900		Pectin acetylesterase [Source:UniProtKB/TrEMBL%3BAcc:A0A1D6RD60]	1415	2	21	0.11	1.24	0.11	1.24	10.9039	3.44677	1.7e-05	0.00011966	yes	up	XP_020184482.1(pectin acetylesterase 9 isoform X1 [Aegilops tauschii subsp. tauschii])	GO:0008152(biological_process:metabolic process); GO:0016787(molecular_function:hydrolase activity); GO:0009505(cellular_component:plant-type cell wall); GO:0052793(molecular_function:pectin acetylesterase activity); GO:0071555(biological_process:cell wall organization)	K19882	NOTUM		ENOG410XQKD(S:Function unknown)	ENOG410XQKD(pectinacetylesterase)	PF03283.10(PAE:Pectinacetylesterase)	sp|B9DFR3|PAE9_ARATH(Pectin acetylesterase 9 OS=Arabidopsis thaliana OX=3702 GN=PAE9 PE=2 SV=1)
TraesCS2D02G224200		Isocitrate lyase [Source:UniProtKB/TrEMBL%3BAcc:A0A1D5UYC3]	2110	2	21	0.07	0.77	0.07	0.77	10.9039	3.44677	1.7e-05	0.00011966	yes	up	XP_020146481.1(isocitrate lyase [Aegilops tauschii subsp. tauschii])	GO:0046912(molecular_function:transferase activity, transferring acyl groups, acyl groups converted into alkyl on transfer); GO:0046872(molecular_function:metal ion binding); GO:0019752(biological_process:carboxylic acid metabolic process); GO:0004451(molecular_function:isocitrate lyase activity); GO:0006099(biological_process:tricarboxylic acid cycle); GO:0009514(cellular_component:glyoxysome); …	K01637	E4.1.3.1, aceA	map00630(Glyoxylate and dicarboxylate metabolism)	COG2224(C:Energy production and conversion)	COG2224(Isocitrate lyase)	PF00463.18(ICL:Isocitrate lyase family); PF13714.3(PEP_mutase:Phosphoenolpyruvate phosphomutase)	sp|Q6Z6M4|ACEA_ORYSJ(Isocitrate lyase OS=Oryza sativa subsp. japonica OX=39947 GN=ICL PE=1 SV=1)
TraesCS2A02G571900			1920	2.01	21.1	0.08	0.86	0.08	0.86	10.9013	3.44643	1.62e-05	0.000114727	yes	up	XP_020167757.1(protein NRT1/ PTR FAMILY 5.10-like [Aegilops tauschii subsp. tauschii])		K14638	SLC15A3_4, PHT		COG3104(E:Amino acid transport and metabolism)	COG3104(transporter)	PF00854.18(PTR2:POT family); PF07690.13(MFS_1:Major Facilitator Superfamily)	sp|Q0WP01|PTR9_ARATH(Protein NRT1/ PTR FAMILY 5.10 OS=Arabidopsis thaliana OX=3702 GN=NPF5.10 PE=2 SV=1)
TraesCS1D02G139700			2557	10	104.78	0.27	3.07	0.27	3.07	10.8811	3.44375	7.69e-22	1.87e-20	yes	up	XP_020193994.1(L-type lectin-domain containing receptor kinase IV.1-like [Aegilops tauschii subsp. tauschii])	GO:0000166(molecular_function:nucleotide binding); GO:0016310(biological_process:phosphorylation); GO:0016020(cellular_component:membrane); GO:0004672(molecular_function:protein kinase activity)				COG0515(T:Signal transduction mechanisms)	COG0515(Serine Threonine protein kinase)	PF00139.16(Lectin_legB:Legume lectin domain); PF00069.22(Pkinase:Protein kinase domain); PF07714.14(Pkinase_Tyr:Protein tyrosine kinase); PF01636.20(APH:Phosphotransferase enzyme family)	sp|O80939|LRK41_ARATH(L-type lectin-domain containing receptor kinase IV.1 OS=Arabidopsis thaliana OX=3702 GN=LECRK41 PE=2 SV=1)
TraesCS3B02G598400			1164	1	10.42	0.07	0.79	0.07	0.79	10.8208	3.43574	0.00247999	0.0111027	no	up	EMS68887.1(Anthocyanidin 5,3-O-glucosyltransferase [Triticum urartu])	GO:0043231(cellular_component:intracellular membrane-bounded organelle); GO:0052696(biological_process:flavonoid glucuronidation); GO:0035251(molecular_function:UDP-glucosyltransferase activity); GO:0009812(biological_process:flavonoid metabolic process); GO:0009813(biological_process:flavonoid biosynthetic process); GO:0080043(molecular_function:quercetin 3-O-glucosyltransferase activity); GO:00…				COG1819(S:Function unknown)	COG1819(Transferase)	PF00201.15(UDPGT:UDP-glucoronosyl and UDP-glucosyl transferase)	sp|Q4R1I9|ANGLT_ROSHC(Anthocyanidin 5,3-O-glucosyltransferase OS=Rosa hybrid cultivar OX=128735 GN=RhGT1 PE=2 SV=1)
TraesCS3D02G282300			1731	0	5.21	0	0.24	0	0.24	10.8208	3.43574	0.0323917	0.0991055	no	up	XP_020180529.1(FBD-associated F-box protein At4g10400-like [Aegilops tauschii subsp. tauschii])					ENOG410ZQJ0(S:Function unknown); ENOG410ZTU3(S:Function unknown); ENOG411188E(S:Function unknown); ENOG410YTU9(S:Function unknown)	ENOG410ZQJ0(-); ENOG410ZTU3(FBD); ENOG411188E(F-box FBD LRR-repeat protein); ENOG410YTU9(-)	PF08387.7(FBD:FBD); PF12937.4(F-box-like:F-box-like); PF00646.30(F-box:F-box domain)	sp|Q9FZ70|FDL1_ARATH(F-box/FBD/LRR-repeat protein At1g13570 OS=Arabidopsis thaliana OX=3702 GN=At1g13570 PE=2 SV=1)
TraesCS2B02G603200			1388	18	186.27	0.99	11.23	0.99	11.23	10.7464	3.42578	2.18e-37	8.98e-36	yes	up	XP_020179809.1(NDR1/HIN1-like protein 10 [Aegilops tauschii subsp. tauschii])					ENOG410YGQV(S:Function unknown); ENOG410YFY3(S:Function unknown)	ENOG410YGQV(harpin-induced protein 1 domain containing protein, expressed); ENOG410YFY3(harpin-induced protein 1 domain containing protein, expressed)	PF03168.10(LEA_2:Late embryogenesis abundant protein)	sp|Q9SJ52|NHL10_ARATH(NDR1/HIN1-like protein 10 OS=Arabidopsis thaliana OX=3702 GN=NHL10 PE=2 SV=1)
TraesCS3D02G212000			1599	59.85	618.51	2.79	31.32	2.79	31.32	10.7319	3.42383	7.22e-120	1e-117	yes	up	XP_020174300.1(protein ANTAGONIST OF LIKE HETEROCHROMATIN PROTEIN 1-like [Aegilops tauschii subsp. tauschii])					ENOG411206Y(T:Signal transduction mechanisms)	ENOG411206Y(Serine Threonine protein kinase)	PF13359.3(DDE_Tnp_4:DDE superfamily endonuclease); PF04827.11(Plant_tran:Plant transposon protein)	sp|Q94K49|ALP1_ARATH(Protein ANTAGONIST OF LIKE HETEROCHROMATIN PROTEIN 1 OS=Arabidopsis thaliana OX=3702 GN=ALP1 PE=1 SV=1)
TraesCS3B02G400800			1404	26	268	1.42	15.93	1.42	15.93	10.7042	3.4201	5.91e-53	3.48e-51	yes	up	XP_020152570.1(nematode resistance protein-like HSPRO1 [Aegilops tauschii subsp. tauschii])	GO:0006952(biological_process:defense response)				ENOG410YA6B(S:Function unknown)	ENOG410YA6B(arabidopsis ortholog of sugar beet hs1 pro-1 2)	PF07014.9(Hs1pro-1_C:Hs1pro-1 protein C-terminus); PF07231.9(Hs1pro-1_N:Hs1pro-1 N-terminus)	sp|Q9LY61|HSPR1_ARATH(Nematode resistance protein-like HSPRO1 OS=Arabidopsis thaliana OX=3702 GN=HSPRO1 PE=1 SV=1)
TraesCS3B02G175300			2369	0	5.15	0	0.16	0	0.16	10.6962	3.41903	0.0337555	0.10236	no	up	XP_020154264.1(probable inactive receptor kinase At4g23740 [Aegilops tauschii subsp. tauschii])	GO:0006468(biological_process:protein phosphorylation); GO:0016301(molecular_function:kinase activity); GO:0016310(biological_process:phosphorylation); GO:0016020(cellular_component:membrane); GO:0000166(molecular_function:nucleotide binding); GO:0004672(molecular_function:protein kinase activity); GO:0005524(molecular_function:ATP binding)				ENOG410YDXU(S:Function unknown)	ENOG410YDXU(Leucine rich repeat N-terminal domain)	PF07714.14(Pkinase_Tyr:Protein tyrosine kinase); PF00069.22(Pkinase:Protein kinase domain); PF13855.3(LRR_8:Leucine rich repeat); PF12799.4(LRR_4:Leucine Rich repeats (2 copies)); PF08263.9(LRRNT_2:Leucine rich repeat N-terminal domain)	sp|Q9SUQ3|Y4374_ARATH(Probable inactive receptor kinase At4g23740 OS=Arabidopsis thaliana OX=3702 GN=At4g23740 PE=2 SV=1)
TraesCS2D02G157600			1817	82	844.05	3.19	35.84	3.19	35.84	10.6892	3.41809	1.26e-162	2.4e-160	yes	up	XP_020178958.1(cytochrome P450 709B1-like [Aegilops tauschii subsp. tauschii])		K20660	CYP709		COG2124(Q:Secondary metabolites biosynthesis, transport and catabolism)	COG2124(Cytochrome p450)	PF00067.19(p450:Cytochrome P450)	sp|Q9ASR3|C7091_ARATH(Cytochrome P450 709B1 OS=Arabidopsis thaliana OX=3702 GN=CYP709B1 PE=2 SV=1)
TraesCS5D02G459600			2454	0	5.14	0	0.16	0	0.16	10.6754	3.41622	0.0339884	0.102881	no	up	EMS49500.1(Receptor-like protein kinase FERONIA [Triticum urartu])		K04733	IRAK4		COG0515(T:Signal transduction mechanisms)	COG0515(Serine Threonine protein kinase)	PF07714.14(Pkinase_Tyr:Protein tyrosine kinase); PF00069.22(Pkinase:Protein kinase domain)	sp|Q9SCZ4|FERON_ARATH(Receptor-like protein kinase FERONIA OS=Arabidopsis thaliana OX=3702 GN=FER PE=1 SV=1)
TraesCS2B02G428800			960	4	41	0.36	4.03	0.36	4.03	10.6443	3.41201	2.16e-09	2.46e-08	yes	up	XP_020177985.1(cis-zeatin O-glucosyltransferase 1-like [Aegilops tauschii subsp. tauschii])	GO:0043231(cellular_component:intracellular membrane-bounded organelle); GO:0052696(biological_process:flavonoid glucuronidation); GO:0050502(molecular_function:cis-zeatin O-beta-D-glucosyltransferase activity); GO:0009813(biological_process:flavonoid biosynthetic process); GO:0008152(biological_process:metabolic process); GO:0016758(molecular_function:transferase activity, transferring hexosyl g…	K13495	CISZOG	map00908(Zeatin biosynthesis)	COG1819(S:Function unknown)	COG1819(Transferase)	PF00201.15(UDPGT:UDP-glucoronosyl and UDP-glucosyl transferase)	sp|Q93XP7|CZOG1_MAIZE(Cis-zeatin O-glucosyltransferase 1 OS=Zea mays OX=4577 GN=CISZOG1 PE=1 SV=1)
TraesCS7B02G104200			2150	34	348	1.12	12.42	1.12	12.42	10.629	3.40994	4.67e-68	3.52e-66	yes	up	XP_020169550.1(probable galacturonosyltransferase-like 9 [Aegilops tauschii subsp. tauschii])	GO:0005794(cellular_component:Golgi apparatus); GO:0016021(cellular_component:integral component of membrane); GO:0000271(biological_process:polysaccharide biosynthetic process); GO:0016757(molecular_function:transferase activity, transferring glycosyl groups)				ENOG410ZJKS(M:Cell wall/membrane/envelope biogenesis)	ENOG410ZJKS(galacturonosyltransferase-like 9-like)	PF01501.17(Glyco_transf_8:Glycosyl transferase family 8)	sp|O04536|GATL9_ARATH(Probable galacturonosyltransferase-like 9 OS=Arabidopsis thaliana OX=3702 GN=GATL9 PE=2 SV=1)
TraesCS3D02G254900			1545	0	5.11	0	0.27	0	0.27	10.6131	3.40778	0.0346972	0.104586	no	up	XP_020167874.1(high-affinity nitrate transporter 2.3 [Aegilops tauschii subsp. tauschii])	GO:0015706(biological_process:nitrate transport); GO:0016021(cellular_component:integral component of membrane); GO:0016020(cellular_component:membrane); GO:0042128(biological_process:nitrate assimilation); GO:0005515(molecular_function:protein binding); GO:0005886(cellular_component:plasma membrane); GO:0055085(biological_process:transmembrane transport)	K02575	NRT, narK, nrtP, nasA	map00910(Nitrogen metabolism)	COG2223(P:Inorganic ion transport and metabolism)	COG2223(Transporter)	PF07690.13(MFS_1:Major Facilitator Superfamily)	sp|Q94JG1|NRT23_ORYSJ(High-affinity nitrate transporter 2.3 OS=Oryza sativa subsp. japonica OX=39947 GN=NRT2.3 PE=1 SV=1)
TraesCS1D02G421400			696	66	671.88	9.45	108.27	9.45	108.27	10.5716	3.40212	2.24e-129	3.34e-127	yes	up	XP_020179188.1(uncharacterized protein LOC109764818 [Aegilops tauschii subsp. tauschii])					ENOG410ZHN4(S:Function unknown)	ENOG410ZHN4(-)
TraesCS1A02G229300			1856	6	61.06	0.23	2.59	0.23	2.59	10.5681	3.40165	2.99e-13	4.58e-12	yes	up	XP_020185789.1(beta-glucosidase 22-like isoform X2 [Aegilops tauschii subsp. tauschii])	GO:0102483(molecular_function:scopolin beta-glucosidase activity); GO:1901657(biological_process:glycosyl compound metabolic process); GO:0005975(biological_process:carbohydrate metabolic process); GO:0008422(molecular_function:beta-glucosidase activity); GO:0004553(molecular_function:hydrolase activity, hydrolyzing O-glycosyl compounds)	K01188	E3.2.1.21	map00460(Cyanoamino acid metabolism); map00500(Starch and sucrose metabolism); map00940(Phenylpropanoid biosynthesis)	COG2723(G:Carbohydrate transport and metabolism)	COG2723(beta-glucosidase)	PF00232.15(Glyco_hydro_1:Glycosyl hydrolase family 1)	sp|Q60DX8|BGL22_ORYSJ(Beta-glucosidase 22 OS=Oryza sativa subsp. japonica OX=39947 GN=BGLU22 PE=2 SV=1)
TraesCS4A02G421600			1437	0	5.07	0	4.86	0	4.86	10.5301	3.39644	0.0356658	0.107014	no	up	XP_020158081.1(uncharacterized protein LOC109743404 isoform X1 [Aegilops tauschii subsp. tauschii])					ENOG41103QW(S:Function unknown); ENOG41121N2(O:Posttranslational modification, protein turnover, chaperones); ENOG41108AS(S:Function unknown)	ENOG41103QW(-); ENOG41121N2(zinc ion binding); ENOG41108AS(-)
TraesCS3B02G394500			1464	3.04	30.81	0.16	1.74	0.16	1.74	10.5247	3.39571	2.24e-07	2.03e-06	yes	up	CDM84981.1(unnamed protein product [Triticum aestivum])					ENOG410ZJS8(S:Function unknown)	ENOG410ZJS8(avr9 Cf-9 rapidly elicited protein)	PF05003.9(DUF668:Protein of unknown function (DUF668)); PF11961.5(DUF3475:Domain of unknown function (DUF3475))
ENSRNA050021235	LSU_rRNA_eukarya	Eukaryotic large subunit ribosomal RNA	278	0	5.06	0	9.53	0	9.53	10.5093	3.39359	0.0359122	0.107615	no	up	PHT26887.1(hypothetical protein CQW23_33511 [Capsicum baccatum])					ENOG410Y5Z0(S:Function unknown); ENOG410Y1YS(S:Function unknown); ENOG410XWUN(S:Function unknown)	ENOG410Y5Z0(-); ENOG410Y1YS(-); ENOG410XWUN(protein Sb1211s002020 source)
TraesCS3D02G210600			1669	56.8	574.05	2.32	22.49	2.32	22.49	10.4953	3.39167	1.5e-110	1.92e-108	yes	up	XP_020150412.1(putative transcription factor bHLH041 [Aegilops tauschii subsp. tauschii])	GO:0005634(cellular_component:nucleus)				ENOG410YFS3(S:Function unknown)	ENOG410YFS3(Transcription factor)	PF00010.23(HLH:Helix-loop-helix DNA-binding domain)	sp|Q9LTS4|BH041_ARATH(Putative transcription factor bHLH041 OS=Arabidopsis thaliana OX=3702 GN=BHLH41 PE=3 SV=1)
TraesCS1B02G446400			998	19	192	1.61	17.88	1.61	17.88	10.494	3.39149	3.48e-38	1.47e-36	yes	up	XP_020174548.1(probable calcium-binding protein CML14 [Aegilops tauschii subsp. tauschii])	GO:0005509(molecular_function:calcium ion binding)	K13448	CML	map04626(Plant-pathogen interaction)	COG5126(I:Lipid transport and metabolism)	COG5126()-reductase)	PF00036.29(EF-hand_1:EF hand); PF13405.3(EF-hand_6:EF-hand domain); PF13833.3(EF-hand_8:EF-hand domain pair); PF13499.3(EF-hand_7:EF-hand domain pair); PF13202.3(EF-hand_5:EF hand)	sp|Q6L5F4|CML14_ORYSJ(Probable calcium-binding protein CML14 OS=Oryza sativa subsp. japonica OX=39947 GN=CML14 PE=2 SV=1)
TraesCS2D02G431600			1469	12	120.92	0.62	6.79	0.62	6.79	10.4643	3.3874	1.21e-24	3.29e-23	yes	up	XP_020163128.1(xyloglucan endotransglucosylase/hydrolase protein 24-like [Aegilops tauschii subsp. tauschii])	GO:0071554(biological_process:cell wall organization or biogenesis); GO:0042546(biological_process:cell wall biogenesis); GO:0006073(biological_process:cellular glucan metabolic process); GO:0005618(cellular_component:cell wall); GO:0016798(molecular_function:hydrolase activity, acting on glycosyl bonds); GO:0048046(cellular_component:apoplast); GO:0071555(biological_process:cell wall organizatio…				ENOG41104RM(S:Function unknown); COG2273(G:Carbohydrate transport and metabolism)	ENOG41104RM(Xyloglucan endo-transglycosylase (XET) C-terminus); COG2273(hydrolase family 16)	PF00722.18(Glyco_hydro_16:Glycosyl hydrolases family 16); PF06955.9(XET_C:Xyloglucan endo-transglycosylase (XET) C-terminus)	sp|Q8LG58|XTH16_ARATH(Probable xyloglucan endotransglucosylase/hydrolase protein 16 OS=Arabidopsis thaliana OX=3702 GN=XTH16 PE=2 SV=2)
TraesCS4B02G212400			1878	0	5.03	0	0.21	0	0.21	10.447	3.38501	0.036662	0.109536	no	up	XP_020171792.1(uncharacterized protein LOC109757383 [Aegilops tauschii subsp. tauschii])					ENOG410YFJI(S:Function unknown)	ENOG410YFJI(-)
TraesCS2D02G145100			2163	2	20.01	0.07	0.71	0.07	0.71	10.3899	3.3771	3.13e-05	0.000210958	yes	up	XP_020146618.1(uncharacterized protein LOC109731851 [Aegilops tauschii subsp. tauschii])					ENOG410Y2DJ(S:Function unknown); ENOG4111HEN(S:Function unknown)	ENOG410Y2DJ(Endonuclease/Exonuclease/phosphatase family); ENOG4111HEN(Endonuclease Exonuclease phosphatase family protein)	PF03372.20(Exo_endo_phos:Endonuclease/Exonuclease/phosphatase family)
TraesCS5A02G239000			312	0	5	0	6	0	6	10.3847	3.37638	0.0374279	0.111332	no	up	EMS60247.1(hypothetical protein TRIUR3_15358 [Triticum urartu])		K02183	CALM	map05167(Kaposi sarcoma-associated herpesvirus infection); map05163(Human cytomegalovirus infection); map04016(MAPK signaling pathway - plant); map04218(Cellular senescence); map04626(Plant-pathogen interaction); map04625(C-type lectin receptor signaling pathway); map04070(Phosphatidylinositol signaling system)	ENOG410YVNY(S:Function unknown)	ENOG410YVNY(-)	PF00036.29(EF-hand_1:EF hand); PF13202.3(EF-hand_5:EF hand); PF13833.3(EF-hand_8:EF-hand domain pair); PF13499.3(EF-hand_7:EF-hand domain pair); PF13405.3(EF-hand_6:EF-hand domain)
TraesCS6B02G173700			315	0	5	0	5.79	0	5.79	10.3847	3.37638	0.0374279	0.111332	no	up	XP_020195855.1(uncharacterized protein LOC109781672 [Aegilops tauschii subsp. tauschii])					ENOG41104Z9(S:Function unknown)	ENOG41104Z9(-)
TraesCS4A02G162600			318	0	5	0	5.59	0	5.59	10.3847	3.37638	0.0374279	0.111332	no	up	EMS65330.1(hypothetical protein TRIUR3_08116 [Triticum urartu])
TraesCS4B02G304800			360	0	5	0	3.66	0	3.66	10.3847	3.37638	0.0374279	0.111332	no	up	KXG40005.1(hypothetical protein SORBI_3001G476400 [Sorghum bicolor])
TraesCS7A02G349400			390	1	10	0.46	5.73	0.46	5.73	10.3847	3.37638	0.00324973	0.0140922	no	up	XP_010227644.1(uncharacterized protein LOC104581546 [Brachypodium distachyon])					ENOG41106VX(S:Function unknown); ENOG41108QF(S:Function unknown); ENOG41108A0(S:Function unknown)	ENOG41106VX(VQ motif); ENOG41108QF(VQ motif); ENOG41108A0(VQ motif)	PF05678.11(VQ:VQ motif)
TraesCS7A02G346400			450	0	5	0	1.95	0	1.95	10.3847	3.37638	0.0374279	0.111332	no	up	EMS53340.1(RING-H2 finger protein ATL60 [Triticum urartu])					ENOG41121N2(S:Function unknown)	ENOG41121N2(glucan endo-1,3-beta-glucosidase-like protein)	PF13639.3(zf-RING_2:Ring finger domain); PF17123.2(zf-RING_11:RING-like zinc finger); PF13923.3(zf-C3HC4_2:Zinc finger, C3HC4 type (RING finger)); PF12678.4(zf-rbx1:RING-H2 zinc finger domain); PF00097.22(zf-C3HC4:Zinc finger, C3HC4 type (RING finger)); PF13445.3(zf-RING_UBOX:RING-type zinc-finger); PF17120.2(Zn_ribbon_17:Zinc-ribbon, C4HC2 type); PF12861.4(zf-ANAPC11:Anaphase-promoting complex s…	sp|Q9LRB7|EL5_ORYSJ(E3 ubiquitin-protein ligase EL5 OS=Oryza sativa subsp. japonica OX=39947 GN=EL5.1 PE=1 SV=1)
TraesCS5A02G504600			483	0	5	0	1.65	0	1.65	10.3847	3.37638	0.0374279	0.111332	no	up	XP_020150221.1(uncharacterized protein LOC109735421 [Aegilops tauschii subsp. tauschii])					ENOG410XXRJ(S:Function unknown)	ENOG410XXRJ(Complex 1 protein (LYR family))	PF05347.12(Complex1_LYR:Complex 1 protein (LYR family))
TraesCS4B02G300900			534	0	5	0	1.32	0	1.32	10.3847	3.37638	0.0374279	0.111332	no	up	XP_020175723.1(uncharacterized protein LOC109761324 [Aegilops tauschii subsp. tauschii])					ENOG410YS41(S:Function unknown); ENOG4111329(S:Function unknown); ENOG410YFTM(S:Function unknown); COG0120(G:Carbohydrate transport and metabolism); ENOG411206Y(S:Function unknown)	ENOG410YS41(-); ENOG4111329(-); ENOG410YFTM(-); COG0120(phosphoriboisomerase A); ENOG411206Y(transposon protein)
TraesCS3A02G312200			564	1	10	0.21	2.36	0.21	2.36	10.3847	3.37638	0.00324973	0.0140922	no	up	XP_020201252.1(uncharacterized protein LOC109787103 [Aegilops tauschii subsp. tauschii])	GO:0009536(cellular_component:plastid)				ENOG4112BXC(S:Function unknown); ENOG410YHEG(S:Function unknown)	ENOG4112BXC(Protein of unknown function (DUF1677)); ENOG410YHEG(Protein of unknown function (DUF1677))	PF07911.10(DUF1677:Protein of unknown function (DUF1677))
TraesCS1A02G121500			591	0	5	0	1.08	0	1.08	10.3847	3.37638	0.0374279	0.111332	no	up	EMS47362.1(putative WRKY transcription factor 50 [Triticum urartu])					ENOG410YQZM(K:Transcription)	ENOG410YQZM(WRKY transcription factor)	PF03106.12(WRKY:WRKY DNA -binding domain)	sp|Q8VWQ5|WRK50_ARATH(Probable WRKY transcription factor 50 OS=Arabidopsis thaliana OX=3702 GN=WRKY50 PE=2 SV=1)
TraesCS6A02G015200			633	0	5	0	0.95	0	0.95	10.3847	3.37638	0.0374279	0.111332	no	up	XP_020185295.1(transcription termination factor MTERF15, mitochondrial-like [Aegilops tauschii subsp. tauschii])		K15032	MTERFD		ENOG410XT49(S:Function unknown)	ENOG410XT49(mitochondrial transcription termination)	PF02536.11(mTERF:mTERF)
TraesCS1A02G285500			655	0	5	0	0.89	0	0.89	10.3847	3.37638	0.0374279	0.111332	no	up	XP_015638323.1(PREDICTED: 50S ribosomal protein L17 isoform X1 [Oryza sativa Japonica Group])	GO:0003735(molecular_function:structural constituent of ribosome); GO:0015934(cellular_component:large ribosomal subunit); GO:0005840(cellular_component:ribosome); GO:0005739(cellular_component:mitochondrion); GO:0006412(biological_process:translation)	K02879;K14652	RP-L17, MRPL17, rplQ;ribBA	map03010(Ribosome); map00740(Riboflavin metabolism); map00790(Folate biosynthesis)	COG0203(J:Translation, ribosomal structure and biogenesis)	COG0203(50S ribosomal protein l17)	PF01196.16(Ribosomal_L17:Ribosomal protein L17)	sp|A8YXN1|RL17_LACH4(50S ribosomal protein L17 OS=Lactobacillus helveticus (strain DPC 4571) OX=405566 GN=rplQ PE=3 SV=1)
TraesCS4D02G353900			662	2	20	0.31	3.51	0.31	3.51	10.3847	3.37638	3.15e-05	0.000212134	yes	up	XP_020200105.1(cyclin-dependent protein kinase inhibitor SMR1-like [Aegilops tauschii subsp. tauschii])					ENOG41105ZD(S:Function unknown); ENOG411080E(D:Cell cycle control, cell division, chromosome partitioning)	ENOG41105ZD(-); ENOG411080E(protein kinase inhibitor activity)		sp|Q9AV28|SMR1_ORYSJ(Cyclin-dependent protein kinase inhibitor SMR1 OS=Oryza sativa subsp. japonica OX=39947 GN=SMR1 PE=2 SV=1)
TraesCS2B02G062400			726	0	5	0	0.75	0	0.75	10.3847	3.37638	0.0374279	0.111332	no	up	XP_020156954.1(wall-associated receptor kinase-like 8 [Aegilops tauschii subsp. tauschii])					ENOG41108Q6(S:Function unknown)	ENOG41108Q6(-)	PF06839.9(zf-GRF:GRF zinc finger)
TraesCS5D02G207400			830	1	10	0.11	1.22	0.11	1.22	10.3847	3.37638	0.00324973	0.0140922	no	up	XP_020171604.1(zinc finger AN1 domain-containing stress-associated protein 17 [Aegilops tauschii subsp. tauschii])	GO:0046872(molecular_function:metal ion binding)				ENOG4111JCH(S:Function unknown)	ENOG4111JCH(-)	PF01428.13(zf-AN1:AN1-like Zinc finger)	sp|Q6H595|SAP17_ORYSJ(Zinc finger AN1 domain-containing stress-associated protein 17 OS=Oryza sativa subsp. japonica OX=39947 GN=SAP17 PE=2 SV=1)
TraesCS5D02G022600			867	0	5	0	0.57	0	0.57	10.3847	3.37638	0.0374279	0.111332	no	up	XP_024317371.1(uncharacterized protein LOC100835416 isoform X2 [Brachypodium distachyon])					ENOG4110749(S:Function unknown); ENOG41108BA(S:Function unknown); ENOG41104B2(S:Function unknown)	ENOG4110749(-); ENOG41108BA(-); ENOG41104B2(-)	PF12937.4(F-box-like:F-box-like)
TraesCS4B02G027600			876	0	5	0	0.56	0	0.56	10.3847	3.37638	0.0374279	0.111332	no	up	XP_020175663.1(probable aquaporin PIP2-7 [Aegilops tauschii subsp. tauschii])	GO:0009992(biological_process:cellular water homeostasis); GO:0034220(biological_process:ion transmembrane transport); GO:0005773(cellular_component:vacuole); GO:0016020(cellular_component:membrane); GO:0015250(molecular_function:water channel activity); GO:0015254(molecular_function:glycerol channel activity); GO:0005887(cellular_component:integral component of plasma membrane); GO:0009506(cellu…	K09872	PIP		COG0580(G:Carbohydrate transport and metabolism)	COG0580(Channel that permits osmotically driven movement of water in both directions. It is involved in the osmoregulation and in the maintenance of cell turgor during volume expansion in rapidly growing cells. It mediates rapid entry or exit of water in response to abrupt changes in osmolarity (By similarity))	PF00230.17(MIP:Major intrinsic protein)	sp|Q651D5|PIP27_ORYSJ(Probable aquaporin PIP2-7 OS=Oryza sativa subsp. japonica OX=39947 GN=PIP2-7 PE=2 SV=2)
TraesCS2B02G321400			905	0	5	0	0.53	0	0.53	10.3847	3.37638	0.0374279	0.111332	no	up	XP_020173880.1(early nodulin-20-like [Aegilops tauschii subsp. tauschii])					ENOG411080Y(S:Function unknown); ENOG41106WC(S:Function unknown); ENOG41104JI(S:Function unknown)	ENOG411080Y(-); ENOG41106WC(-); ENOG41104JI(-)
TraesCS3D02G134700			929	0	5	0	0.52	0	0.52	10.3847	3.37638	0.0374279	0.111332	no	up
TraesCS3A02G444800			939	0	5	0	0.51	0	0.51	10.3847	3.37638	0.0374279	0.111332	no	up	EMS61881.1(hypothetical protein TRIUR3_00305 [Triticum urartu])					ENOG41104HZ(S:Function unknown)	ENOG41104HZ(-)
TraesCS7B02G404900			947	0	5	0	0.5	0	0.5	10.3847	3.37638	0.0374279	0.111332	no	up	XP_020173619.1(protein GLUTAMINE DUMPER 1-like [Aegilops tauschii subsp. tauschii])					ENOG410YP3Q(U:Intracellular trafficking, secretion, and vesicular transport); ENOG41105P8(S:Function unknown)	ENOG410YP3Q(glutamine dumper); ENOG41105P8(-)		sp|Q9FHH5|GDU3_ARATH(Protein GLUTAMINE DUMPER 3 OS=Arabidopsis thaliana OX=3702 GN=GDU3 PE=2 SV=1)
TraesCS5D02G318799		CBFIIIc-D3 [Source:UniProtKB/TrEMBL%3BAcc:A0MPJ8]	963	0	5	0	0.49	0	0.49	10.3847	3.37638	0.0374279	0.111332	no	up	XP_020179849.1(dehydration-responsive element-binding protein 1H-like [Aegilops tauschii subsp. tauschii])	GO:0006351(biological_process:transcription, DNA-templated)				ENOG410YK37(K:Transcription)	ENOG410YK37(dehydration-responsive element-binding protein)	PF00847.17(AP2:AP2 domain)	sp|Q0J090|DRE1H_ORYSJ(Dehydration-responsive element-binding protein 1H OS=Oryza sativa subsp. japonica OX=39947 GN=DREB1H PE=3 SV=1)
TraesCS5D02G255900			966	1	10	0.09	0.98	0.09	0.98	10.3847	3.37638	0.00324973	0.0140922	no	up	XP_020158524.1(uncharacterized protein LOC109743854 [Aegilops tauschii subsp. tauschii])					ENOG41105FK(S:Function unknown); ENOG41106YR(O:Posttranslational modification, protein turnover, chaperones); ENOG41107HN(S:Function unknown); ENOG41106VJ(S:Function unknown); ENOG410ZMAC(S:Function unknown)	ENOG41105FK(-); ENOG41106YR(-); ENOG41107HN(-); ENOG41106VJ(Ulp1 protease family, C-terminal catalytic domain); ENOG410ZMAC(-)
TraesCS4A02G033500			973	0	5	0	0.48	0	0.48	10.3847	3.37638	0.0374279	0.111332	no	up	EMS59214.1(Mavicyanin [Triticum urartu])	GO:0046658(cellular_component:anchored component of plasma membrane); GO:0016020(cellular_component:membrane); GO:0009055(molecular_function:electron carrier activity)				ENOG410YT2D(S:Function unknown)	ENOG410YT2D(Early nodulin-like protein)	PF02298.14(Cu_bind_like:Plastocyanin-like domain)	sp|O82081|UCC1_ARATH(Uclacyanin 1 OS=Arabidopsis thaliana OX=3702 GN=UCC1 PE=1 SV=1)
TraesCS7A02G395700			981	0	5	0	0.48	0	0.48	10.3847	3.37638	0.0374279	0.111332	no	up	XP_020151328.1(cinnamoyl-CoA reductase 1-like [Aegilops tauschii subsp. tauschii])	GO:0050662(molecular_function:coenzyme binding); GO:0003824(molecular_function:catalytic activity)				COG0451(M:Cell wall/membrane/envelope biogenesis)	COG0451(Nad-dependent epimerase dehydratase)	PF01370.18(Epimerase:NAD dependent epimerase/dehydratase family); PF13460.3(NAD_binding_10:NAD(P)H-binding); PF01073.16(3Beta_HSD:3-beta hydroxysteroid dehydrogenase/isomerase family); PF16363.2(GDP_Man_Dehyd:GDP-mannose 4,6 dehydratase); PF07993.9(NAD_binding_4:Male sterility protein); PF08659.7(KR:KR domain); PF02719.12(Polysacc_synt_2:Polysaccharide biosynthesis protein); PF05368.10(NmrA:NmrA-…	sp|Q9SAH9|CCR2_ARATH(Cinnamoyl-CoA reductase 2 OS=Arabidopsis thaliana OX=3702 GN=CCR2 PE=1 SV=1)
TraesCS4A02G317900			1000	0	5	0	0.46	0	0.46	10.3847	3.37638	0.0374279	0.111332	no	up	XP_020191926.1(probable cytokinin riboside 5'-monophosphate phosphoribohydrolase LOGL5 [Aegilops tauschii subsp. tauschii])	GO:0016787(molecular_function:hydrolase activity); GO:0009536(cellular_component:plastid)	K06966	ppnN	map00240(Pyrimidine metabolism); map00230(Purine metabolism)	COG1611(U:Intracellular trafficking, secretion, and vesicular transport)	COG1611(exportin)	PF03641.11(Lysine_decarbox:Possible lysine decarboxylase)	sp|Q84M85|LOGL5_ORYSJ(Probable cytokinin riboside 5'-monophosphate phosphoribohydrolase LOGL5 OS=Oryza sativa subsp. japonica OX=39947 GN=LOGL5 PE=2 SV=1)
TraesCS3D02G337600			1133	0	5	0	0.39	0	0.39	10.3847	3.37638	0.0374279	0.111332	no	up	XP_020186011.1(probable WRKY transcription factor 38 [Aegilops tauschii subsp. tauschii])	GO:0003677(molecular_function:DNA binding)				ENOG41105AP(S:Function unknown); ENOG410YZZH(K:Transcription)	ENOG41105AP(WRKY DNA -binding domain); ENOG410YZZH(Transcription factor)	PF03106.12(WRKY:WRKY DNA -binding domain)	sp|Q9M8M6|WRK66_ARATH(Probable WRKY transcription factor 66 OS=Arabidopsis thaliana OX=3702 GN=WRKY66 PE=2 SV=1)
TraesCS4D02G316300			1145	0	5	0	0.39	0	0.39	10.3847	3.37638	0.0374279	0.111332	no	up	XP_020186464.1(uncharacterized protein LOC109772190 [Aegilops tauschii subsp. tauschii])					ENOG411042N(S:Function unknown); ENOG410YV5M(S:Function unknown)	ENOG411042N(Pfam:DUF623); ENOG410YV5M(DUF623 domain containing protein, expressed)	PF04844.10(Ovate:Transcriptional repressor, ovate)	sp|Q3EAL1|OFP6_ARATH(Transcription repressor OFP6 OS=Arabidopsis thaliana OX=3702 GN=OFP6 PE=1 SV=1)
TraesCS5A02G506500			1155	0	5	0	0.38	0	0.38	10.3847	3.37638	0.0374279	0.111332	no	up	XP_020197917.1(cyclin-dependent kinase inhibitor 5-like [Aegilops tauschii subsp. tauschii])					ENOG410YIVC(T:Signal transduction mechanisms)	ENOG410YIVC(cyclin-dependent kinase inhibitor)	PF02234.16(CDI:Cyclin-dependent kinase inhibitor)	sp|Q283L0|KRP5_ORYSJ(Cyclin-dependent kinase inhibitor 5 OS=Oryza sativa subsp. japonica OX=39947 GN=KRP5 PE=2 SV=1)
TraesCS3D02G104400			1160	0	5	0	0.38	0	0.38	10.3847	3.37638	0.0374279	0.111332	no	up	XP_020164299.1(probable NADPH:quinone oxidoreductase 1 [Aegilops tauschii subsp. tauschii])	GO:0055114(biological_process:oxidation-reduction process); GO:0016491(molecular_function:oxidoreductase activity)				COG0431(S:Function unknown)	COG0431(Nadph-dependent fmn reductase)	PF03358.12(FMN_red:NADPH-dependent FMN reductase); PF02525.14(Flavodoxin_2:Flavodoxin-like fold)	sp|Q941Z0|NQR1_ORYSJ(Probable NADPH:quinone oxidoreductase 1 OS=Oryza sativa subsp. japonica OX=39947 GN=Os01g0953600 PE=2 SV=1)
TraesCS5D02G195600			1176	0	5	0	0.37	0	0.37	10.3847	3.37638	0.0374279	0.111332	no	up	XP_020184439.1(transcription factor GTE10-like [Aegilops tauschii subsp. tauschii])					ENOG411048J(S:Function unknown); COG5076(S:Function unknown)	ENOG411048J(-); COG5076(-)	PF17035.2(BET:Bromodomain extra-terminal - transcription regulation)	sp|Q9LK27|GTE8_ARATH(Transcription factor GTE8 OS=Arabidopsis thaliana OX=3702 GN=GTE8 PE=2 SV=2)
TraesCS1D02G267700			1198	0	5	0	0.36	0	0.36	10.3847	3.37638	0.0374279	0.111332	no	up	XP_020191554.1(uncharacterized protein LOC109777313 [Aegilops tauschii subsp. tauschii])					ENOG410YI8J(S:Function unknown)	ENOG410YI8J(universal stress protein)	PF00582.23(Usp:Universal stress protein family)
TraesCS6B02G257100			1206	0	5	0	0.36	0	0.36	10.3847	3.37638	0.0374279	0.111332	no	up	ADN96004.1(MYB1 [Leymus multicaulis])		K09422	MYBP		COG5147(K:Transcription)	COG5147(Myblike DNAbinding domain containing protein)	PF00249.28(Myb_DNA-binding:Myb-like DNA-binding domain); PF13921.3(Myb_DNA-bind_6:Myb-like DNA-binding domain)	sp|Q6K1S6|MYB30_ORYSJ(Transcription factor MYB30 OS=Oryza sativa subsp. japonica OX=39947 GN=MYB30 PE=1 SV=1)
TraesCS7A02G060800			1210	2	20	0.13	1.44	0.13	1.44	10.3847	3.37638	3.15e-05	0.000212134	yes	up	XP_020164028.1(uncharacterized protein LOC109749478 [Aegilops tauschii subsp. tauschii])					ENOG410ZAK5(S:Function unknown)	ENOG410ZAK5(C2)
TraesCS3A02G343900			1233	0	5	0	0.35	0	0.35	10.3847	3.37638	0.0374279	0.111332	no	up	XP_020186011.1(probable WRKY transcription factor 38 [Aegilops tauschii subsp. tauschii])	GO:0003677(molecular_function:DNA binding)				ENOG41105AP(S:Function unknown); ENOG410YZZH(K:Transcription)	ENOG41105AP(WRKY DNA -binding domain); ENOG410YZZH(Transcription factor)	PF03106.12(WRKY:WRKY DNA -binding domain)	sp|Q9M8M6|WRK66_ARATH(Probable WRKY transcription factor 66 OS=Arabidopsis thaliana OX=3702 GN=WRKY66 PE=2 SV=1)
TraesCS5A02G062400			1254	0	5	0	0.34	0	0.34	10.3847	3.37638	0.0374279	0.111332	no	up	XP_020160425.1(RING-H2 finger protein ATL65 [Aegilops tauschii subsp. tauschii])					ENOG41121N2(U:Intracellular trafficking, secretion, and vesicular transport)	ENOG41121N2(syntaxin)	PF13639.3(zf-RING_2:Ring finger domain); PF17123.2(zf-RING_11:RING-like zinc finger); PF13923.3(zf-C3HC4_2:Zinc finger, C3HC4 type (RING finger)); PF12678.4(zf-rbx1:RING-H2 zinc finger domain); PF00097.22(zf-C3HC4:Zinc finger, C3HC4 type (RING finger)); PF13445.3(zf-RING_UBOX:RING-type zinc-finger); PF12861.4(zf-ANAPC11:Anaphase-promoting complex subunit 11 RING-H2 finger)	sp|Q67YI6|ATL65_ARATH(RING-H2 finger protein ATL65 OS=Arabidopsis thaliana OX=3702 GN=ATL65 PE=2 SV=2)
TraesCS3B02G004000			1260	0	5	0	0.34	0	0.34	10.3847	3.37638	0.0374279	0.111332	no	up	XP_020165417.1(serine/threonine-protein phosphatase 7 long form homolog [Aegilops tauschii subsp. tauschii])							PF10536.6(PMD:Plant mobile domain)	sp|Q9LNG5|PPP7L_ARATH(Serine/threonine-protein phosphatase 7 long form homolog OS=Arabidopsis thaliana OX=3702 GN=MAIL3 PE=2 SV=1)
TraesCS4A02G402300			1282	0	5	0	0.33	0	0.33	10.3847	3.37638	0.0374279	0.111332	no	up	XP_020176171.1(xyloglucan endotransglycosylase/hydrolase protein 8-like [Aegilops tauschii subsp. tauschii])	GO:0042546(biological_process:cell wall biogenesis); GO:0005618(cellular_component:cell wall); GO:0048046(cellular_component:apoplast); GO:0071555(biological_process:cell wall organization); GO:0016762(molecular_function:xyloglucan:xyloglucosyl transferase activity); GO:0004553(molecular_function:hydrolase activity, hydrolyzing O-glycosyl compounds); GO:0010411(biological_process:xyloglucan metab…	K08235	E2.4.1.207		COG2273(G:Carbohydrate transport and metabolism)	COG2273(hydrolase family 16)	PF00722.18(Glyco_hydro_16:Glycosyl hydrolases family 16); PF06955.9(XET_C:Xyloglucan endo-transglycosylase (XET) C-terminus)	sp|Q76BW5|XTH8_ORYSJ(Xyloglucan endotransglycosylase/hydrolase protein 8 OS=Oryza sativa subsp. japonica OX=39947 GN=XTH8 PE=1 SV=1)
TraesCS1B02G440300			1284	0	5	0	0.33	0	0.33	10.3847	3.37638	0.0374279	0.111332	no	up	ANJ45131.1(WRKY transcription factor, partial [Triticum aestivum])	GO:0003700(molecular_function:transcription factor activity, sequence-specific DNA binding); GO:0006355(biological_process:regulation of transcription, DNA-templated); GO:0043565(molecular_function:sequence-specific DNA binding)				ENOG41104H2(S:Function unknown); ENOG410YZU1(K:Transcription)	ENOG41104H2(Plant organelle RNA recognition domain); ENOG410YZU1(Transcription factor)	PF03106.12(WRKY:WRKY DNA -binding domain)	sp|Q9SUP6|WRK53_ARATH(Probable WRKY transcription factor 53 OS=Arabidopsis thaliana OX=3702 GN=WRKY53 PE=1 SV=1)
TraesCS7A02G345100			1331	0	5	0	0.32	0	0.32	10.3847	3.37638	0.0374279	0.111332	no	up	XP_020155505.1(peroxidase P7-like [Aegilops tauschii subsp. tauschii])		K00430	E1.11.1.7	map00940(Phenylpropanoid biosynthesis)	ENOG41108R7(S:Function unknown)	ENOG41108R7(Class III peroxidase)	PF00141.20(peroxidase:Peroxidase)	sp|A7NY33|PER4_VITVI(Peroxidase 4 OS=Vitis vinifera OX=29760 GN=GSVIVT00023967001 PE=1 SV=1)
TraesCS3B02G353100			1364	0	5	0	0.5	0	0.5	10.3847	3.37638	0.0374279	0.111332	no	up	CDM84514.1(unnamed protein product [Triticum aestivum])	GO:0046983(molecular_function:protein dimerization activity); GO:0005634(cellular_component:nucleus); GO:0006366(biological_process:transcription from RNA polymerase II promoter); GO:0001228(molecular_function:transcriptional activator activity, RNA polymerase II transcription regulatory region sequence-specific binding); GO:0001046(molecular_function:core promoter sequence-specific DNA binding)				ENOG410YDUV(S:Function unknown)	ENOG410YDUV(Whole genome shotgun sequence of line PN40024, scaffold_274.assembly12x (Fragment))		sp|Q94JL3|BH112_ARATH(Transcription factor bHLH112 OS=Arabidopsis thaliana OX=3702 GN=BHLH112 PE=1 SV=1)
TraesCS2A02G191900			1380	1	10	0.06	0.61	0.06	0.61	10.3847	3.37638	0.00324973	0.0140922	no	up	XP_020151545.1(uncharacterized protein LOC109736748 [Aegilops tauschii subsp. tauschii])	GO:0016020(cellular_component:membrane)				ENOG410YW7Z(S:Function unknown)	ENOG410YW7Z(-)
TraesCS5B02G016700			1395	1	10	0.06	0.6	0.06	0.6	10.3847	3.37638	0.00324973	0.0140922	no	up	XP_020159039.1(dihydroceramide fatty acyl 2-hydroxylase FAH1-like [Aegilops tauschii subsp. tauschii])	GO:0006633(biological_process:fatty acid biosynthetic process); GO:0005783(cellular_component:endoplasmic reticulum); GO:0016021(cellular_component:integral component of membrane); GO:0080132(molecular_function:fatty acid alpha-hydroxylase activity); GO:0005506(molecular_function:iron ion binding); GO:0055114(biological_process:oxidation-reduction process); GO:0016491(molecular_function:oxidoredu…	K19706	FAH		COG3000(I:Lipid transport and metabolism)	COG3000(fatty acid hydroxylase)	PF04116.10(FA_hydroxylase:Fatty acid hydroxylase superfamily)	sp|O48916|FAH1_ARATH(Dihydroceramide fatty acyl 2-hydroxylase FAH1 OS=Arabidopsis thaliana OX=3702 GN=FAH1 PE=1 SV=1)
TraesCS7D02G176000			1398	0	5	0	0.3	0	0.3	10.3847	3.37638	0.0374279	0.111332	no	up	BAJ97467.1(predicted protein [Hordeum vulgare subsp. vulgare])	GO:0006952(biological_process:defense response); GO:0031408(biological_process:oxylipin biosynthetic process); GO:0016629(molecular_function:12-oxophytodienoate reductase activity); GO:0005622(cellular_component:intracellular); GO:0003959(molecular_function:NADPH dehydrogenase activity); GO:0009695(biological_process:jasmonic acid biosynthetic process); GO:0010181(molecular_function:FMN binding);…	K05894	OPR	map00592(alpha-Linolenic acid metabolism)	COG1902(C:Energy production and conversion)	COG1902(NADH flavin oxidoreductase, NADH oxidase)	PF00724.17(Oxidored_FMN:NADH:flavin oxidoreductase / NADH oxidase family)	sp|Q84QK0|OPR1_ORYSJ(12-oxophytodienoate reductase 1 OS=Oryza sativa subsp. japonica OX=39947 GN=OPR1 PE=2 SV=1)
TraesCS3A02G331900			1408	0	5	0	0.3	0	0.3	10.3847	3.37638	0.0374279	0.111332	no	up	BAK02715.1(predicted protein [Hordeum vulgare subsp. vulgare])	GO:0006810(biological_process:transport); GO:0016021(cellular_component:integral component of membrane); GO:0016020(cellular_component:membrane); GO:0022857(molecular_function:transmembrane transporter activity); GO:0005886(cellular_component:plasma membrane); GO:0055085(biological_process:transmembrane transport)				ENOG410YD20(S:Function unknown); ENOG41104RQ(S:Function unknown)	ENOG410YD20(Auxin-induced protein); ENOG41104RQ(EamA-like transporter family)	PF00892.17(EamA:EamA-like transporter family)	sp|Q9FL41|WTR38_ARATH(WAT1-related protein At5g07050 OS=Arabidopsis thaliana OX=3702 GN=At5g07050 PE=2 SV=1)
TraesCS4B02G299400			1420	0	5	0	0.29	0	0.29	10.3847	3.37638	0.0374279	0.111332	no	up	XP_020175335.1(ethylene-responsive transcription factor 1-like [Aegilops tauschii subsp. tauschii])		K09286	EREBP		ENOG410YQNQ(K:Transcription); ENOG410YERP(K:Transcription); ENOG41103N0(K:Transcription)	ENOG410YQNQ(ethylene mediated signaling pathway); ENOG410YERP(Transcription factor); ENOG41103N0(AP2)	PF00847.17(AP2:AP2 domain)	sp|Q6K7E6|ERF1_ORYSJ(Ethylene-responsive transcription factor 1 OS=Oryza sativa subsp. japonica OX=39947 GN=EREBP1 PE=1 SV=1)
TraesCS6A02G316400			1429	1	10	0.05	0.58	0.05	0.58	10.3847	3.37638	0.00324973	0.0140922	no	up	XP_020171836.1(F-box protein FBW2-like [Aegilops tauschii subsp. tauschii])	GO:0010608(biological_process:posttranscriptional regulation of gene expression); GO:0010629(biological_process:negative regulation of gene expression); GO:0009737(biological_process:response to abscisic acid); GO:0016874(molecular_function:ligase activity)				ENOG410XQ54(S:Function unknown); ENOG410YQ9V(O:Posttranslational modification, protein turnover, chaperones); ENOG410Y91Y(S:Function unknown)	ENOG410XQ54(F-box and leucine-rich repeat protein); ENOG410YQ9V(-); ENOG410Y91Y(F-box protein)	PF12937.4(F-box-like:F-box-like)	sp|Q9ZPE4|FBW2_ARATH(F-box protein FBW2 OS=Arabidopsis thaliana OX=3702 GN=FBW2 PE=1 SV=1)
TraesCS2B02G571500			1467	1	10	0.05	0.56	0.05	0.56	10.3847	3.37638	0.00324973	0.0140922	no	up	XP_020161875.1(uncharacterized protein LOC109747191 [Aegilops tauschii subsp. tauschii])					ENOG410YIGI(S:Function unknown); ENOG410XSUD(K:Transcription)	ENOG410YIGI(exocyst complex); ENOG410XSUD(Homeobox-leucine zipper protein)	PF03081.12(Exo70:Exo70 exocyst complex subunit)	sp|Q9LZD3|E70A1_ARATH(Exocyst complex component EXO70A1 OS=Arabidopsis thaliana OX=3702 GN=EXO70A1 PE=1 SV=1)
TraesCS2B02G414000			1509	0	5	0	0.27	0	0.27	10.3847	3.37638	0.0374279	0.111332	no	up	XP_020174291.1(uncharacterized protein LOC109759863 [Aegilops tauschii subsp. tauschii])	GO:0016021(cellular_component:integral component of membrane); GO:0016740(molecular_function:transferase activity)				ENOG410YRJG(S:Function unknown)	ENOG410YRJG(Core 1 synthase, glycoprotein-N-acetylgalactosamine 3-beta-galactosyltransferase, 1)
TraesCS1D02G363800			1531	1	10	0.05	0.53	0.05	0.53	10.3847	3.37638	0.00324973	0.0140922	no	up	XP_020147516.1(putative cyclin-dependent kinase F-2 [Aegilops tauschii subsp. tauschii])	GO:0004674(molecular_function:protein serine/threonine kinase activity); GO:0009987(biological_process:cellular process); GO:0000166(molecular_function:nucleotide binding); GO:0004672(molecular_function:protein kinase activity)	K08818	CDC2L		ENOG410XQ50(T:Signal transduction mechanisms)	ENOG410XQ50(Cyclin-dependent kinase)	PF00069.22(Pkinase:Protein kinase domain); PF07714.14(Pkinase_Tyr:Protein tyrosine kinase); PF01636.20(APH:Phosphotransferase enzyme family); PF06293.11(Kdo:Lipopolysaccharide kinase (Kdo/WaaP) family); PF14531.3(Kinase-like:Kinase-like)	sp|Q2QSL4|CDKF2_ORYSJ(Putative cyclin-dependent kinase F-2 OS=Oryza sativa subsp. japonica OX=39947 GN=CDKF-2 PE=3 SV=1)
TraesCS1A02G242000			1538	0	5	0	0.27	0	0.27	10.3847	3.37638	0.0374279	0.111332	no	up	XP_020182992.1(cytochrome P450 71A1-like [Aegilops tauschii subsp. tauschii])	GO:0044710(biological_process:single-organism metabolic process); GO:0016020(cellular_component:membrane); GO:0016709(molecular_function:oxidoreductase activity, acting on paired donors, with incorporation or reduction of molecular oxygen, NAD(P)H as one donor, and incorporation of one atom of oxygen); GO:0044550(biological_process:secondary metabolite biosynthetic process); GO:0016705(molecular_…	K00512	CYP17A	map04934(Cushing syndrome); map04927(Cortisol synthesis and secretion)	COG2124(Q:Secondary metabolites biosynthesis, transport and catabolism)	COG2124(Cytochrome p450)	PF00067.19(p450:Cytochrome P450)	sp|P24465|C71A1_PERAE(Cytochrome P450 71A1 OS=Persea americana OX=3435 GN=CYP71A1 PE=1 SV=2)
TraesCS2B02G219300			1621	0	5	0	0.25	0	0.25	10.3847	3.37638	0.0374279	0.111332	no	up	BAJ85589.1(predicted protein [Hordeum vulgare subsp. vulgare])		K14503	BZR1_2	map04075(Plant hormone signal transduction)	ENOG410YC62(K:Transcription); ENOG411064U(S:Function unknown)	ENOG410YC62(BES1 BZR1 homolog protein); ENOG411064U(-)	PF05687.10(BES1_N:BES1/BZR1 plant transcription factor, N-terminal)	sp|B8B7S5|BZR1_ORYSI(Protein BZR1 homolog 1 OS=Oryza sativa subsp. indica OX=39946 GN=BZR1 PE=3 SV=1)
TraesCS5D02G312100		Glycosyltransferase [Source:UniProtKB/TrEMBL%3BAcc:A0A1D5ZL17]	1645	0	5	0	0.24	0	0.24	10.3847	3.37638	0.0374279	0.111332	no	up	XP_020178723.1(UDP-glycosyltransferase 74E1-like [Aegilops tauschii subsp. tauschii])	GO:0080044(molecular_function:quercetin 7-O-glucosyltransferase activity); GO:0052696(biological_process:flavonoid glucuronidation); GO:0009813(biological_process:flavonoid biosynthetic process); GO:0080043(molecular_function:quercetin 3-O-glucosyltransferase activity); GO:0016757(molecular_function:transferase activity, transferring glycosyl groups); GO:0043231(cellular_component:intracellular m…	K13691	SGT1		COG1819(S:Function unknown)	COG1819(Transferase)	PF00201.15(UDPGT:UDP-glucoronosyl and UDP-glucosyl transferase)	sp|M0Y4P1|UGT13_HORVV(UDP-glucosyltransferase UGT13248 OS=Hordeum vulgare subsp. vulgare OX=112509 PE=2 SV=1)
TraesCS5D02G361100			1652	0	5	0	0.24	0	0.24	10.3847	3.37638	0.0374279	0.111332	no	up	XP_020186564.1(F-box/FBD/LRR-repeat protein At3g26920-like [Aegilops tauschii subsp. tauschii])					ENOG410YZFH(S:Function unknown); ENOG410ZUW1(S:Function unknown)	ENOG410YZFH(F-box LRR-repeat protein); ENOG410ZUW1(F-box LRR-repeat protein)	PF08387.7(FBD:FBD)	sp|Q84W80|FBL42_ARATH(F-box/LRR-repeat protein At3g03360 OS=Arabidopsis thaliana OX=3702 GN=At3g03360 PE=2 SV=2)
TraesCS4A02G160800			1691	0	5	0	0.24	0	0.24	10.3847	3.37638	0.0374279	0.111332	no	up	EMS46747.1(hypothetical protein TRIUR3_22379 [Triticum urartu])	GO:0016311(biological_process:dephosphorylation); GO:0005829(cellular_component:cytosol); GO:0016791(molecular_function:phosphatase activity)				ENOG410Y7Y3(S:Function unknown); ENOG410Y5HW(S:Function unknown); COG0406(G:Carbohydrate transport and metabolism)	ENOG410Y7Y3(PGAM); ENOG410Y5HW(phosphoglycerate mutase); COG0406(Phosphoglycerate mutase)	PF00300.19(His_Phos_1:Histidine phosphatase superfamily (branch 1))	sp|P36623|PMGY_SCHPO(Phosphoglycerate mutase OS=Schizosaccharomyces pombe (strain 972 / ATCC 24843) OX=284812 GN=gpm1 PE=1 SV=1)
TraesCS6B02G271200			1707	0	5	0	0.23	0	0.23	10.3847	3.37638	0.0374279	0.111332	no	up	XP_020182465.1(transcription factor bHLH123-like isoform X1 [Aegilops tauschii subsp. tauschii])					ENOG41105Y0(S:Function unknown); ENOG41103YI(S:Function unknown)	ENOG41105Y0(-); ENOG41103YI(HLH)		sp|Q9FYJ6|BH111_ARATH(Transcription factor bHLH111 OS=Arabidopsis thaliana OX=3702 GN=BHLH111 PE=2 SV=1)
TraesCS3B02G460900			1757	0	5	0	0.23	0	0.23	10.3847	3.37638	0.0374279	0.111332	no	up	XP_020158368.1(cytochrome P450 CYP99A1-like [Aegilops tauschii subsp. tauschii])	GO:0020037(molecular_function:heme binding); GO:0016709(molecular_function:oxidoreductase activity, acting on paired donors, with incorporation or reduction of molecular oxygen, NAD(P)H as one donor, and incorporation of one atom of oxygen); GO:0044550(biological_process:secondary metabolite biosynthetic process); GO:0016020(cellular_component:membrane); GO:0005506(molecular_function:iron ion bin…				COG2124(Q:Secondary metabolites biosynthesis, transport and catabolism)	COG2124(Cytochrome p450)	PF00067.19(p450:Cytochrome P450)	sp|O48957|C99A1_SORBI(Cytochrome P450 CYP99A1 (Fragment) OS=Sorghum bicolor OX=4558 GN=CYP99A1 PE=2 SV=1)
TraesCS6B02G008700			1816	0	5	0	0.22	0	0.22	10.3847	3.37638	0.0374279	0.111332	no	up	XP_020163808.1(vetispiradiene synthase 3-like [Aegilops tauschii subsp. tauschii])	GO:0016829(molecular_function:lyase activity); GO:0046872(molecular_function:metal ion binding)				ENOG41105S7(S:Function unknown); ENOG410YBXH(S:Function unknown)	ENOG41105S7(Terpene synthase, N-terminal domain); ENOG410YBXH(synthase)	PF03936.13(Terpene_synth_C:Terpene synthase family, metal binding domain); PF01397.18(Terpene_synth:Terpene synthase, N-terminal domain)	sp|Q6Q3H3|TPSGD_VITVI((-)-germacrene D synthase OS=Vitis vinifera OX=29760 GN=VIT_19s0014g04930 PE=1 SV=1)
TraesCS5D02G378300		Protein DETOXIFICATION [Source:UniProtKB/TrEMBL%3BAcc:W5FV95]	1827	0	5	0	0.22	0	0.22	10.3847	3.37638	0.0374279	0.111332	no	up	XP_020175487.1(protein DETOXIFICATION 16-like isoform X1 [Aegilops tauschii subsp. tauschii])	GO:0006855(biological_process:drug transmembrane transport); GO:0015297(molecular_function:antiporter activity); GO:0016021(cellular_component:integral component of membrane); GO:0015238(molecular_function:drug transmembrane transporter activity)	K03327	TC.MATE, SLC47A, norM, mdtK, dinF		COG0534(V:Defense mechanisms)	COG0534(Mate efflux family protein)	PF01554.15(MatE:MatE)	sp|Q9FHB6|DTX16_ARATH(Protein DETOXIFICATION 16 OS=Arabidopsis thaliana OX=3702 GN=DTX16 PE=2 SV=1)
TraesCS3B02G534100			1845	0	5	0	0.21	0	0.21	10.3847	3.37638	0.0374279	0.111332	no	up	XP_020201280.1(F-box protein At5g49610-like [Aegilops tauschii subsp. tauschii])					ENOG41114Q1(S:Function unknown); ENOG4111346(S:Function unknown); ENOG410ZR81(S:Function unknown); ENOG411081Z(S:Function unknown)	ENOG41114Q1(FBOX); ENOG4111346(F-box protein); ENOG410ZR81(-); ENOG411081Z(F-box domain)	PF12937.4(F-box-like:F-box-like); PF00646.30(F-box:F-box domain)	sp|Q9FK54|FB260_ARATH(F-box protein At5g18160 OS=Arabidopsis thaliana OX=3702 GN=At5g18160 PE=2 SV=1)
TraesCS2A02G550400			1947	0	5	0	0.2	0	0.2	10.3847	3.37638	0.0374279	0.111332	no	up	XP_020149841.1(uncharacterized protein LOC109735055 isoform X1 [Aegilops tauschii subsp. tauschii])					ENOG41104CX(S:Function unknown); ENOG4111MK6(S:Function unknown); ENOG410Y65V(S:Function unknown)	ENOG41104CX(expressed protein); ENOG4111MK6(Retrotransposon protein); ENOG410Y65V(Retrotransposon protein)	PF14111.3(DUF4283:Domain of unknown function (DUF4283))
TraesCS2B02G491000			1999	0	5	0	0.19	0	0.19	10.3847	3.37638	0.0374279	0.111332	no	up	ADG85002.1(polyphenol oxidase [Triticum aestivum])	GO:0046872(molecular_function:metal ion binding); GO:0055114(biological_process:oxidation-reduction process); GO:0004097(molecular_function:catechol oxidase activity); GO:0046148(biological_process:pigment biosynthetic process)	K00422	E1.10.3.1	map00950(Isoquinoline alkaloid biosynthesis); map00350(Tyrosine metabolism)	ENOG410XSH6(S:Function unknown)	ENOG410XSH6(polyphenol oxidase)	PF12143.5(PPO1_KFDV:Protein of unknown function (DUF_B2219)); PF00264.17(Tyrosinase:Common central domain of tyrosinase); PF12142.5(PPO1_DWL:Polyphenol oxidase middle domain)	sp|P43309|PPO_MALDO(Polyphenol oxidase, chloroplastic OS=Malus domestica OX=3750 PE=2 SV=1)
TraesCS2A02G181200			2146	0	5	0	0.18	0	0.18	10.3847	3.37638	0.0374279	0.111332	no	up	XP_020182857.1(zinc finger protein ZAT9-like [Aegilops tauschii subsp. tauschii])					COG5048(S:Function unknown)	COG5048(Zinc finger protein)	PF13912.3(zf-C2H2_6:C2H2-type zinc finger); PF13894.3(zf-C2H2_4:C2H2-type zinc finger); PF00096.23(zf-C2H2:Zinc finger, C2H2 type)	sp|Q9SHD0|ZAT4_ARATH(Zinc finger protein ZAT4 OS=Arabidopsis thaliana OX=3702 GN=ZAT4 PE=2 SV=1)
TraesCS4D02G221300		Patatin [Source:UniProtKB/TrEMBL%3BAcc:A0A1D5XYU2]	2150	0	5	0	0.18	0	0.18	10.3847	3.37638	0.0374279	0.111332	no	up	XP_020180933.1(patatin-like protein 6 [Aegilops tauschii subsp. tauschii])	GO:0016787(molecular_function:hydrolase activity); GO:0006629(biological_process:lipid metabolic process); GO:0016042(biological_process:lipid catabolic process)				ENOG4111EY4(S:Function unknown); COG3621(S:Function unknown)	ENOG4111EY4(CTLH); COG3621(CTLH)	PF01734.19(Patatin:Patatin-like phospholipase)	sp|O80959|PLP6_ARATH(Patatin-like protein 6 OS=Arabidopsis thaliana OX=3702 GN=PLP6 PE=2 SV=1)
TraesCS3A02G325500			2153	0	5	0	0.18	0	0.18	10.3847	3.37638	0.0374279	0.111332	no	up	XP_020164115.1(pectinesterase-like [Aegilops tauschii subsp. tauschii])	GO:0071555(biological_process:cell wall organization); GO:0046910(molecular_function:pectinesterase inhibitor activity); GO:0016020(cellular_component:membrane); GO:0071944(cellular_component:cell periphery); GO:0030599(molecular_function:pectinesterase activity)	K01051	E3.1.1.11	map00040(Pentose and glucuronate interconversions)	COG4677(G:Carbohydrate transport and metabolism)	COG4677(pectinesterase)	PF01095.16(Pectinesterase:Pectinesterase); PF04043.12(PMEI:Plant invertase/pectin methylesterase inhibitor); PF12708.4(Pectate_lyase_3:Pectate lyase superfamily protein)	sp|Q96575|PME22_SOLLC(Pectinesterase 2.2 OS=Solanum lycopersicum OX=4081 GN=PME2.2 PE=3 SV=1)
TraesCS1A02G348800			2338	0	5	0	0.17	0	0.17	10.3847	3.37638	0.0374279	0.111332	no	up	AAQ13548.1(cytochrome P450 [Triticum aestivum])	GO:0004497(molecular_function:monooxygenase activity); GO:0016705(molecular_function:oxidoreductase activity, acting on paired donors, with incorporation or reduction of molecular oxygen); GO:0020037(molecular_function:heme binding); GO:0016020(cellular_component:membrane); GO:0005506(molecular_function:iron ion binding); GO:0046872(molecular_function:metal ion binding); GO:0055114(biological_pro…				COG2124(Q:Secondary metabolites biosynthesis, transport and catabolism)	COG2124(Cytochrome p450)	PF00067.19(p450:Cytochrome P450)	sp|Q9LUC5|C7A15_ARATH(Cytochrome P450 72A15 OS=Arabidopsis thaliana OX=3702 GN=CYP72A15 PE=2 SV=1)
TraesCS3A02G023100			2612	0	5	0	0.15	0	0.15	10.3847	3.37638	0.0374279	0.111332	no	up	CCG47997.1(glycosyltransferase, HGA-like,putative,expressed [Triticum aestivum])					ENOG410ZHQA(S:Function unknown)	ENOG410ZHQA(glycosyltransferase)	PF04577.11(DUF563:Protein of unknown function (DUF563))
TraesCS4B02G074100			2613	1	10	0.03	0.21	0.03	0.21	10.3847	3.37638	0.00324973	0.0140922	no	up	XP_020162877.1(probable beta-D-xylosidase 7 [Aegilops tauschii subsp. tauschii])	GO:0046556(molecular_function:alpha-L-arabinofuranosidase activity); GO:0005975(biological_process:carbohydrate metabolic process); GO:0016021(cellular_component:integral component of membrane); GO:0009044(molecular_function:xylan 1,4-beta-xylosidase activity); GO:0004553(molecular_function:hydrolase activity, hydrolyzing O-glycosyl compounds); GO:0031222(biological_process:arabinan catabolic pro…				COG1472(G:Carbohydrate transport and metabolism)	COG1472(hydrolase family 3)	PF01915.19(Glyco_hydro_3_C:Glycosyl hydrolase family 3 C-terminal domain); PF00933.18(Glyco_hydro_3:Glycosyl hydrolase family 3 N terminal domain); PF14310.3(Fn3-like:Fibronectin type III-like domain)	sp|Q9SGZ5|BXL7_ARATH(Probable beta-D-xylosidase 7 OS=Arabidopsis thaliana OX=3702 GN=BXL7 PE=2 SV=2)
TraesCS5A02G318800			2663	0	5	0	0.19	0	0.19	10.3847	3.37638	0.0374279	0.111332	no	up	XP_020192289.1(subtilisin-like protease SBT3.6 [Aegilops tauschii subsp. tauschii])	GO:0005618(cellular_component:cell wall); GO:0006508(biological_process:proteolysis); GO:0004252(molecular_function:serine-type endopeptidase activity)				COG1404(O:Posttranslational modification, protein turnover, chaperones)	COG1404(peptidase (S8 and S53, subtilisin, kexin, sedolisin)	PF00082.19(Peptidase_S8:Subtilase family); PF05922.13(Inhibitor_I9:Peptidase inhibitor I9); PF02225.19(PA:PA domain)	sp|Q8L7I2|SBT36_ARATH(Subtilisin-like protease SBT3.6 OS=Arabidopsis thaliana OX=3702 GN=SBT3.6 PE=2 SV=1)
TraesCS1D02G010200		Formin-like protein [Source:UniProtKB/TrEMBL%3BAcc:A0A1D5T2K4]	3046	0	5	0	0.12	0	0.12	10.3847	3.37638	0.0374279	0.111332	no	up	BAJ88773.1(predicted protein [Hordeum vulgare subsp. vulgare])	GO:0016021(cellular_component:integral component of membrane); GO:0016020(cellular_component:membrane)				ENOG410XQR0(S:Function unknown); ENOG410ZK55(U:Intracellular trafficking, secretion, and vesicular transport); ENOG410XQWC(U:Intracellular trafficking, secretion, and vesicular transport)	ENOG410XQR0(inverted formin, FH2 and WH2 domain containing); ENOG410ZK55(Formin Homology 2 Domain); ENOG410XQWC(Formin 2)	PF02181.20(FH2:Formin Homology 2 Domain)	sp|Q0DLG0|FH14_ORYSJ(Formin-like protein 14 OS=Oryza sativa subsp. japonica OX=39947 GN=FH14 PE=2 SV=1)
TraesCS4B02G005200			3103	0	5	0	0.14	0	0.14	10.3847	3.37638	0.0374279	0.111332	no	up	XP_020177600.1(wall-associated receptor kinase 3-like isoform X1 [Aegilops tauschii subsp. tauschii])	GO:0016020(cellular_component:membrane)				COG0515(T:Signal transduction mechanisms)	COG0515(Serine Threonine protein kinase)		sp|Q9LMN7|WAK5_ARATH(Wall-associated receptor kinase 5 OS=Arabidopsis thaliana OX=3702 GN=WAK5 PE=2 SV=1)
TraesCS7D02G152500			3527	0	5	0	0.1	0	0.1	10.3847	3.37638	0.0374279	0.111332	no	up	XP_020167863.1(putative leucine-rich repeat receptor-like serine/threonine-protein kinase At2g24130 [Aegilops tauschii subsp. tauschii])	GO:0000166(molecular_function:nucleotide binding); GO:0016310(biological_process:phosphorylation); GO:0016020(cellular_component:membrane); GO:0016301(molecular_function:kinase activity); GO:0004672(molecular_function:protein kinase activity)				COG4886(M:Cell wall/membrane/envelope biogenesis); ENOG41118NT(S:Function unknown)	COG4886(Nad-dependent epimerase dehydratase); ENOG41118NT(Leucine rich repeat N-terminal domain)	PF13855.3(LRR_8:Leucine rich repeat); PF12799.4(LRR_4:Leucine Rich repeats (2 copies)); PF00069.22(Pkinase:Protein kinase domain); PF07714.14(Pkinase_Tyr:Protein tyrosine kinase); PF08263.9(LRRNT_2:Leucine rich repeat N-terminal domain)	sp|C0LGQ5|GSO1_ARATH(LRR receptor-like serine/threonine-protein kinase GSO1 OS=Arabidopsis thaliana OX=3702 GN=GSO1 PE=1 SV=1)
TraesCS2A02G389200			3581	0	5	0	0.14	0	0.14	10.3847	3.37638	0.0374279	0.111332	no	up	XP_020200393.1(trihelix transcription factor GTL1-like isoform X1 [Aegilops tauschii subsp. tauschii])					ENOG410YYXY(K:Transcription); ENOG410YBXG(K:Transcription)	ENOG410YYXY(Transcription factor); ENOG410YBXG(chromatin binding)	PF13837.3(Myb_DNA-bind_4:Myb/SANT-like DNA-binding domain); PF13921.3(Myb_DNA-bind_6:Myb-like DNA-binding domain); PF10545.6(MADF_DNA_bdg:Alcohol dehydrogenase transcription factor Myb/SANT-like)	sp|Q39117|TGT2_ARATH(Trihelix transcription factor GT-2 OS=Arabidopsis thaliana OX=3702 GN=GT-2 PE=2 SV=1)
TraesCS2B02G111700			4188	0	5	0	0.09	0	0.09	10.3847	3.37638	0.0374279	0.111332	no	up	XP_020174772.1(uncharacterized protein LOC109760355 isoform X1 [Aegilops tauschii subsp. tauschii])					ENOG41116DM(S:Function unknown); ENOG410YFGM(S:Function unknown)	ENOG41116DM(-); ENOG410YFGM(-)		sp|Q38834|R13L4_ARATH(Disease resistance RPP13-like protein 4 OS=Arabidopsis thaliana OX=3702 GN=RPP13L4 PE=1 SV=2)
TraesCS3B02G045900			1789	53.68	535.87	2.19	23.71	2.19	23.71	10.3667	3.37388	6.91e-103	8.11e-101	yes	up	CDM80758.1(unnamed protein product [Triticum aestivum])	GO:0006950(biological_process:response to stress); GO:0005516(molecular_function:calmodulin binding)				ENOG410Y9AX(S:Function unknown)	ENOG410Y9AX(calmodulin binding)	PF07887.8(Calmodulin_bind:Calmodulin binding protein-like)	sp|Q9FKL6|CB60B_ARATH(Calmodulin-binding protein 60 B OS=Arabidopsis thaliana OX=3702 GN=CBP60B PE=2 SV=1)
TraesCS2B02G414800			2058	5	49.9	0.17	1.87	0.17	1.87	10.3639	3.37349	4.96e-11	6.48e-10	yes	up	XP_020180633.1(1-aminocyclopropane-1-carboxylate synthase-like [Aegilops tauschii subsp. tauschii])	GO:0003824(molecular_function:catalytic activity); GO:0009058(biological_process:biosynthetic process); GO:0030170(molecular_function:pyridoxal phosphate binding)	K20772	ACS1_2_6	map00270(Cysteine and methionine metabolism); map04016(MAPK signaling pathway - plant)	COG0436(S:Function unknown)	COG0436(Uncharacterized conserved protein (DUF2358))	PF00155.18(Aminotran_1_2:Aminotransferase class I and II)	sp|P31531|1A1C_SOYBN(1-aminocyclopropane-1-carboxylate synthase OS=Glycine max OX=3847 GN=ACS1 PE=2 SV=1)
TraesCS5D02G441500		Glycosyltransferase [Source:UniProtKB/TrEMBL%3BAcc:A0A1D5ZMH9]	1642	10	98	0.45	4.8	0.45	4.8	10.177	3.34724	4.31e-20	9.64e-19	yes	up	XP_020161380.1(anthocyanin 3'-O-beta-glucosyltransferase-like [Aegilops tauschii subsp. tauschii])	GO:0043231(cellular_component:intracellular membrane-bounded organelle); GO:0052696(biological_process:flavonoid glucuronidation); GO:0016021(cellular_component:integral component of membrane); GO:0009813(biological_process:flavonoid biosynthetic process); GO:0080043(molecular_function:quercetin 3-O-glucosyltransferase activity); GO:0080044(molecular_function:quercetin 7-O-glucosyltransferase act…				COG1819(S:Function unknown)	COG1819(Transferase)	PF00201.15(UDPGT:UDP-glucoronosyl and UDP-glucosyl transferase)	sp|Q8H0F2|ANGT_GENTR(Anthocyanin 3'-O-beta-glucosyltransferase OS=Gentiana triflora OX=55190 PE=1 SV=1)
TraesCS4A02G110100			1596	33	323.33	1.54	16.41	1.54	16.41	10.1748	3.34692	2.03e-62	1.42e-60	yes	up	XP_020192867.1(probable protein phosphatase 2C 32 [Aegilops tauschii subsp. tauschii])	GO:0016787(molecular_function:hydrolase activity); GO:0009536(cellular_component:plastid); GO:0006470(biological_process:protein dephosphorylation); GO:0016021(cellular_component:integral component of membrane); GO:0004722(molecular_function:protein serine/threonine phosphatase activity); GO:0004721(molecular_function:phosphoprotein phosphatase activity); GO:0046872(molecular_function:metal ion b…	K17506	PPM1L, PP2CE		COG0631(T:Signal transduction mechanisms)	COG0631(Phosphatase)	PF00481.18(PP2C:Protein phosphatase 2C); PF13672.3(PP2C_2:Protein phosphatase 2C); PF07228.9(SpoIIE:Stage II sporulation protein E (SpoIIE))	sp|Q10MX1|P2C32_ORYSJ(Probable protein phosphatase 2C 32 OS=Oryza sativa subsp. japonica OX=39947 GN=Os03g0292100 PE=2 SV=1)
TraesCS1D02G413400			243	9	88	2.69	13.07	2.69	13.07	10.1539	3.34396	3.45e-18	7.11e-17	yes	up	XP_020176382.1(protein RADIALIS-like 5 [Aegilops tauschii subsp. tauschii])					COG5269(K:Transcription)	COG5269(Transcription factor)	PF00249.28(Myb_DNA-binding:Myb-like DNA-binding domain)	sp|F4JVB8|RADL1_ARATH(Protein RADIALIS-like 1 OS=Arabidopsis thaliana OX=3702 GN=RL1 PE=2 SV=1)
TraesCS2B02G436300			1499	24	234.35	1.21	12.84	1.21	12.84	10.1402	3.34201	1.11e-45	5.6e-44	yes	up	XP_020151124.1(ethylene-responsive transcription factor 2-like [Aegilops tauschii subsp. tauschii])		K09286	EREBP		ENOG410YRS5(K:Transcription); ENOG410YJV7(K:Transcription)	ENOG410YRS5(Transcription factor); ENOG410YJV7(Transcription factor)	PF00847.17(AP2:AP2 domain)	sp|Q84XB3|ERF1_SOLLC(Ethylene-responsive transcription factor 1 OS=Solanum lycopersicum OX=4081 GN=ERF1 PE=2 SV=1)
TraesCS2B02G093100			1868	3	29.25	0.12	1.23	0.12	1.23	10.1251	3.33986	5.43e-07	4.69e-06	yes	up	XP_020167063.1(premnaspirodiene oxygenase-like [Aegilops tauschii subsp. tauschii])	GO:0044550(biological_process:secondary metabolite biosynthetic process); GO:0016709(molecular_function:oxidoreductase activity, acting on paired donors, with incorporation or reduction of molecular oxygen, NAD(P)H as one donor, and incorporation of one atom of oxygen); GO:0016020(cellular_component:membrane); GO:0046872(molecular_function:metal ion binding); GO:0016491(molecular_function:oxidore…				COG2124(Q:Secondary metabolites biosynthesis, transport and catabolism)	COG2124(Cytochrome p450)	PF00067.19(p450:Cytochrome P450)	sp|A6YIH8|C7D55_HYOMU(Premnaspirodiene oxygenase OS=Hyoscyamus muticus OX=35626 GN=CYP71D55 PE=1 SV=1)
TraesCS2A02G532700			683	7	68	1.03	11.31	1.03	11.31	10.088	3.33456	2.26e-14	3.73e-13	yes	up								PF12609.5(DUF3774:Wound-induced protein)
TraesCS5A02G191700			1147	44.85	434.21	3.16	33.42	3.16	33.42	10.0538	3.32967	7.84e-83	7.16e-81	yes	up	XP_020156084.1(uncharacterized protein LOC109741409 [Aegilops tauschii subsp. tauschii])					ENOG4110539(S:Function unknown)	ENOG4110539(-)	PF05553.8(DUF761:Cotton fibre expressed protein)
TraesCS1A02G175000			3753	9	87	0.16	1.67	0.16	1.67	10.0385	3.32747	6.25e-18	1.27e-16	yes	up	XP_020154042.1(putative leucine-rich repeat-containing protein DDB_G0290503 isoform X1 [Aegilops tauschii subsp. tauschii])					ENOG410YCMD(S:Function unknown)	ENOG410YCMD(protein transport protein-related)	PF10358.6(NT-C2:N-terminal C2 in EEIG1 and EHBP1 proteins); PF08614.8(ATG16:Autophagy protein 16 (ATG16))
TraesCS4A02G492600			1683	5.02	48.23	0.22	2.3	0.22	2.3	9.97714	3.31863	1.39e-10	1.76e-09	yes	up	EMS49243.1(Sucrose synthase 2 [Triticum urartu])	GO:0016157(molecular_function:sucrose synthase activity); GO:0005985(biological_process:sucrose metabolic process)	K00695	E2.4.1.13	map00500(Starch and sucrose metabolism)	COG0438(M:Cell wall/membrane/envelope biogenesis)	COG0438(Glycosyl transferase (Group 1)	PF00862.16(Sucrose_synth:Sucrose synthase); PF00534.17(Glycos_transf_1:Glycosyl transferases group 1); PF13692.3(Glyco_trans_1_4:Glycosyl transferases group 1); PF13524.3(Glyco_trans_1_2:Glycosyl transferases group 1)	sp|Q6K973|SUS6_ORYSJ(Sucrose synthase 6 OS=Oryza sativa subsp. japonica OX=39947 GN=SUS6 PE=2 SV=1)
TraesCSU02G076400			966	20.45	195.68	1.81	19.08	1.81	19.08	9.93678	3.31278	3.69e-38	1.56e-36	yes	up	XP_020156331.1(syntaxin-121-like [Aegilops tauschii subsp. tauschii])	GO:0006906(biological_process:vesicle fusion); GO:0016021(cellular_component:integral component of membrane); GO:0016192(biological_process:vesicle-mediated transport); GO:0006886(biological_process:intracellular protein transport); GO:0006887(biological_process:exocytosis); GO:0000149(molecular_function:SNARE binding); GO:0061025(biological_process:membrane fusion); GO:0048278(biological_process…	K08486	STX1B_2_3	map04130(SNARE interactions in vesicular transport)	COG5074(U:Intracellular trafficking, secretion, and vesicular transport)	COG5074(SYNtaxin)	PF00804.22(Syntaxin:Syntaxin); PF05739.16(SNARE:SNARE domain)	sp|Q9ZSD4|SY121_ARATH(Syntaxin-121 OS=Arabidopsis thaliana OX=3702 GN=SYP121 PE=1 SV=1)
TraesCS3A02G262000			1136	2	19	0.14	1.35	0.14	1.35	9.86543	3.30238	5.84e-05	0.0003744	yes	up	XP_020184946.1(LEAF RUST 10 DISEASE-RESISTANCE LOCUS RECEPTOR-LIKE PROTEIN KINASE-like 2.7 [Aegilops tauschii subsp. tauschii])		K04733	IRAK4		COG0515(T:Signal transduction mechanisms)	COG0515(Serine Threonine protein kinase)	PF14380.3(WAK_assoc:Wall-associated receptor kinase C-terminal); PF13947.3(GUB_WAK_bind:Wall-associated receptor kinase galacturonan-binding)	sp|F4HQ22|LRL24_ARATH(LEAF RUST 10 DISEASE-RESISTANCE LOCUS RECEPTOR-LIKE PROTEIN KINASE-like 2.4 OS=Arabidopsis thaliana OX=3702 GN=LRK10L-2.4 PE=3 SV=1)
TraesCS7D02G495200			810	12.33	116.84	1.42	14.92	1.42	14.92	9.84059	3.29874	2.24e-23	5.8e-22	yes	up	XP_020195767.1(chaperone protein dnaJ 8, chloroplastic-like [Aegilops tauschii subsp. tauschii])	GO:0009536(cellular_component:plastid)				COG0484(O:Posttranslational modification, protein turnover, chaperones)	COG0484(ATP binding to DnaK triggers the release of the substrate protein, thus completing the reaction cycle. Several rounds of ATP-dependent interactions between DnaJ, DnaK and GrpE are required for fully efficient folding. Also involved, together with DnaK and GrpE, in the DNA replication of plasmids through activation of initiation proteins (By similarity))	PF00226.28(DnaJ:DnaJ domain)	sp|Q9SAG8|DNAJ8_ARATH(Chaperone protein dnaJ 8, chloroplastic OS=Arabidopsis thaliana OX=3702 GN=ATJ8 PE=2 SV=1)
TraesCS6A02G301300			1618	119.72	1132.76	5.5	56.54	5.5	56.54	9.82571	3.29656	4.05e-211	9.6e-209	yes	up	XP_020152609.1(G-type lectin S-receptor-like serine/threonine-protein kinase At1g34300 [Aegilops tauschii subsp. tauschii])	GO:0006468(biological_process:protein phosphorylation); GO:0016310(biological_process:phosphorylation); GO:0016021(cellular_component:integral component of membrane); GO:0016020(cellular_component:membrane); GO:0000166(molecular_function:nucleotide binding); GO:0004674(molecular_function:protein serine/threonine kinase activity); GO:0004672(molecular_function:protein kinase activity); GO:0005524(…				COG0515(T:Signal transduction mechanisms)	COG0515(Serine Threonine protein kinase)	PF00069.22(Pkinase:Protein kinase domain); PF07714.14(Pkinase_Tyr:Protein tyrosine kinase)	sp|Q9XID3|Y1343_ARATH(G-type lectin S-receptor-like serine/threonine-protein kinase At1g34300 OS=Arabidopsis thaliana OX=3702 GN=At1g34300 PE=1 SV=1)
TraesCS3A02G209100			1602	64.89	608.02	3.01	30.71	3.01	30.71	9.73044	3.28251	7.6e-114	1e-111	yes	up	XP_020174300.1(protein ANTAGONIST OF LIKE HETEROCHROMATIN PROTEIN 1-like [Aegilops tauschii subsp. tauschii])					ENOG411206Y(S:Function unknown)	ENOG411206Y(transposon protein)	PF13359.3(DDE_Tnp_4:DDE superfamily endonuclease); PF04827.11(Plant_tran:Plant transposon protein)	sp|Q94K49|ALP1_ARATH(Protein ANTAGONIST OF LIKE HETEROCHROMATIN PROTEIN 1 OS=Arabidopsis thaliana OX=3702 GN=ALP1 PE=1 SV=1)
TraesCS1B02G444000			905	67	625.39	6.48	66.96	6.48	66.96	9.69323	3.27698	7.11e-117	9.58e-115	yes	up	XP_020179188.1(uncharacterized protein LOC109764818 [Aegilops tauschii subsp. tauschii])					ENOG410ZHN4(S:Function unknown)	ENOG410ZHN4(-)
TraesCS7D02G516100			1482	5	46.62	0.26	2.59	0.26	2.59	9.68266	3.2754	3.53e-10	4.31e-09	yes	up	XP_020160808.1(aspartic proteinase nepenthesin-2-like [Aegilops tauschii subsp. tauschii])					ENOG410XNV7(S:Function unknown)	ENOG410XNV7(-)	PF14543.3(TAXi_N:Xylanase inhibitor N-terminal); PF14541.3(TAXi_C:Xylanase inhibitor C-terminal); PF00026.20(Asp:Eukaryotic aspartyl protease)	sp|Q9LHE3|ASPG2_ARATH(Protein ASPARTIC PROTEASE IN GUARD CELL 2 OS=Arabidopsis thaliana OX=3702 GN=ASPG2 PE=2 SV=1)
TraesCS6D02G297300			939	14.01	130.17	0.54	4.97	0.54	4.97	9.64862	3.27032	1.12e-25	3.16e-24	yes	up	XP_020171817.1(probable RNA-binding protein ARP1 [Aegilops tauschii subsp. tauschii])					ENOG4111PGT(S:Function unknown)	ENOG4111PGT(RNA binding motif protein)	PF00076.19(RRM_1:RNA recognition motif. (a.k.a. RRM, RBD, or RNP domain)); PF16367.2(RRM_7:RNA recognition motif)	sp|Q9M1S3|ARP1_ARATH(Probable RNA-binding protein ARP1 OS=Arabidopsis thaliana OX=3702 GN=ARP1 PE=2 SV=1)
TraesCS6A02G156200			1297	12.34	114	0.74	7.49	0.74	7.49	9.59361	3.26207	1.21e-22	3.04e-21	yes	up	XP_020153348.1(uncharacterized protein LOC109738665 [Aegilops tauschii subsp. tauschii])					ENOG410ZCTV(S:Function unknown)	ENOG410ZCTV(VQ motif-containing protein)	PF05678.11(VQ:VQ motif)
TraesCS7D02G051500			904	5	46	0.48	4.93	0.48	4.93	9.55389	3.25609	5.12e-10	6.15e-09	yes	up	XP_020147210.1(uncharacterized protein LOC109732444 isoform X1 [Aegilops tauschii subsp. tauschii])					ENOG410ZGZB(S:Function unknown)	ENOG410ZGZB(-)
TraesCS7B02G290800			1896	1	9	0.04	0.37	0.04	0.37	9.3462	3.22438	0.00619059	0.024745	no	up	XP_020193287.1(uncharacterized membrane protein At1g16860-like [Aegilops tauschii subsp. tauschii])	GO:0016020(cellular_component:membrane)				ENOG411088I(S:Function unknown); ENOG410ZJG3(S:Function unknown); ENOG4111BIQ(S:Function unknown)	ENOG411088I(-); ENOG410ZJG3(-); ENOG4111BIQ(-)		sp|Q9FZ45|Y1686_ARATH(Uncharacterized membrane protein At1g16860 OS=Arabidopsis thaliana OX=3702 GN=At1g16860 PE=1 SV=1)
TraesCS3A02G050300			1998	1	9	0.04	0.35	0.04	0.35	9.3462	3.22438	0.00619059	0.024745	no	up	XP_020183225.1(LEAF RUST 10 DISEASE-RESISTANCE LOCUS RECEPTOR-LIKE PROTEIN KINASE-like 2.4 [Aegilops tauschii subsp. tauschii])	GO:0000166(molecular_function:nucleotide binding); GO:0016020(cellular_component:membrane); GO:0016310(biological_process:phosphorylation); GO:0004672(molecular_function:protein kinase activity)				COG0515(T:Signal transduction mechanisms)	COG0515(Serine Threonine protein kinase)	PF00069.22(Pkinase:Protein kinase domain); PF07714.14(Pkinase_Tyr:Protein tyrosine kinase); PF14380.3(WAK_assoc:Wall-associated receptor kinase C-terminal); PF13947.3(GUB_WAK_bind:Wall-associated receptor kinase galacturonan-binding); PF01636.20(APH:Phosphotransferase enzyme family)	sp|D7SFH9|LRL26_ARATH(Protein SUPPRESSOR OF NPR1-1 CONSTITUTIVE 4 OS=Arabidopsis thaliana OX=3702 GN=LRK10L-2.6 PE=1 SV=1)
TraesCS5A02G343000			2002	2	18	0.07	0.7	0.07	0.7	9.3462	3.22438	0.0001082	0.000657248	yes	up	XP_020171573.1(probable calcium-binding protein CML21 [Aegilops tauschii subsp. tauschii])		K13448	CML	map04626(Plant-pathogen interaction)	COG5126(D:Cell cycle control, cell division, chromosome partitioning); COG5126(T:Signal transduction mechanisms); COG5126(Z:Cytoskeleton)	COG5126(Calcium-binding protein); COG5126(Calcium-binding protein); COG5126(Calcium-binding protein)	PF00036.29(EF-hand_1:EF hand); PF13405.3(EF-hand_6:EF-hand domain); PF13202.3(EF-hand_5:EF hand); PF13499.3(EF-hand_7:EF-hand domain pair); PF13833.3(EF-hand_8:EF-hand domain pair); PF14658.3(EF-hand_9:EF-hand domain); PF10591.6(SPARC_Ca_bdg:Secreted protein acidic and rich in cysteine Ca binding region)	sp|Q0DJ94|CML21_ORYSJ(Probable calcium-binding protein CML21 OS=Oryza sativa subsp. japonica OX=39947 GN=CML21 PE=2 SV=2)
TraesCS7D02G095500			2098	1	9	0.03	0.33	0.03	0.33	9.3462	3.22438	0.00619059	0.024745	no	up	XP_020170004.1(cytochrome P450 76M5-like [Aegilops tauschii subsp. tauschii])	GO:0004497(molecular_function:monooxygenase activity); GO:0016020(cellular_component:membrane); GO:0020037(molecular_function:heme binding); GO:0016709(molecular_function:oxidoreductase activity, acting on paired donors, with incorporation or reduction of molecular oxygen, NAD(P)H as one donor, and incorporation of one atom of oxygen); GO:0044550(biological_process:secondary metabolite biosynthet…				COG2124(S:Function unknown)	COG2124(Retrotransposon protein)	PF00067.19(p450:Cytochrome P450)	sp|Q6YTF5|C76M5_ORYSJ(Cytochrome P450 76M5 OS=Oryza sativa subsp. japonica OX=39947 GN=CYP76M5 PE=1 SV=1)
TraesCS2D02G335600			3637	1	9	0.02	0.18	0.02	0.18	9.3462	3.22438	0.00619059	0.024745	no	up	XP_020160303.1(C2 and GRAM domain-containing protein At5g50170-like [Aegilops tauschii subsp. tauschii])	GO:0016021(cellular_component:integral component of membrane)				ENOG410Y9YW(S:Function unknown); ENOG410XRQQ(S:Function unknown)	ENOG410Y9YW(C2 and GRAM domain-containing protein); ENOG410XRQQ(GRAM domain containing)	PF16016.2(DUF4782:Domain of unknown function (DUF4782)); PF00168.27(C2:C2 domain); PF02893.17(GRAM:GRAM domain)	sp|Q9FGS8|C2GR2_ARATH(C2 and GRAM domain-containing protein At5g50170 OS=Arabidopsis thaliana OX=3702 GN=At5g50170 PE=2 SV=1)
TraesCS1D02G362900			1360	9	80.98	0.51	5.01	0.51	5.01	9.34389	3.22402	2.19e-16	4.13e-15	yes	up	XP_020192531.1(probable WRKY transcription factor 51 [Aegilops tauschii subsp. tauschii])					ENOG410YQZM(K:Transcription); COG5022(Z:Cytoskeleton)	ENOG410YQZM(WRKY transcription factor); COG5022(myosin heavy chain)	PF03106.12(WRKY:WRKY DNA -binding domain)	sp|Q93WU9|WRK51_ARATH(Probable WRKY transcription factor 51 OS=Arabidopsis thaliana OX=3702 GN=WRKY51 PE=1 SV=1)
TraesCS7D02G466100			873	13.37	120	1.36	13.54	1.36	13.54	9.32057	3.22042	1.68e-23	4.36e-22	yes	up	XP_020196677.1(VQ motif-containing protein 22-like [Aegilops tauschii subsp. tauschii])					ENOG410ZCTV(S:Function unknown)	ENOG410ZCTV(VQ motif-containing protein)	PF05678.11(VQ:VQ motif)
TraesCS1A02G029800			1772	24	213.11	0.99	9.54	0.99	9.54	9.22115	3.20495	2.81e-40	1.24e-38	yes	up	XP_020179053.1(E3 ubiquitin-protein ligase RDUF1-like [Aegilops tauschii subsp. tauschii])	GO:0043161(biological_process:proteasome-mediated ubiquitin-dependent protein catabolic process); GO:0016567(biological_process:protein ubiquitination); GO:0006511(biological_process:ubiquitin-dependent protein catabolic process); GO:0042787(biological_process:protein ubiquitination involved in ubiquitin-dependent protein catabolic process); GO:0046872(molecular_function:metal ion binding); GO:00…				ENOG41121N2(O:Posttranslational modification, protein turnover, chaperones); ENOG410XNV7(O:Posttranslational modification, protein turnover, chaperones)	ENOG41121N2(zinc ion binding); ENOG410XNV7(aspartic)	PF06547.9(DUF1117:Protein of unknown function (DUF1117)); PF14369.3(zinc_ribbon_9:zinc-ribbon); PF13639.3(zf-RING_2:Ring finger domain); PF13923.3(zf-C3HC4_2:Zinc finger, C3HC4 type (RING finger)); PF13445.3(zf-RING_UBOX:RING-type zinc-finger); PF12678.4(zf-rbx1:RING-H2 zinc finger domain); PF17123.2(zf-RING_11:RING-like zinc finger); PF00097.22(zf-C3HC4:Zinc finger, C3HC4 type (RING finger)); PF…	sp|Q9SNB6|RDUF1_ARATH(E3 ubiquitin-protein ligase RDUF1 OS=Arabidopsis thaliana OX=3702 GN=RDUF1 PE=1 SV=1)
TraesCS1D02G103500			2686	6	53	0.15	1.47	0.15	1.47	9.17312	3.19741	3.63e-11	4.79e-10	yes	up	XP_020174855.1(phenylalanine ammonia-lyase-like [Aegilops tauschii subsp. tauschii])	GO:0005737(cellular_component:cytoplasm); GO:0045548(molecular_function:phenylalanine ammonia-lyase activity); GO:0009800(biological_process:cinnamic acid biosynthetic process); GO:0006559(biological_process:L-phenylalanine catabolic process)	K10775	PAL	map00940(Phenylpropanoid biosynthesis); map00360(Phenylalanine metabolism)	COG2986(E:Amino acid transport and metabolism)	COG2986(histidine ammonia-lyase)	PF00221.16(Lyase_aromatic:Aromatic amino acid lyase)	sp|Q43210|PALY_WHEAT(Phenylalanine ammonia-lyase OS=Triticum aestivum OX=4565 GN=PAL PE=3 SV=1)
TraesCS6B02G170400			1362	1.02	9	0.06	0.56	0.06	0.56	9.16294	3.19581	0.00639669	0.0254214	no	up	XP_020161299.1(flotillin-like protein 1 [Aegilops tauschii subsp. tauschii])		K07192	FLOT		COG2268(S:Function unknown)	COG2268(Band 7 protein)	PF01145.22(Band_7:SPFH domain / Band 7 family)	sp|Q9AV57|FLOT1_ORYSJ(Flotillin-like protein 1 OS=Oryza sativa subsp. japonica OX=39947 GN=FLOT1 PE=3 SV=1)
TraesCS7A02G203000		Caleosin [Source:UniProtKB/TrEMBL%3BAcc:A0A1B5GE61]	967	3.47	30.6	0.31	3.01	0.31	3.01	9.15766	3.19498	4.98e-07	4.33e-06	yes	up	DAA79911.1(TPA_inf: caleosin [Triticum aestivum])	GO:0016021(cellular_component:integral component of membrane)	K17991	PXG	map00073(Cutin, suberine and wax biosynthesis)	ENOG410YGB5(S:Function unknown)	ENOG410YGB5(Caleosin related protein)	PF05042.10(Caleosin:Caleosin related protein)	sp|Q9CAB8|PXG5_ARATH(Probable peroxygenase 5 OS=Arabidopsis thaliana OX=3702 GN=PXG5 PE=2 SV=1)
TraesCS2A02G196700			2124	1	8.72	0.03	0.32	0.03	0.32	9.05543	3.17878	0.00741606	0.0288615	no	up	XP_020166500.1(phenylalanine ammonia-lyase-like [Aegilops tauschii subsp. tauschii])	GO:0005737(cellular_component:cytoplasm); GO:0045548(molecular_function:phenylalanine ammonia-lyase activity); GO:0009800(biological_process:cinnamic acid biosynthetic process); GO:0006559(biological_process:L-phenylalanine catabolic process)	K10775	PAL	map00940(Phenylpropanoid biosynthesis); map00360(Phenylalanine metabolism)	COG2986(E:Amino acid transport and metabolism)	COG2986(histidine ammonia-lyase)	PF00221.16(Lyase_aromatic:Aromatic amino acid lyase)	sp|Q43210|PALY_WHEAT(Phenylalanine ammonia-lyase OS=Triticum aestivum OX=4565 GN=PAL PE=3 SV=1)
TraesCS4A02G117100			2697	39.91	347.51	1.02	9.59	1.02	9.59	9.04228	3.17669	4.65e-64	3.3e-62	yes	up	XP_020199365.1(COBRA-like protein 7 [Aegilops tauschii subsp. tauschii])	GO:0016021(cellular_component:integral component of membrane); GO:0010215(biological_process:cellulose microfibril organization); GO:0016049(biological_process:cell growth); GO:0031225(cellular_component:anchored component of membrane)				ENOG410ZHV6(S:Function unknown)	ENOG410ZHV6(cobra-like protein)	PF04833.12(COBRA:COBRA-like protein)	sp|Q8GZ17|COBL7_ARATH(COBRA-like protein 7 OS=Arabidopsis thaliana OX=3702 GN=COBL7 PE=1 SV=2)
TraesCS7A02G373100			3390	25	216	0.5	4.63	0.5	4.63	8.97235	3.16549	2.28e-40	1.01e-38	yes	up	XP_020157849.1(cytochrome P450 734A4-like [Aegilops tauschii subsp. tauschii])	GO:0004497(molecular_function:monooxygenase activity); GO:0010268(biological_process:brassinosteroid homeostasis); GO:0016131(biological_process:brassinosteroid metabolic process); GO:0020037(molecular_function:heme binding); GO:0016021(cellular_component:integral component of membrane); GO:0016705(molecular_function:oxidoreductase activity, acting on paired donors, with incorporation or reductio…	K15639	CYP734A1, BAS1	map00905(Brassinosteroid biosynthesis)	COG2124(Q:Secondary metabolites biosynthesis, transport and catabolism)	COG2124(Cytochrome p450)	PF00067.19(p450:Cytochrome P450)	sp|Q69XM6|C7344_ORYSJ(Cytochrome P450 734A4 OS=Oryza sativa subsp. japonica OX=39947 GN=CYP734A4 PE=2 SV=1)
TraesCS2D02G162200			936	8	69	0.74	7.04	0.74	7.04	8.95678	3.16298	5.69e-14	9.15e-13	yes	up	XP_020192311.1(probable calcium-binding protein CML45 [Aegilops tauschii subsp. tauschii])					COG5126(D:Cell cycle control, cell division, chromosome partitioning); COG5126(T:Signal transduction mechanisms); COG5126(Z:Cytoskeleton)	COG5126(Calcium-binding protein); COG5126(Calcium-binding protein); COG5126(Calcium-binding protein)	PF13405.3(EF-hand_6:EF-hand domain); PF00036.29(EF-hand_1:EF hand); PF13499.3(EF-hand_7:EF-hand domain pair)	sp|Q93Z27|CML45_ARATH(Probable calcium-binding protein CML45 OS=Arabidopsis thaliana OX=3702 GN=CML45 PE=1 SV=1)
TraesCS5B02G299000			3289	1.27	10.94	0.03	0.24	0.03	0.24	8.94553	3.16117	0.0027753	0.0122432	no	up	XP_020200543.1(respiratory burst oxidase homolog protein B-like [Aegilops tauschii subsp. tauschii])	GO:0050664(molecular_function:oxidoreductase activity, acting on NAD(P)H, oxygen as acceptor); GO:0016021(cellular_component:integral component of membrane); GO:0098869(biological_process:cellular oxidant detoxification); GO:0005509(molecular_function:calcium ion binding); GO:0004601(molecular_function:peroxidase activity); GO:0055114(biological_process:oxidation-reduction process)	K13447	RBOH	map04016(MAPK signaling pathway - plant); map04626(Plant-pathogen interaction)	ENOG410XNZY(U:Intracellular trafficking, secretion, and vesicular transport)	ENOG410XNZY(NADPH Oxidase)	PF08030.9(NAD_binding_6:Ferric reductase NAD binding domain); PF08414.7(NADPH_Ox:Respiratory burst NADPH oxidase); PF08022.9(FAD_binding_8:FAD-binding domain); PF01794.16(Ferric_reduct:Ferric reductase like transmembrane component); PF13499.3(EF-hand_7:EF-hand domain pair); PF00036.29(EF-hand_1:EF hand); PF13405.3(EF-hand_6:EF-hand domain)	sp|Q2HXL0|RBOHC_SOLTU(Respiratory burst oxidase homolog protein C OS=Solanum tuberosum OX=4113 GN=RBOHC PE=1 SV=2)
TraesCS1B02G304600			846	6	51.63	0.64	6.11	0.64	6.11	8.93601	3.15963	8.16e-11	1.05e-09	yes	up	EMS56382.1(hypothetical protein TRIUR3_23523 [Triticum urartu])					ENOG410Z7H4(S:Function unknown)	ENOG410Z7H4(-)	PF05553.8(DUF761:Cotton fibre expressed protein)
TraesCS6A02G266400			1850	0.35	3	0.01	0.13	0.01	0.13	8.90114	3.15399	0.117589	0.272608	no	up	XP_020156179.1(probable transcription factor KAN2 isoform X1 [Aegilops tauschii subsp. tauschii])	GO:0006355(biological_process:regulation of transcription, DNA-templated); GO:0005634(cellular_component:nucleus); GO:0044212(molecular_function:transcription regulatory region DNA binding)				ENOG410YB3T(K:Transcription)	ENOG410YB3T(Transcription factor)	PF00249.28(Myb_DNA-binding:Myb-like DNA-binding domain)	sp|Q9C616|KAN2_ARATH(Probable transcription factor KAN2 OS=Arabidopsis thaliana OX=3702 GN=KAN2 PE=2 SV=1)
TraesCS3A02G502000			237	0.64	5.44	1.75	20.53	1.75	20.53	8.82697	3.14192	0.0354026	0.106351	no	up	EMS46214.1(hypothetical protein TRIUR3_03606 [Triticum urartu])
TraesCS3A02G076100			745	2	17	0.26	1.29	0.26	1.29	8.82697	3.14192	0.000200097	0.00115577	no	up	XP_020153892.1(uncharacterized protein LOC109739217 [Aegilops tauschii subsp. tauschii])		K05016	CLCN7
TraesCS7A02G381800			1873	2	17	0.08	0.71	0.08	0.71	8.82697	3.14192	0.000200097	0.00115577	no	up	XP_020148388.1(protein NRT1/ PTR FAMILY 8.3-like isoform X1 [Aegilops tauschii subsp. tauschii])	GO:0016020(cellular_component:membrane); GO:0006810(biological_process:transport)	K14638	SLC15A3_4, PHT		COG3104(E:Amino acid transport and metabolism)	COG3104(transporter)	PF00854.18(PTR2:POT family)	sp|P46032|PTR2_ARATH(Protein NRT1/ PTR FAMILY 8.3 OS=Arabidopsis thaliana OX=3702 GN=NPF8.3 PE=1 SV=1)
TraesCS1B02G042100			2103	1	8.5	0.03	0.31	0.03	0.31	8.82697	3.14192	0.00854717	0.0326448	no	up	XP_020166378.1(putative protein phosphatase 2C 46 [Aegilops tauschii subsp. tauschii])		K01102	PDP		COG0631(S:Function unknown)	COG0631(pectinacetylesterase)	PF00481.18(PP2C:Protein phosphatase 2C)	sp|A3AZ89|P2C46_ORYSJ(Putative protein phosphatase 2C 46 OS=Oryza sativa subsp. japonica OX=39947 GN=Os05g0111800 PE=3 SV=2)
TraesCS1A02G033700			2189	1	8.5	0.03	0.3	0.03	0.3	8.82697	3.14192	0.00854717	0.0326448	no	up	XP_020166378.1(putative protein phosphatase 2C 46 [Aegilops tauschii subsp. tauschii])	GO:0003824(molecular_function:catalytic activity)	K01102	PDP		COG0631(T:Signal transduction mechanisms)	COG0631(Phosphatase)	PF00481.18(PP2C:Protein phosphatase 2C); PF13672.3(PP2C_2:Protein phosphatase 2C)	sp|A3AZ89|P2C46_ORYSJ(Putative protein phosphatase 2C 46 OS=Oryza sativa subsp. japonica OX=39947 GN=Os05g0111800 PE=3 SV=2)
TraesCS4B02G222000			634	12	101.91	2	19.31	2	19.31	8.81918	3.14064	8.73e-20	1.93e-18	yes	up	XP_020156392.1(protein RADIALIS-like 3 [Aegilops tauschii subsp. tauschii])	GO:0003677(molecular_function:DNA binding)				COG5269(K:Transcription); ENOG410YUEI(K:Transcription)	COG5269(Transcription factor); ENOG410YUEI(Myb-like DNA-binding domain)	PF00249.28(Myb_DNA-binding:Myb-like DNA-binding domain)	sp|Q6NNN0|RADL3_ARATH(Protein RADIALIS-like 3 OS=Arabidopsis thaliana OX=3702 GN=RL3 PE=2 SV=1)
TraesCS3D02G271300			701	1	8.48	0.14	1.35	0.14	1.35	8.8062	3.13852	0.00865819	0.0330092	no	up	XP_020148790.1(dof zinc finger protein DOF1.5-like [Aegilops tauschii subsp. tauschii])					ENOG41103ZF(S:Function unknown); ENOG4111AMA(S:Function unknown); ENOG41103PE(S:Function unknown); ENOG411052F(K:Transcription)	ENOG41103ZF(Dof domain, zinc finger); ENOG4111AMA(dof zinc finger protein); ENOG41103PE(Dof domain, zinc finger); ENOG411052F(Dof-type zinc finger protein)	PF02701.12(zf-Dof:Dof domain, zinc finger)	sp|Q5JLR7|DOF5_ORYSJ(Dof zinc finger protein 5 OS=Oryza sativa subsp. japonica OX=39947 GN=DOF5 PE=2 SV=1)
TraesCS6D02G289800			681	43.61	368	6.46	61.53	6.46	61.53	8.76303	3.13143	7.09e-67	5.24e-65	yes	up	BAJ95582.1(predicted protein [Hordeum vulgare subsp. vulgare])					ENOG410Z2IC(S:Function unknown)	ENOG410Z2IC(-)
TraesCS5D02G382600			1415	2.46	20.75	0.13	1.22	0.13	1.22	8.75942	3.13084	4.1e-05	0.000270476	yes	up	XP_020200493.1(probable WRKY transcription factor 17 [Aegilops tauschii subsp. tauschii])					ENOG410YD1E(K:Transcription); ENOG41107D9(S:Function unknown)	ENOG410YD1E(WRKY transcription factor); ENOG41107D9(Plant zinc cluster domain)	PF03106.12(WRKY:WRKY DNA -binding domain); PF10533.6(Plant_zn_clust:Plant zinc cluster domain)	sp|Q9SV15|WRK11_ARATH(Probable WRKY transcription factor 11 OS=Arabidopsis thaliana OX=3702 GN=WRKY11 PE=2 SV=2)
TraesCS7D02G398900			1592	1	8.43	0.05	0.43	0.05	0.43	8.75427	3.12999	0.00894211	0.033912	no	up	XP_020179714.1(exopolygalacturonase-like [Aegilops tauschii subsp. tauschii])	GO:0071555(biological_process:cell wall organization); GO:0005576(cellular_component:extracellular region); GO:0005975(biological_process:carbohydrate metabolic process); GO:0004650(molecular_function:polygalacturonase activity)	K01213	E3.2.1.67	map00040(Pentose and glucuronate interconversions)	COG5434(M:Cell wall/membrane/envelope biogenesis)	COG5434(Glycoside hydrolase family 28)	PF00295.14(Glyco_hydro_28:Glycosyl hydrolases family 28); PF12708.4(Pectate_lyase_3:Pectate lyase superfamily protein); PF13229.3(Beta_helix:Right handed beta helix region)	sp|P35339|PGLR3_MAIZE(Exopolygalacturonase OS=Zea mays OX=4577 GN=PG2C PE=2 SV=1)
TraesCS2B02G532000			1766	21.74	183.07	1.03	9.24	1.03	9.24	8.74481	3.12843	3.98e-34	1.5e-32	yes	up	XP_020146285.1(G-type lectin S-receptor-like serine/threonine-protein kinase SD2-5 [Aegilops tauschii subsp. tauschii])	GO:0006468(biological_process:protein phosphorylation); GO:0009536(cellular_component:plastid); GO:0016021(cellular_component:integral component of membrane); GO:0016020(cellular_component:membrane); GO:0005739(cellular_component:mitochondrion); GO:0004674(molecular_function:protein serine/threonine kinase activity); GO:0004672(molecular_function:protein kinase activity); GO:0005524(molecular_fun…	K04733	IRAK4		COG0515(T:Signal transduction mechanisms)	COG0515(Serine Threonine protein kinase)	PF07714.14(Pkinase_Tyr:Protein tyrosine kinase); PF00069.22(Pkinase:Protein kinase domain)	sp|Q8RWZ5|SD25_ARATH(G-type lectin S-receptor-like serine/threonine-protein kinase SD2-5 OS=Arabidopsis thaliana OX=3702 GN=SD25 PE=1 SV=1)
TraesCS5D02G210500			2950	2	16.78	0.05	0.42	0.05	0.42	8.71274	3.12313	0.000229033	0.00130825	no	up	XP_020192716.1(U-box domain-containing protein 33-like isoform X1 [Aegilops tauschii subsp. tauschii])	GO:0016740(molecular_function:transferase activity); GO:0006464(biological_process:cellular protein modification process)				ENOG410XV39(O:Posttranslational modification, protein turnover, chaperones); COG0515(T:Signal transduction mechanisms)	ENOG410XV39(Ubox domain-containing protein); COG0515(Serine Threonine protein kinase)	PF00069.22(Pkinase:Protein kinase domain); PF07714.14(Pkinase_Tyr:Protein tyrosine kinase); PF04564.12(U-box:U-box domain)	sp|Q8GUH1|PUB33_ARATH(U-box domain-containing protein 33 OS=Arabidopsis thaliana OX=3702 GN=PUB33 PE=2 SV=2)
TraesCS5A02G232400			658	3	25	0.47	4.44	0.47	4.44	8.65389	3.11335	7.09e-06	5.3e-05	yes	up	XP_020188200.1(uncharacterized protein LOC109773883 [Aegilops tauschii subsp. tauschii])					ENOG410Z762(S:Function unknown)	ENOG410Z762(-)
TraesCS2D02G233800			4516	12	99.92	0.18	1.57	0.18	1.57	8.64697	3.11219	2.79e-19	6.02e-18	yes	up	XP_020172986.1(LRR receptor-like serine/threonine-protein kinase GSO1 [Aegilops tauschii subsp. tauschii])	GO:0006468(biological_process:protein phosphorylation); GO:0016310(biological_process:phosphorylation); GO:0016021(cellular_component:integral component of membrane); GO:0016020(cellular_component:membrane); GO:0000166(molecular_function:nucleotide binding); GO:0004674(molecular_function:protein serine/threonine kinase activity); GO:0004672(molecular_function:protein kinase activity); GO:0005524(…				COG4886(S:Function unknown)	COG4886(leucine Rich Repeat)	PF13855.3(LRR_8:Leucine rich repeat); PF12799.4(LRR_4:Leucine Rich repeats (2 copies)); PF00069.22(Pkinase:Protein kinase domain); PF07714.14(Pkinase_Tyr:Protein tyrosine kinase); PF08263.9(LRRNT_2:Leucine rich repeat N-terminal domain)	sp|Q9FIZ3|GSO2_ARATH(LRR receptor-like serine/threonine-protein kinase GSO2 OS=Arabidopsis thaliana OX=3702 GN=GSO2 PE=1 SV=2)
TraesCS4A02G007800			983	25	208	2.16	19.79	2.16	19.79	8.64004	3.11104	2.36e-38	1e-36	yes	up	XP_020167958.1(protein TIFY 11b-like [Aegilops tauschii subsp. tauschii])	GO:0009987(biological_process:cellular process); GO:0050789(biological_process:regulation of biological process)	K13464	JAZ	map04075(Plant hormone signal transduction)	ENOG41108I8(S:Function unknown); ENOG4110691(S:Function unknown)	ENOG41108I8(Divergent CCT motif); ENOG4110691(Divergent CCT motif)	PF06200.11(tify:tify domain); PF09425.7(CCT_2:Divergent CCT motif)	sp|Q10QW3|TI11B_ORYSJ(Protein TIFY 11b OS=Oryza sativa subsp. japonica OX=39947 GN=TIFY11B PE=1 SV=1)
TraesCS5B02G076400			1117	32	266	2.33	21.25	2.33	21.25	8.63225	3.10974	1.53e-48	8.21e-47	yes	up	ABZ80833.1(Q-type C2H2 zinc finger protein [Triticum aestivum])					COG5048(S:Function unknown)	COG5048(Zinc finger protein)	PF13912.3(zf-C2H2_6:C2H2-type zinc finger); PF13894.3(zf-C2H2_4:C2H2-type zinc finger)	sp|Q42430|ZFP1_WHEAT(Zinc finger protein 1 OS=Triticum aestivum OX=4565 PE=2 SV=1)
TraesCS2B02G598600			925	2.05	16.96	0.19	1.76	0.19	1.76	8.59141	3.1029	0.000221387	0.00126812	no	up	EMS45321.1(Elicitor-responsive protein 3 [Triticum urartu])					COG5038(S:Function unknown); ENOG410Y1GT(S:Function unknown); ENOG410YITS(S:Function unknown); ENOG410YJA0(S:Function unknown)	COG5038(Domain-Containing protein); ENOG410Y1GT(C2 domain); ENOG410YITS(C2 domain); ENOG410YJA0(C2 domain)	PF00168.27(C2:C2 domain)	sp|Q0JBH9|ERG3_ORYSJ(Elicitor-responsive protein 3 OS=Oryza sativa subsp. japonica OX=39947 GN=ERG3 PE=1 SV=1)
TraesCS6A02G322900			704	2	16.54	0.28	2.82	0.28	2.82	8.58812	3.10234	0.000265367	0.00149739	no	up	EMS48372.1(hypothetical protein TRIUR3_11827 [Triticum urartu])	GO:0016021(cellular_component:integral component of membrane)				ENOG410Z762(S:Function unknown); ENOG410ZCF0(S:Function unknown)	ENOG410Z762(-); ENOG410ZCF0(-)
TraesCS5B02G270500			899	4	33	0.39	3.57	0.39	3.57	8.56735	3.09885	2.62e-07	2.36e-06	yes	up	XP_020165422.1(uncharacterized protein LOC109750913 [Aegilops tauschii subsp. tauschii])	GO:0009536(cellular_component:plastid)				ENOG410Z0XV(S:Function unknown)	ENOG410Z0XV(expressed protein)	PF14009.3(DUF4228:Domain of unknown function (DUF4228))
TraesCS1D02G273800			1962	4	33	0.15	1.27	0.15	1.27	8.56735	3.09885	2.62e-07	2.36e-06	yes	up	XP_020167656.1(cysteine-rich receptor-like protein kinase 10 [Aegilops tauschii subsp. tauschii])					COG0515(T:Signal transduction mechanisms)	COG0515(Serine Threonine protein kinase)	PF07714.14(Pkinase_Tyr:Protein tyrosine kinase); PF00069.22(Pkinase:Protein kinase domain); PF01657.14(Stress-antifung:Salt stress response/antifungal)	sp|Q8GYA4|CRK10_ARATH(Cysteine-rich receptor-like protein kinase 10 OS=Arabidopsis thaliana OX=3702 GN=CRK10 PE=1 SV=3)
TraesCS3B02G059700			2027	22.19	183.05	0.82	7.34	0.82	7.34	8.56653	3.09871	7.7e-34	2.87e-32	yes	up	BAJ97286.1(predicted protein [Hordeum vulgare subsp. vulgare])	GO:0003824(molecular_function:catalytic activity); GO:0009536(cellular_component:plastid); GO:0016853(molecular_function:isomerase activity); GO:0008152(biological_process:metabolic process)				COG4948(M:Cell wall/membrane/envelope biogenesis)	COG4948(mandelate racemase muconate lactonizing)	PF13378.3(MR_MLE_C:Enolase C-terminal domain-like); PF02746.13(MR_MLE_N:Mandelate racemase / muconate lactonizing enzyme, N-terminal domain); PF07476.8(MAAL_C:Methylaspartate ammonia-lyase C-terminus)	sp|B9I2J6|AXEP_POPTR(L-Ala-D/L-amino acid epimerase OS=Populus trichocarpa OX=3694 GN=POPTR_0012s05040g PE=3 SV=2)
TraesCS5A02G066500			2739	1	8.23	0.03	0.22	0.03	0.22	8.54658	3.09535	0.0101741	0.037876	no	up	XP_020176099.1(uncharacterized protein LOC109761692 [Aegilops tauschii subsp. tauschii])	GO:0003824(molecular_function:catalytic activity)				COG0520(S:Function unknown)	COG0520(-)		sp|Q16P90|MOCO3_AEDAE(Molybdenum cofactor sulfurase 3 OS=Aedes aegypti OX=7159 GN=mal3 PE=3 SV=1)
TraesCS6B02G196500			891	20	164.27	1.98	17.99	1.98	17.99	8.52945	3.09245	1.74e-30	5.83e-29	yes	up	XP_020169336.1(uncharacterized protein LOC109754858 [Aegilops tauschii subsp. tauschii])					ENOG410Z0XV(S:Function unknown)	ENOG410Z0XV(expressed protein)	PF14009.3(DUF4228:Domain of unknown function (DUF4228))
TraesCS1A02G230500			1202	5	41	0.3	2.59	0.3	2.59	8.51543	3.09008	9.96e-09	1.06e-07	yes	up	BAK01593.1(predicted protein [Hordeum vulgare subsp. vulgare])	GO:0016020(cellular_component:membrane); GO:0016298(molecular_function:lipase activity); GO:0006629(biological_process:lipid metabolic process)	K01054	MGLL	map00561(Glycerolipid metabolism); map04714(Thermogenesis)	COG2267(I:Lipid transport and metabolism)	COG2267(alpha beta hydrolase fold)	PF12146.5(Hydrolase_4:Serine aminopeptidase, S33); PF00326.18(Peptidase_S9:Prolyl oligopeptidase family); PF12697.4(Abhydrolase_6:Alpha/beta hydrolase family); PF00561.17(Abhydrolase_1:alpha/beta hydrolase fold)	sp|Q9C942|CSE_ARATH(Caffeoylshikimate esterase OS=Arabidopsis thaliana OX=3702 GN=CSE PE=1 SV=1)
TraesCS4A02G405200			369	0.12	0.98	0.06	0.67	0.06	0.67	8.48081	3.0842	0.375991	0.628613	no	up	KXG40005.1(hypothetical protein SORBI_3001G476400 [Sorghum bicolor])
TraesCS5B02G427600			1384	38.55	314.03	2.14	19	2.14	19	8.4594	3.08055	1.67e-56	1.05e-54	yes	up	XP_020156331.1(syntaxin-121-like [Aegilops tauschii subsp. tauschii])	GO:0006906(biological_process:vesicle fusion); GO:0016021(cellular_component:integral component of membrane); GO:0016192(biological_process:vesicle-mediated transport); GO:0006886(biological_process:intracellular protein transport); GO:0006887(biological_process:exocytosis); GO:0000149(molecular_function:SNARE binding); GO:0061025(biological_process:membrane fusion); GO:0048278(biological_process…	K08486	STX1B_2_3	map04130(SNARE interactions in vesicular transport)	COG5074(S:Function unknown)	COG5074(trafficking protein particle complex)	PF00804.22(Syntaxin:Syntaxin); PF05739.16(SNARE:SNARE domain)	sp|Q9ZSD4|SY121_ARATH(Syntaxin-121 OS=Arabidopsis thaliana OX=3702 GN=SYP121 PE=1 SV=1)
TraesCS2B02G251700			4464	1	8.08	0.01	0.13	0.01	0.13	8.39081	3.06881	0.0112084	0.0411304	no	up	XP_020172986.1(LRR receptor-like serine/threonine-protein kinase GSO1 [Aegilops tauschii subsp. tauschii])					COG4886(S:Function unknown)	COG4886(u11 U12 small nuclear ribonucleoprotein 25 kDa)	PF13855.3(LRR_8:Leucine rich repeat); PF12799.4(LRR_4:Leucine Rich repeats (2 copies)); PF00069.22(Pkinase:Protein kinase domain); PF07714.14(Pkinase_Tyr:Protein tyrosine kinase); PF08263.9(LRRNT_2:Leucine rich repeat N-terminal domain)	sp|C0LGQ5|GSO1_ARATH(LRR receptor-like serine/threonine-protein kinase GSO1 OS=Arabidopsis thaliana OX=3702 GN=GSO1 PE=1 SV=1)
TraesCS7D02G174500			1230	51	410	3.28	28.84	3.28	28.84	8.34846	3.06151	8.52e-73	6.9e-71	yes	up	XP_020180722.1(uncharacterized protein LOC109766361 [Aegilops tauschii subsp. tauschii])					ENOG411050Y(S:Function unknown); ENOG410YKJ8(S:Function unknown)	ENOG411050Y(Protein of unknown function (DUF1645)); ENOG410YKJ8(Protein of unknown function (DUF1645))	PF07816.8(DUF1645:Protein of unknown function (DUF1645))
TraesCS1B02G367900			1419	1	8.03	0.05	0.47	0.05	0.47	8.33889	3.05985	0.011576	0.0422405	no	up	XP_020201678.1(disease resistance protein RGA2-like [Aegilops tauschii subsp. tauschii])					ENOG41104S9(S:Function unknown); ENOG41108UM(S:Function unknown); ENOG411054C(S:Function unknown); COG4886(S:Function unknown)	ENOG41104S9(NB-ARC domain); ENOG41108UM(NBS-LRR protein); ENOG411054C(NB-ARC domain); COG4886(leucine Rich Repeat)		sp|Q7XBQ9|RGA2_SOLBU(Disease resistance protein RGA2 OS=Solanum bulbocastanum OX=147425 GN=RGA2 PE=1 SV=1)
TraesCS3A02G119500		Putative acyl transferase 6 [Source:UniProtKB/TrEMBL%3BAcc:A6Q0P1]	1881	2	16.05	0.08	0.67	0.08	0.67	8.3337	3.05896	0.000358322	0.00196519	no	up	CAO77317.1(putative acyl transferase 6 [Triticum aestivum])	GO:0016747(molecular_function:transferase activity, transferring acyl groups other than amino-acyl groups)				ENOG410YE2Y(S:Function unknown)	ENOG410YE2Y(3-N-debenzoyl-2-deoxytaxol)	PF02458.12(Transferase:Transferase family)	sp|Q0DKA5|AT7_ORYSJ(Acyl transferase 7 OS=Oryza sativa subsp. japonica OX=39947 GN=AT7 PE=2 SV=1)
TraesCS3A02G037700			2020	51.29	410.74	1.8	15.58	1.8	15.58	8.31624	3.05593	8.4e-73	6.81e-71	yes	up	XP_020153225.1(calmodulin-binding protein 60 B-like [Aegilops tauschii subsp. tauschii])					ENOG410Y9AX(S:Function unknown)	ENOG410Y9AX(Ankyrin Repeat)	PF07887.8(Calmodulin_bind:Calmodulin binding protein-like)	sp|Q9FKL6|CB60B_ARATH(Calmodulin-binding protein 60 B OS=Arabidopsis thaliana OX=3702 GN=CBP60B PE=2 SV=1)
TraesCS6B02G260900			186	1	8	8.95	96.1	8.95	96.1	8.30773	3.05445	0.0118024	0.0429396	no	up	EMS58793.1(hypothetical protein TRIUR3_09616 [Triticum urartu])					ENOG410Z7H8(S:Function unknown)	ENOG410Z7H8(-)
TraesCS7D02G478300			351	1	8	0.62	6.35	0.62	6.35	8.30773	3.05445	0.0118024	0.0429396	no	up	EMS59562.1(hypothetical protein TRIUR3_23682 [Triticum urartu])
TraesCS1A02G140300		NADH-ubiquinone oxidoreductase chain 3 [Source:UniProtKB/TrEMBL%3BAcc:Q332N0]	357	0.25	2	0.15	1.5	0.15	1.5	8.30773	3.05445	0.208031	0.416481	no	up	YP_008757375.1(NADH dehydrogenase subunit 3 (mitochondrion) [Aegilops speltoides])		K03880	ND3	map00190(Oxidative phosphorylation); map04714(Thermogenesis)	COG0838(C:Energy production and conversion)	COG0838(NDH-1 shuttles electrons from NADH, via FMN and iron- sulfur (Fe-S) centers, to quinones in the respiratory chain)	PF00507.16(Oxidored_q4:NADH-ubiquinone/plastoquinone oxidoreductase, chain 3)	sp|P27062|NU3M_PANGI(NADH-ubiquinone oxidoreductase chain 3 OS=Panax ginseng OX=4054 GN=ND3 PE=3 SV=1)
TraesCS1D02G065500			536	1	8	0.23	1.87	0.23	1.87	8.30773	3.05445	0.0118024	0.0429396	no	up	XP_020173605.1(uncharacterized protein LOC109759191 [Aegilops tauschii subsp. tauschii])
TraesCS4A02G405000			618	1	8	0.17	1.59	0.17	1.59	8.30773	3.05445	0.0118024	0.0429396	no	up	KXG40005.1(hypothetical protein SORBI_3001G476400 [Sorghum bicolor])
TraesCS6B02G041100			687	1	8	0.15	1.32	0.15	1.32	8.30773	3.05445	0.0118024	0.0429396	no	up	XP_020166278.1(germin-like protein 2-4 [Aegilops tauschii subsp. tauschii])	GO:0005618(cellular_component:cell wall); GO:0030145(molecular_function:manganese ion binding); GO:0033609(biological_process:oxalate metabolic process); GO:0048046(cellular_component:apoplast); GO:0005576(cellular_component:extracellular region); GO:0045735(molecular_function:nutrient reservoir activity); GO:0046564(molecular_function:oxalate decarboxylase activity)				ENOG410YH14(S:Function unknown)	ENOG410YH14(germin-like protein)	PF00190.19(Cupin_1:Cupin); PF07883.8(Cupin_2:Cupin domain)	sp|Q6ESF0|GL24_ORYSJ(Germin-like protein 2-4 OS=Oryza sativa subsp. japonica OX=39947 GN=Os02g0532500 PE=2 SV=1)
TraesCS3A02G165400			762	1	8	0.12	1.11	0.12	1.11	8.30773	3.05445	0.0118024	0.0429396	no	up	XP_020184203.1(heavy metal-associated isoprenylated plant protein 43-like [Aegilops tauschii subsp. tauschii])					ENOG41107QI(S:Function unknown); ENOG411068J(S:Function unknown); ENOG41105PC(S:Function unknown)	ENOG41107QI(-); ENOG411068J(-); ENOG41105PC(Heavy-metal-associated domain)
TraesCS5A02G207600			763	1	8	0.12	1.11	0.12	1.11	8.30773	3.05445	0.0118024	0.0429396	no	up	XP_020160469.1(uncharacterized protein LOC109745765 [Aegilops tauschii subsp. tauschii])					ENOG410YVPM(S:Function unknown)	ENOG410YVPM(-)	PF14009.3(DUF4228:Domain of unknown function (DUF4228))
TraesCS1A02G137300			954	1	8	0.09	0.79	0.09	0.79	8.30773	3.05445	0.0118024	0.0429396	no	up	XP_020148107.1(inactive protein RESTRICTED TEV MOVEMENT 2-like [Aegilops tauschii subsp. tauschii])		K00703	glgA	map00500(Starch and sucrose metabolism)	COG0071(O:Posttranslational modification, protein turnover, chaperones); COG1357(S:Function unknown)	COG0071(response to heat); COG1357(pathogenesis)	PF00011.18(HSP20:Hsp20/alpha crystallin family)	sp|D9UBX6|RTM2B_ARATH(Inactive protein RESTRICTED TEV MOVEMENT 2 OS=Arabidopsis thaliana OX=3702 GN=RTM2 PE=3 SV=1)
TraesCS4A02G084200			996	1	8	0.08	0.75	0.08	0.75	8.30773	3.05445	0.0118024	0.0429396	no	up	BAK04208.1(predicted protein [Hordeum vulgare subsp. vulgare])	GO:0016021(cellular_component:integral component of membrane); GO:0016020(cellular_component:membrane)				ENOG41119IC(S:Function unknown); ENOG411074D(S:Function unknown); ENOG41107ZF(S:Function unknown)	ENOG41119IC(-); ENOG411074D(-); ENOG41107ZF(-)	PF13962.3(PGG:Domain of unknown function)
TraesCS5A02G394800			1020	3	24	0.29	2.17	0.29	2.17	8.30773	3.05445	1.29e-05	9.28e-05	yes	up	XP_020159811.1(UDP-glycosyltransferase 83A1-like [Aegilops tauschii subsp. tauschii])	GO:0043231(cellular_component:intracellular membrane-bounded organelle); GO:0052696(biological_process:flavonoid glucuronidation); GO:0009813(biological_process:flavonoid biosynthetic process); GO:0080043(molecular_function:quercetin 3-O-glucosyltransferase activity); GO:0016740(molecular_function:transferase activity); GO:0080044(molecular_function:quercetin 7-O-glucosyltransferase activity); GO…				COG1819(S:Function unknown)	COG1819(Transferase)	PF00201.15(UDPGT:UDP-glucoronosyl and UDP-glucosyl transferase)	sp|Q9SGA8|U83A1_ARATH(UDP-glycosyltransferase 83A1 OS=Arabidopsis thaliana OX=3702 GN=UGT83A1 PE=2 SV=1)
TraesCS7A02G199000			1135	1	8	0.07	0.63	0.07	0.63	8.30773	3.05445	0.0118024	0.0429396	no	up	EMS58165.1(hypothetical protein TRIUR3_07297 [Triticum urartu])		K18045	SIW14, OCA3		ENOG411072V(S:Function unknown); COG5215(U:Intracellular trafficking, secretion, and vesicular transport)	ENOG411072V(Protein of unknown function, DUF573); COG5215(Importin)	PF04504.11(DUF573:Protein of unknown function, DUF573)
TraesCS1A02G184000			1148	4	32	0.28	2.46	0.28	2.46	8.30773	3.05445	4.75e-07	4.15e-06	yes	up	XP_020156707.1(uncharacterized protein LOC109742034 [Aegilops tauschii subsp. tauschii])					ENOG410Z6MK(S:Function unknown)	ENOG410Z6MK(-)
TraesCS4D02G050300			1149	1	8	0.07	0.62	0.07	0.62	8.30773	3.05445	0.0118024	0.0429396	no	up	XP_020162675.1(probable ascorbate-specific transmembrane electron transporter 2 [Aegilops tauschii subsp. tauschii])	GO:0016021(cellular_component:integral component of membrane); GO:0055114(biological_process:oxidation-reduction process); GO:0016491(molecular_function:oxidoreductase activity)	K08360	CYB561		ENOG4111FKI(O:Posttranslational modification, protein turnover, chaperones)	ENOG4111FKI(Cytochrome)	PF03188.13(Cytochrom_B561:Eukaryotic cytochrome b561)	sp|Q7XMK3|ACET2_ORYSJ(Probable ascorbate-specific transmembrane electron transporter 2 OS=Oryza sativa subsp. japonica OX=39947 GN=Os04g0533500 PE=2 SV=2)
TraesCS7A02G222900			1262	1	8	0.06	0.54	0.06	0.54	8.30773	3.05445	0.0118024	0.0429396	no	up	XP_020174128.1(1-aminocyclopropane-1-carboxylate oxidase homolog 1-like [Aegilops tauschii subsp. tauschii])	GO:0005506(molecular_function:iron ion binding); GO:0055114(biological_process:oxidation-reduction process); GO:0051213(molecular_function:dioxygenase activity)				COG3491(O:Posttranslational modification, protein turnover, chaperones)	COG3491(Involved in protein export. Acts as a chaperone by maintaining the newly synthesized protein in an open conformation)	PF03171.17(2OG-FeII_Oxy:2OG-Fe(II) oxygenase superfamily); PF14226.3(DIOX_N:non-haem dioxygenase in morphine synthesis N-terminal)	sp|P10967|ACCH3_SOLLC(1-aminocyclopropane-1-carboxylate oxidase homolog OS=Solanum lycopersicum OX=4081 GN=ACO3 PE=2 SV=1)
TraesCS2A02G084300			1345	1	8	0.06	0.5	0.06	0.5	8.30773	3.05445	0.0118024	0.0429396	no	up	XP_020165706.1(aspartic proteinase CDR1-like [Aegilops tauschii subsp. tauschii])					ENOG410XNV7(O:Posttranslational modification, protein turnover, chaperones)	ENOG410XNV7(aspartic)	PF14543.3(TAXi_N:Xylanase inhibitor N-terminal); PF14541.3(TAXi_C:Xylanase inhibitor C-terminal); PF00026.20(Asp:Eukaryotic aspartyl protease)	sp|Q6XBF8|CDR1_ARATH(Aspartic proteinase CDR1 OS=Arabidopsis thaliana OX=3702 GN=CDR1 PE=1 SV=1)
TraesCS6A02G176200		AT-hook motif nuclear-localized protein [Source:UniProtKB/TrEMBL%3BAcc:W5GFV8]	1367	1	8	0.06	0.49	0.06	0.49	8.30773	3.05445	0.0118024	0.0429396	no	up	XP_020174286.1(AT-hook motif nuclear-localized protein 24-like [Aegilops tauschii subsp. tauschii])					ENOG410Y9GR(S:Function unknown)	ENOG410Y9GR(Domain of unknown function (DUF296))	PF03479.12(DUF296:Domain of unknown function (DUF296))	sp|O49662|AHL24_ARATH(AT-hook motif nuclear-localized protein 24 OS=Arabidopsis thaliana OX=3702 GN=AHL24 PE=2 SV=1)
TraesCS6B02G043300			1428	1	8	0.05	0.47	0.05	0.47	8.30773	3.05445	0.0118024	0.0429396	no	up	XP_020179409.1(uncharacterized protein LOC109765030 [Aegilops tauschii subsp. tauschii])		K15032	MTERFD		ENOG410XT49(S:Function unknown)	ENOG410XT49(mitochondrial transcription termination)	PF02536.11(mTERF:mTERF)	sp|Q9ZT96|MTEF4_ARATH(Transcription termination factor MTERF4, chloroplastic OS=Arabidopsis thaliana OX=3702 GN=MTERF4 PE=1 SV=1)
TraesCS5A02G169700			1434	1	8	0.05	0.46	0.05	0.46	8.30773	3.05445	0.0118024	0.0429396	no	up	EMS66179.1(hypothetical protein TRIUR3_10528 [Triticum urartu])					ENOG4110675(S:Function unknown); ENOG41106YK(S:Function unknown); ENOG41115K3(S:Function unknown)	ENOG4110675(Plant protein of unknown function); ENOG41106YK(Plant protein of unknown function); ENOG41115K3(UPF0481 protein)	PF03140.12(DUF247:Plant protein of unknown function)
TraesCS5B02G002000			1448	1	8	0.05	0.46	0.05	0.46	8.30773	3.05445	0.0118024	0.0429396	no	up	XP_020171948.1(protein FAF-like, chloroplastic [Aegilops tauschii subsp. tauschii])					ENOG410YQ65(S:Function unknown)	ENOG410YQ65(expressed protein)	PF11250.5(FAF:Fantastic Four meristem regulator)	sp|Q0V865|FAFL_ARATH(Protein FAF-like, chloroplastic OS=Arabidopsis thaliana OX=3702 GN=At5g22090 PE=2 SV=1)
TraesCS4D02G269500			1563	1	8	0.05	0.42	0.05	0.42	8.30773	3.05445	0.0118024	0.0429396	no	up	XP_020161971.1(uncharacterized protein LOC109747299 [Aegilops tauschii subsp. tauschii])	GO:0004497(molecular_function:monooxygenase activity); GO:0044550(biological_process:secondary metabolite biosynthetic process); GO:0016021(cellular_component:integral component of membrane); GO:0071949(molecular_function:FAD binding); GO:0055114(biological_process:oxidation-reduction process); GO:0016491(molecular_function:oxidoreductase activity)				COG0654(C:Energy production and conversion); COG0654(H:Coenzyme transport and metabolism)	COG0654(oxidoreductase activity, acting on paired donors, with incorporation or reduction of molecular oxygen, NAD(P)H as one donor, and incorporation of one atom of oxygen); COG0654(oxidoreductase activity, acting on paired donors, with incorporation or reduction of molecular oxygen, NAD(P)H as one donor, and incorporation of one atom of oxygen)	PF01494.16(FAD_binding_3:FAD binding domain); PF05834.9(Lycopene_cycl:Lycopene cyclase protein); PF00890.21(FAD_binding_2:FAD binding domain); PF01266.21(DAO:FAD dependent oxidoreductase)	sp|O81816|MO2_ARATH(Monooxygenase 2 OS=Arabidopsis thaliana OX=3702 GN=MO2 PE=2 SV=1)
TraesCS2A02G258800			1649	1	8	0.04	0.39	0.04	0.39	8.30773	3.05445	0.0118024	0.0429396	no	up	XP_020154853.1(probable disease resistance protein At5g45490 [Aegilops tauschii subsp. tauschii])					ENOG41107YE(S:Function unknown); ENOG410YKJE(S:Function unknown); COG4886(S:Function unknown)	ENOG41107YE(NB-ARC domain); ENOG410YKJE(disease resistance); COG4886(disease resistance)	PF00931.19(NB-ARC:NB-ARC domain)	sp|Q9FHJ2|DRL34_ARATH(Probable disease resistance protein At5g45440 OS=Arabidopsis thaliana OX=3702 GN=At5g45440 PE=2 SV=1)
TraesCS3B02G243500			1683	1	8	0.04	0.38	0.04	0.38	8.30773	3.05445	0.0118024	0.0429396	no	up	XP_020179298.1(leucine-rich repeat extensin-like protein 6 [Aegilops tauschii subsp. tauschii])					ENOG410Y973(S:Function unknown)	ENOG410Y973(leucine-rich repeat extensin-like protein)	PF13855.3(LRR_8:Leucine rich repeat); PF12799.4(LRR_4:Leucine Rich repeats (2 copies)); PF08263.9(LRRNT_2:Leucine rich repeat N-terminal domain)	sp|Q9T0K5|LRX3_ARATH(Leucine-rich repeat extensin-like protein 3 OS=Arabidopsis thaliana OX=3702 GN=LRX3 PE=1 SV=1)
TraesCS1B02G094500			1790	1	8	0.04	0.35	0.04	0.35	8.30773	3.05445	0.0118024	0.0429396	no	up	XP_020164818.1(transcription factor MYB30-like [Aegilops tauschii subsp. tauschii])	GO:0003677(molecular_function:DNA binding)	K09422	MYBP		COG5147(S:Function unknown)	COG5147(-)	PF00249.28(Myb_DNA-binding:Myb-like DNA-binding domain); PF13921.3(Myb_DNA-bind_6:Myb-like DNA-binding domain)	sp|Q10MB4|MYB2_ORYSJ(Transcription factor MYB2 OS=Oryza sativa subsp. japonica OX=39947 GN=MYB2 PE=2 SV=1)
TraesCS2D02G483000			1872	1	8	0.04	0.34	0.04	0.34	8.30773	3.05445	0.0118024	0.0429396	no	up	XP_020181186.1(cyanidin 3-O-rutinoside 5-O-glucosyltransferase-like [Aegilops tauschii subsp. tauschii])	GO:0080044(molecular_function:quercetin 7-O-glucosyltransferase activity); GO:0052696(biological_process:flavonoid glucuronidation); GO:0016020(cellular_component:membrane); GO:0009813(biological_process:flavonoid biosynthetic process); GO:0080043(molecular_function:quercetin 3-O-glucosyltransferase activity); GO:0016757(molecular_function:transferase activity, transferring glycosyl groups); GO:0…	K21371	UGT75L6, UGTCs2	map00999(Biosynthesis of secondary metabolites - unclassified)	COG1819(S:Function unknown)	COG1819(-)	PF00201.15(UDPGT:UDP-glucoronosyl and UDP-glucosyl transferase); PF13692.3(Glyco_trans_1_4:Glycosyl transferases group 1)	sp|Q767C8|IH5GT_IRIHO(Cyanidin 3-O-rutinoside 5-O-glucosyltransferase OS=Iris hollandica OX=35876 GN=5GT PE=1 SV=1)
TraesCS6D02G247200			1984	2	16	0.07	0.63	0.07	0.63	8.30773	3.05445	0.000369463	0.00202054	no	up	XP_020179949.1(probable WRKY transcription factor 35 [Aegilops tauschii subsp. tauschii])					ENOG410YD4A(K:Transcription)	ENOG410YD4A(WRKY transcription factor)	PF03106.12(WRKY:WRKY DNA -binding domain)	sp|Q9SA80|WRK14_ARATH(Probable WRKY transcription factor 14 OS=Arabidopsis thaliana OX=3702 GN=WRKY14 PE=2 SV=2)
TraesCS2A02G396000			2541	2	16	0.05	0.47	0.05	0.47	8.30773	3.05445	0.000369463	0.00202054	no	up	XP_020174290.1(ferric reduction oxidase 2-like [Aegilops tauschii subsp. tauschii])	GO:0016021(cellular_component:integral component of membrane); GO:0055114(biological_process:oxidation-reduction process); GO:0016491(molecular_function:oxidoreductase activity)	K13411	DUOX, THOX		ENOG410XNZY(U:Intracellular trafficking, secretion, and vesicular transport)	ENOG410XNZY(NADPH Oxidase)	PF08030.9(NAD_binding_6:Ferric reductase NAD binding domain); PF08022.9(FAD_binding_8:FAD-binding domain); PF01794.16(Ferric_reduct:Ferric reductase like transmembrane component)	sp|P92949|FRO2_ARATH(Ferric reduction oxidase 2 OS=Arabidopsis thaliana OX=3702 GN=FRO2 PE=1 SV=2)
TraesCS6B02G152900			3274	1	8	0.02	0.18	0.02	0.18	8.30773	3.05445	0.0118024	0.0429396	no	up	XP_020170964.1(tyrosine-sulfated glycopeptide receptor 1-like [Aegilops tauschii subsp. tauschii])					COG4886(S:Function unknown)	COG4886(leucine Rich Repeat)	PF12799.4(LRR_4:Leucine Rich repeats (2 copies)); PF00069.22(Pkinase:Protein kinase domain); PF07714.14(Pkinase_Tyr:Protein tyrosine kinase); PF13855.3(LRR_8:Leucine rich repeat); PF08263.9(LRRNT_2:Leucine rich repeat N-terminal domain)	sp|Q9C7S5|PSYR1_ARATH(Tyrosine-sulfated glycopeptide receptor 1 OS=Arabidopsis thaliana OX=3702 GN=PSY1R PE=1 SV=1)
TraesCS1D02G234200			3284	1	8	0.02	0.18	0.02	0.18	8.30773	3.05445	0.0118024	0.0429396	no	up	XP_020191745.1(subtilisin-like protease SBT1.2 [Aegilops tauschii subsp. tauschii])	GO:0005618(cellular_component:cell wall); GO:0004252(molecular_function:serine-type endopeptidase activity)				COG1404(O:Posttranslational modification, protein turnover, chaperones)	COG1404(peptidase (S8 and S53, subtilisin, kexin, sedolisin)	PF00082.19(Peptidase_S8:Subtilase family); PF05922.13(Inhibitor_I9:Peptidase inhibitor I9)	sp|O64495|SBT12_ARATH(Subtilisin-like protease SBT1.2 OS=Arabidopsis thaliana OX=3702 GN=SBT1.2 PE=2 SV=1)
TraesCS1B02G119700			1386	6	47.94	0.33	2.9	0.33	2.9	8.29735	3.05265	7.17e-10	8.49e-09	yes	up	XP_020158091.1(putative cyclin-dependent kinase F-2 [Aegilops tauschii subsp. tauschii])	GO:0004674(molecular_function:protein serine/threonine kinase activity); GO:0006468(biological_process:protein phosphorylation); GO:0004713(molecular_function:protein tyrosine kinase activity); GO:0005524(molecular_function:ATP binding)	K08818	CDC2L		ENOG410XQ50(T:Signal transduction mechanisms)	ENOG410XQ50(Cyclin-dependent kinase)	PF00069.22(Pkinase:Protein kinase domain); PF07714.14(Pkinase_Tyr:Protein tyrosine kinase); PF14531.3(Kinase-like:Kinase-like)	sp|Q2QSL4|CDKF2_ORYSJ(Putative cyclin-dependent kinase F-2 OS=Oryza sativa subsp. japonica OX=39947 GN=CDKF-2 PE=3 SV=1)
TraesCS2B02G181800			959	12	95.85	1.07	9.44	1.07	9.44	8.29475	3.0522	2.97e-18	6.13e-17	yes	up	XP_020192311.1(probable calcium-binding protein CML45 [Aegilops tauschii subsp. tauschii])					COG5126(S:Function unknown)	COG5126(Ribonucleoprotein)	PF13405.3(EF-hand_6:EF-hand domain); PF00036.29(EF-hand_1:EF hand)	sp|Q93Z27|CML45_ARATH(Probable calcium-binding protein CML45 OS=Arabidopsis thaliana OX=3702 GN=CML45 PE=1 SV=1)
TraesCS5B02G501900			1382	2.13	17	0.12	1.03	0.12	1.03	8.28823	3.05106	0.000243823	0.00138536	no	up	XP_020162150.1(uncharacterized protein LOC109747515 [Aegilops tauschii subsp. tauschii])					ENOG41125GG(S:Function unknown); ENOG410ZN91(S:Function unknown); ENOG41107P8(S:Function unknown); ENOG410YIMV(S:Function unknown)	ENOG41125GG(-); ENOG410ZN91(-); ENOG41107P8(-); ENOG410YIMV(-)		sp|Q9LDD4|ARID2_ARATH(AT-rich interactive domain-containing protein 2 OS=Arabidopsis thaliana OX=3702 GN=ARID2 PE=1 SV=1)
TraesCS7A02G413100			2088	2.03	16.17	0.07	0.6	0.07	0.6	8.27192	3.04822	0.000348343	0.00191495	no	up	EMS46266.1(Peptide transporter PTR2 [Triticum urartu])	GO:0016020(cellular_component:membrane); GO:0005215(molecular_function:transporter activity); GO:0016021(cellular_component:integral component of membrane); GO:0006810(biological_process:transport)	K14638	SLC15A3_4, PHT		COG3104(E:Amino acid transport and metabolism)	COG3104(transporter)	PF00854.18(PTR2:POT family)	sp|P46032|PTR2_ARATH(Protein NRT1/ PTR FAMILY 8.3 OS=Arabidopsis thaliana OX=3702 GN=NPF8.3 PE=1 SV=1)
TraesCS3B02G130000			1897	1.01	8	0.04	0.35	0.04	0.35	8.22548	3.0401	0.0119911	0.0433708	no	up	XP_020189817.1(probable WRKY transcription factor 72 [Aegilops tauschii subsp. tauschii])					ENOG410YE20(K:Transcription)	ENOG410YE20(WRKY transcription factor)	PF03106.12(WRKY:WRKY DNA -binding domain)	sp|Q9LXG8|WRK72_ARATH(Probable WRKY transcription factor 72 OS=Arabidopsis thaliana OX=3702 GN=WRKY72 PE=2 SV=1)
TraesCS5A02G003600			1536	1	7.88	0.05	0.42	0.05	0.42	8.18312	3.03265	0.0127529	0.0456699	no	up	ACJ22503.1(cell division AAA ATPase family protein [Triticum aestivum])					COG0465(O:Posttranslational modification, protein turnover, chaperones)	COG0465(Acts as a processive, ATP-dependent zinc metallopeptidase for both cytoplasmic and membrane proteins. Plays a role in the quality control of integral membrane proteins (By similarity))	PF14363.3(AAA_assoc:Domain associated at C-terminal with AAA); PF00004.26(AAA:ATPase family associated with various cellular activities (AAA)); PF13555.3(AAA_29:P-loop containing region of AAA domain); PF13191.3(AAA_16:AAA ATPase domain)	sp|Q9FLD5|ASD_ARATH(AAA-ATPase ASD, mitochondrial OS=Arabidopsis thaliana OX=3702 GN=AATP1 PE=1 SV=1)
TraesCS3B02G032400			2808	4.36	34.34	0.08	0.69	0.08	0.69	8.17912	3.03194	2.01e-07	1.83e-06	yes	up	CDM80388.1(unnamed protein product [Triticum aestivum])					COG4886(S:Function unknown); COG0515(T:Signal transduction mechanisms)	COG4886(leucine Rich Repeat); COG0515(Serine Threonine protein kinase)	PF00069.22(Pkinase:Protein kinase domain); PF07714.14(Pkinase_Tyr:Protein tyrosine kinase); PF13855.3(LRR_8:Leucine rich repeat); PF12799.4(LRR_4:Leucine Rich repeats (2 copies)); PF08263.9(LRRNT_2:Leucine rich repeat N-terminal domain)	sp|C0LGP4|Y3475_ARATH(Probable LRR receptor-like serine/threonine-protein kinase At3g47570 OS=Arabidopsis thaliana OX=3702 GN=At3g47570 PE=2 SV=1)
TraesCS1B02G119600			1445	4.68	36.73	0.25	2.11	0.25	2.11	8.15019	3.02683	7.78e-08	7.46e-07	yes	up	XP_020158091.1(putative cyclin-dependent kinase F-2 [Aegilops tauschii subsp. tauschii])	GO:0004674(molecular_function:protein serine/threonine kinase activity); GO:0006468(biological_process:protein phosphorylation); GO:0004713(molecular_function:protein tyrosine kinase activity); GO:0005524(molecular_function:ATP binding)	K08818	CDC2L		ENOG410XQ50(T:Signal transduction mechanisms)	ENOG410XQ50(Cyclin-dependent kinase)	PF00069.22(Pkinase:Protein kinase domain); PF07714.14(Pkinase_Tyr:Protein tyrosine kinase); PF14531.3(Kinase-like:Kinase-like)	sp|Q2QSL4|CDKF2_ORYSJ(Putative cyclin-dependent kinase F-2 OS=Oryza sativa subsp. japonica OX=39947 GN=CDKF-2 PE=3 SV=1)
TraesCS2B02G323500			1374	3.11	24.37	0.17	1.48	0.17	1.48	8.13744	3.02457	1.22e-05	8.78e-05	yes	up	XP_020165264.1(NAC domain-containing protein 104 isoform X2 [Aegilops tauschii subsp. tauschii])					ENOG410YHMV(S:Function unknown)	ENOG410YHMV((NAC) domain-containing protein)	PF02365.12(NAM:No apical meristem (NAM) protein)	sp|Q8GWK6|NC104_ARATH(NAC domain-containing protein 104 OS=Arabidopsis thaliana OX=3702 GN=NAC104 PE=2 SV=1)
TraesCS3A02G127300			1557	14	109.42	0.67	5.72	0.67	5.72	8.11636	3.02083	1.98e-20	4.48e-19	yes	up	XP_020151737.1(uncharacterized acetyltransferase At3g50280-like [Aegilops tauschii subsp. tauschii])					ENOG410YJ90(S:Function unknown)	ENOG410YJ90(Transferase family)	PF02458.12(Transferase:Transferase family)	sp|Q9FF86|DCR_ARATH(BAHD acyltransferase DCR OS=Arabidopsis thaliana OX=3702 GN=DCR PE=2 SV=1)
TraesCS2D02G054900			2005	1	7.81	0.04	0.31	0.04	0.31	8.11042	3.01978	0.0133424	0.0474927	no	up	XP_020172795.1(UDP-glycosyltransferase 74E1-like isoform X1 [Aegilops tauschii subsp. tauschii])	GO:0016757(molecular_function:transferase activity, transferring glycosyl groups); GO:0052696(biological_process:flavonoid glucuronidation); GO:0009813(biological_process:flavonoid biosynthetic process); GO:0080043(molecular_function:quercetin 3-O-glucosyltransferase activity); GO:0080044(molecular_function:quercetin 7-O-glucosyltransferase activity); GO:0043231(cellular_component:intracellular m…	K13691	SGT1		COG1819(S:Function unknown)	COG1819(Transferase)	PF00201.15(UDPGT:UDP-glucoronosyl and UDP-glucosyl transferase)	sp|M0Y4P1|UGT13_HORVV(UDP-glucosyltransferase UGT13248 OS=Hordeum vulgare subsp. vulgare OX=112509 PE=2 SV=1)
TraesCS3B02G146500			1629	36.79	286.79	1.68	14.2	1.68	14.2	8.09519	3.01706	8.73e-51	4.92e-49	yes	up	CDJ26322.1(unnamed protein product [Triticum aestivum])					ENOG410YJ90(S:Function unknown)	ENOG410YJ90(Transferase family)	PF02458.12(Transferase:Transferase family)	sp|Q9SND9|Y3028_ARATH(Uncharacterized acetyltransferase At3g50280 OS=Arabidopsis thaliana OX=3702 GN=At3g50280 PE=3 SV=1)
TraesCS4D02G340800			1317	49	381.7	2.66	19.41	2.66	19.41	8.08944	3.01604	5.7e-67	4.23e-65	yes	up	XP_020184597.1(uncharacterized protein LOC109770300 [Aegilops tauschii subsp. tauschii])	GO:0016020(cellular_component:membrane)				ENOG411169M(S:Function unknown); ENOG41114FM(S:Function unknown); ENOG410ZPMX(S:Function unknown)	ENOG411169M(-); ENOG41114FM(-); ENOG410ZPMX(-)	PF10457.6(MENTAL:Cholesterol-capturing domain)
TraesCS5A02G425600			1493	62	481.29	3.13	26.5	3.13	26.5	8.06135	3.01102	7.97e-84	7.33e-82	yes	up	XP_020156331.1(syntaxin-121-like [Aegilops tauschii subsp. tauschii])	GO:0006906(biological_process:vesicle fusion); GO:0016021(cellular_component:integral component of membrane); GO:0016192(biological_process:vesicle-mediated transport); GO:0006886(biological_process:intracellular protein transport); GO:0006887(biological_process:exocytosis); GO:0000149(molecular_function:SNARE binding); GO:0061025(biological_process:membrane fusion); GO:0048278(biological_process…	K08486	STX1B_2_3	map04130(SNARE interactions in vesicular transport)	COG5074(U:Intracellular trafficking, secretion, and vesicular transport)	COG5074(SYNtaxin)	PF00804.22(Syntaxin:Syntaxin); PF05739.16(SNARE:SNARE domain)	sp|Q9ZSD4|SY121_ARATH(Syntaxin-121 OS=Arabidopsis thaliana OX=3702 GN=SYP121 PE=1 SV=1)
TraesCS5B02G056800			1623	33	256	1.51	12.73	1.51	12.73	8.05598	3.01006	1.99e-45	9.98e-44	yes	up	XP_020170843.1(cysteine-rich receptor-like protein kinase 26 [Aegilops tauschii subsp. tauschii])	GO:0000166(molecular_function:nucleotide binding); GO:0016020(cellular_component:membrane); GO:0004672(molecular_function:protein kinase activity)	K04733	IRAK4		COG0515(T:Signal transduction mechanisms)	COG0515(Serine Threonine protein kinase)	PF00069.22(Pkinase:Protein kinase domain); PF07714.14(Pkinase_Tyr:Protein tyrosine kinase); PF01657.14(Stress-antifung:Salt stress response/antifungal)	sp|Q9LXA5|LRK91_ARATH(L-type lectin-domain containing receptor kinase IX.1 OS=Arabidopsis thaliana OX=3702 GN=LECRK91 PE=1 SV=1)
TraesCS1B02G169200			1611	15	116.35	0.69	5.91	0.69	5.91	8.05504	3.00989	1.48e-21	3.56e-20	yes	up	XP_020173184.1(uncharacterized protein KIAA0754-like [Aegilops tauschii subsp. tauschii])					ENOG4111H3Z(J:Translation, ribosomal structure and biogenesis)	ENOG4111H3Z(Catalyzes the attachment of tyrosine to tRNA(Tyr) in a two-step reaction tyrosine is first activated by ATP to form Tyr- AMP and then transferred to the acceptor end of tRNA(Tyr) (By similarity))	PF05903.11(Peptidase_C97:PPPDE putative peptidase domain)	sp|Q6ICB0|DESI1_HUMAN(Desumoylating isopeptidase 1 OS=Homo sapiens OX=9606 GN=DESI1 PE=1 SV=1)
TraesCS5B02G280000			1829	1.29	10	0.05	0.43	0.05	0.43	8.05013	3.00901	0.00518597	0.021183	no	up	ABI95393.1(fasciclin-like protein FLA3 [Triticum aestivum])					ENOG4111EHG(M:Cell wall/membrane/envelope biogenesis); ENOG410YBWT(M:Cell wall/membrane/envelope biogenesis)	ENOG4111EHG(fasciclin-like arabinogalactan protein); ENOG410YBWT(Fasciclin-like arabinogalactan protein)	PF02469.19(Fasciclin:Fasciclin domain)	sp|Q9FM65|FLA1_ARATH(Fasciclin-like arabinogalactan protein 1 OS=Arabidopsis thaliana OX=3702 GN=FLA1 PE=1 SV=1)
TraesCS3D02G495200			969	4	31	0.35	3.01	0.35	3.01	8.04812	3.00865	8.6e-07	7.26e-06	yes	up	XP_020193390.1(uncharacterized protein LOC109779192 [Aegilops tauschii subsp. tauschii])					ENOG410YHQZ(S:Function unknown)	ENOG410YHQZ(expressed protein)	PF14009.3(DUF4228:Domain of unknown function (DUF4228))
TraesCS6B02G329700			381	0.21	1.62	0.1	1	0.1	1	8.01103	3.00199	0.261095	0.491615	no	up	ASD37591.1(cytochrome f (chloroplast) [Aegilops searsii])	GO:0009535(cellular_component:chloroplast thylakoid membrane); GO:0020037(molecular_function:heme binding); GO:0031361(cellular_component:integral component of thylakoid membrane); GO:0005506(molecular_function:iron ion binding); GO:0015979(biological_process:photosynthesis); GO:0055114(biological_process:oxidation-reduction process); GO:0009055(molecular_function:electron carrier activity)	K02704;K02634	psbB;petA	map00195(Photosynthesis)	ENOG410XPEN(C:Energy production and conversion)	ENOG410XPEN(Component of the cytochrome b6-f complex, which mediates electron transfer between photosystem II (PSII) and photosystem I (PSI), cyclic electron flow around PSI, and state transitions (By similarity))	PF16639.2(Apocytochr_F_N:Apocytochrome F, N-terminal)	sp|P05151|CYF_WHEAT(Cytochrome f OS=Triticum aestivum OX=4565 GN=petA PE=3 SV=3)
TraesCS7A02G195800			1393	20	153.74	1.1	9.23	1.1	9.23	7.98269	2.99688	7.51e-28	2.32e-26	yes	up	XP_020160940.1(metalloendoproteinase 2-MMP [Aegilops tauschii subsp. tauschii])	GO:0006508(biological_process:proteolysis); GO:0004222(molecular_function:metalloendopeptidase activity); GO:0008270(molecular_function:zinc ion binding); GO:0031012(cellular_component:extracellular matrix)				ENOG410XQ5D(O:Posttranslational modification, protein turnover, chaperones)	ENOG410XQ5D(matrix metallopeptidase)	PF00413.21(Peptidase_M10:Matrixin); PF01471.15(PG_binding_1:Putative peptidoglycan binding domain); PF13582.3(Reprolysin_3:Metallo-peptidase family M12B Reprolysin-like)	sp|O04529|2MMP_ARATH(Metalloendoproteinase 2-MMP OS=Arabidopsis thaliana OX=3702 GN=2MMP PE=1 SV=1)
TraesCS7A02G174800			1404	3	23	0.16	1.37	0.16	1.37	7.96158	2.99305	2.35e-05	0.000161828	yes	up	XP_020150823.1(pentatricopeptide repeat-containing protein At3g29230-like [Aegilops tauschii subsp. tauschii])					ENOG410Z7Z7(S:Function unknown)	ENOG410Z7Z7(Pentatricopeptide repeat-containing protein)	PF12854.4(PPR_1:PPR repeat); PF01535.17(PPR:PPR repeat); PF13041.3(PPR_2:PPR repeat family); PF14559.3(TPR_19:Tetratricopeptide repeat)	sp|Q9LS72|PP261_ARATH(Pentatricopeptide repeat-containing protein At3g29230 OS=Arabidopsis thaliana OX=3702 GN=PCMP-E27 PE=2 SV=1)
TraesCS3A02G149900			1525	14	107.33	0.69	5.76	0.69	5.76	7.96133	2.99301	6.59e-20	1.46e-18	yes	up	CDM80555.1(unnamed protein product [Triticum aestivum])	GO:1903352(biological_process:L-ornithine transmembrane transport); GO:1903826(biological_process:arginine transmembrane transport); GO:0015189(molecular_function:L-lysine transmembrane transporter activity); GO:0015181(molecular_function:arginine transmembrane transporter activity); GO:0006561(biological_process:proline biosynthetic process); GO:0000064(molecular_function:L-ornithine transmembra…	K15109	SLC25A20_29, CACT, CACL, CRC1	map04714(Thermogenesis)	ENOG410Z9ZS(S:Function unknown)	ENOG410Z9ZS(carrier protein)	PF00153.24(Mito_carr:Mitochondrial carrier protein)	sp|Q9CA93|BAC2_ARATH(Mitochondrial arginine transporter BAC2 OS=Arabidopsis thaliana OX=3702 GN=BAC2 PE=1 SV=1)
TraesCS2B02G119000			1590	30.02	229.87	1.35	11.33	1.35	11.33	7.95178	2.99128	9.84e-41	4.41e-39	yes	up	XP_020160301.1(NAC transcription factor NAM-B1-like [Aegilops tauschii subsp. tauschii])					ENOG4110680(S:Function unknown); ENOG410YB53(K:Transcription)	ENOG4110680(No apical meristem (NAM) protein); ENOG410YB53(nac domain)	PF02365.12(NAM:No apical meristem (NAM) protein)	sp|Q8H4S4|NAC10_ORYSJ(NAC domain-containing protein 10 OS=Oryza sativa subsp. japonica OX=39947 GN=NAC010 PE=2 SV=1)
TraesCS2A02G161500			1428	29	222	1.55	12.92	1.55	12.92	7.94964	2.99089	2.15e-39	9.36e-38	yes	up	ANJ45124.1(WRKY transcription factor, partial [Triticum aestivum])	GO:0003700(molecular_function:transcription factor activity, sequence-specific DNA binding); GO:0006355(biological_process:regulation of transcription, DNA-templated); GO:0043565(molecular_function:sequence-specific DNA binding)				ENOG410YZU1(K:Transcription); ENOG410YBEV(K:Transcription)	ENOG410YZU1(Transcription factor); ENOG410YBEV(Transcription factor)	PF03106.12(WRKY:WRKY DNA -binding domain)	sp|Q8H0Y8|WRK41_ARATH(Probable WRKY transcription factor 41 OS=Arabidopsis thaliana OX=3702 GN=WRKY41 PE=2 SV=2)
TraesCS2B02G448100			1202	45.9	348.14	3.04	25.24	3.04	25.24	7.87651	2.97756	1.63e-60	1.1e-58	yes	up	XP_020184692.1(ethylene-responsive transcription factor 4-like [Aegilops tauschii subsp. tauschii])		K09286	EREBP		ENOG4111448(K:Transcription); ENOG41108ER(K:Transcription); ENOG410YQNQ(K:Transcription); ENOG41108DT(K:Transcription)	ENOG4111448(Transcription factor); ENOG41108ER(ethylene-responsive transcription factor); ENOG410YQNQ(ethylene mediated signaling pathway); ENOG41108DT(AP2)	PF00847.17(AP2:AP2 domain)	sp|Q40477|ERF4_TOBAC(Ethylene-responsive transcription factor 4 OS=Nicotiana tabacum OX=4097 GN=ERF4 PE=1 SV=1)
TraesCS3B02G095900			1953	1.53	11.6	0.06	0.46	0.06	0.46	7.87334	2.97698	0.00274351	0.0121176	no	up	CDM81407.1(unnamed protein product [Triticum aestivum])	GO:0006857(biological_process:oligopeptide transport); GO:0016020(cellular_component:membrane); GO:0016021(cellular_component:integral component of membrane); GO:0006810(biological_process:transport); GO:0005215(molecular_function:transporter activity)				COG3104(E:Amino acid transport and metabolism)	COG3104(transporter)	PF00854.18(PTR2:POT family)	sp|Q9LYR6|PTR49_ARATH(Protein NRT1/ PTR FAMILY 6.1 OS=Arabidopsis thaliana OX=3702 GN=NPF6.1 PE=2 SV=1)
TraesCS7A02G450500			1913	50	378	1.96	17.53	1.96	17.53	7.85081	2.97284	1.89e-65	1.37e-63	yes	up	XP_020157421.1(beta-glucosidase 25 isoform X1 [Aegilops tauschii subsp. tauschii])	GO:0005975(biological_process:carbohydrate metabolic process); GO:0008422(molecular_function:beta-glucosidase activity); GO:0102483(molecular_function:scopolin beta-glucosidase activity); GO:1901657(biological_process:glycosyl compound metabolic process); GO:0004553(molecular_function:hydrolase activity, hydrolyzing O-glycosyl compounds); GO:0009505(cellular_component:plant-type cell wall)	K01188	E3.2.1.21	map00460(Cyanoamino acid metabolism); map00500(Starch and sucrose metabolism); map00940(Phenylpropanoid biosynthesis)	COG2723(G:Carbohydrate transport and metabolism)	COG2723(beta-glucosidase)	PF00232.15(Glyco_hydro_1:Glycosyl hydrolase family 1)	sp|Q0DA21|BGL25_ORYSJ(Beta-glucosidase 25 OS=Oryza sativa subsp. japonica OX=39947 GN=BGLU25 PE=2 SV=2)
TraesCS2A02G417300			1533	55	414.52	2.69	22.09	2.69	22.09	7.82664	2.96839	1.71e-71	1.36e-69	yes	up	ABQ52687.1(pathogen-inducible transcription factor ERF3 [Triticum aestivum])		K09286	EREBP		ENOG410YRS5(K:Transcription); ENOG410YJV7(K:Transcription)	ENOG410YRS5(Transcription factor); ENOG410YJV7(Transcription factor)	PF00847.17(AP2:AP2 domain)	sp|O80337|EF100_ARATH(Ethylene-responsive transcription factor 1A OS=Arabidopsis thaliana OX=3702 GN=ERF1A PE=1 SV=2)
TraesCS5D02G190700			1518	83	623.57	3.9	31.52	3.9	31.52	7.80189	2.96382	1.97e-106	2.41e-104	yes	up	XP_020200629.1(WRKY transcription factor WRKY62-like [Aegilops tauschii subsp. tauschii])					ENOG410YBEV(K:Transcription); ENOG410YZU1(K:Transcription)	ENOG410YBEV(Transcription factor); ENOG410YZU1(Transcription factor)	PF03106.12(WRKY:WRKY DNA -binding domain)	sp|Q9SUP6|WRK53_ARATH(Probable WRKY transcription factor 53 OS=Arabidopsis thaliana OX=3702 GN=WRKY53 PE=1 SV=1)
TraesCS2B02G411500			1188	2	15	0.13	1.1	0.13	1.1	7.7885	2.96135	0.000680841	0.00351617	no	up	XP_020155481.1(ethylene-responsive transcription factor 1B-like [Aegilops tauschii subsp. tauschii])		K14516	ERF1	map04016(MAPK signaling pathway - plant); map04075(Plant hormone signal transduction)	ENOG4111E8T(K:Transcription); ENOG410YJNR(K:Transcription)	ENOG4111E8T(Transcription factor); ENOG410YJNR(Transcription factor)	PF00847.17(AP2:AP2 domain)	sp|Q9LND1|ERF94_ARATH(Ethylene-responsive transcription factor ERF094 OS=Arabidopsis thaliana OX=3702 GN=ERF094 PE=2 SV=1)
TraesCS7B02G055200			1277	2	15	0.12	1.01	0.12	1.01	7.7885	2.96135	0.000680841	0.00351617	no	up	XP_020167855.1(thiosulfate sulfurtransferase 18-like isoform X3 [Aegilops tauschii subsp. tauschii])					COG0607(P:Inorganic ion transport and metabolism)	COG0607(Rhodanese domain protein)	PF00581.17(Rhodanese:Rhodanese-like domain)	sp|Q39129|STR16_ARATH(Thiosulfate sulfurtransferase 16, chloroplastic OS=Arabidopsis thaliana OX=3702 GN=STR16 PE=1 SV=2)
TraesCS4B02G076400			1970	2	15	0.07	0.59	0.07	0.59	7.7885	2.96135	0.000680841	0.00351617	no	up	EMS47128.1(Adenine/guanine permease AZG2 [Triticum urartu])	GO:0005345(molecular_function:purine nucleobase transmembrane transporter activity); GO:0015853(biological_process:adenine transport); GO:0005215(molecular_function:transporter activity); GO:0016021(cellular_component:integral component of membrane); GO:0016020(cellular_component:membrane); GO:0006863(biological_process:purine nucleobase transport); GO:0015854(biological_process:guanine transport…	K06901	pbuG		COG2252(S:Function unknown)	COG2252(Xanthine uracil vitamin C permease)	PF00860.17(Xan_ur_permease:Permease family)	sp|Q84MA8|AZG2_ARATH(Adenine/guanine permease AZG2 OS=Arabidopsis thaliana OX=3702 GN=AZG2 PE=2 SV=1)
TraesCS5D02G212200			2394	8	60	0.23	1.89	0.23	1.89	7.7885	2.96135	1.09e-11	1.49e-10	yes	up	XP_020192716.1(U-box domain-containing protein 33-like isoform X1 [Aegilops tauschii subsp. tauschii])					ENOG410XV39(O:Posttranslational modification, protein turnover, chaperones); COG0515(T:Signal transduction mechanisms)	ENOG410XV39(Ubox domain-containing protein); COG0515(Serine Threonine protein kinase)	PF00069.22(Pkinase:Protein kinase domain); PF07714.14(Pkinase_Tyr:Protein tyrosine kinase); PF04564.12(U-box:U-box domain)	sp|Q0DR28|PUB57_ORYSJ(U-box domain-containing protein 57 OS=Oryza sativa subsp. japonica OX=39947 GN=PUB57 PE=2 SV=1)
TraesCS6D02G333800			2651	1	7.49	0.03	0.21	0.03	0.21	7.77812	2.95942	0.0164037	0.0564835	no	up	XP_020147239.1(receptor-like protein 12 [Aegilops tauschii subsp. tauschii])					COG4886(S:Function unknown)	COG4886(leucine Rich Repeat)	PF13855.3(LRR_8:Leucine rich repeat); PF12799.4(LRR_4:Leucine Rich repeats (2 copies)); PF08263.9(LRRNT_2:Leucine rich repeat N-terminal domain)	sp|O48851|RLP22_ARATH(Receptor like protein 22 OS=Arabidopsis thaliana OX=3702 GN=RLP22 PE=2 SV=1)
TraesCS3D02G041800			1882	44.03	326.39	1.68	13.47	1.68	13.47	7.69805	2.94449	2.98e-56	1.86e-54	yes	up	XP_020153225.1(calmodulin-binding protein 60 B-like [Aegilops tauschii subsp. tauschii])	GO:0006950(biological_process:response to stress); GO:0005516(molecular_function:calmodulin binding)				ENOG410Y9AX(S:Function unknown)	ENOG410Y9AX(calmodulin binding)	PF07887.8(Calmodulin_bind:Calmodulin binding protein-like)	sp|Q9FKL6|CB60B_ARATH(Calmodulin-binding protein 60 B OS=Arabidopsis thaliana OX=3702 GN=CBP60B PE=2 SV=1)
TraesCS5B02G138500			1538	1.08	8	0.05	0.42	0.05	0.42	7.69235	2.94342	0.0133757	0.0475803	no	up	EMS60053.1(Putative receptor protein kinase ZmPK1 [Triticum urartu])	GO:0006468(biological_process:protein phosphorylation); GO:0016310(biological_process:phosphorylation); GO:0016021(cellular_component:integral component of membrane); GO:0016301(molecular_function:kinase activity); GO:0000166(molecular_function:nucleotide binding); GO:0004674(molecular_function:protein serine/threonine kinase activity); GO:0004672(molecular_function:protein kinase activity); GO:0…				COG0515(T:Signal transduction mechanisms)	COG0515(Serine Threonine protein kinase)	PF01453.21(B_lectin:D-mannose binding lectin); PF00954.17(S_locus_glycop:S-locus glycoprotein domain); PF00024.23(PAN_1:PAN domain); PF08276.8(PAN_2:PAN-like domain)	sp|P17801|KPRO_MAIZE(Putative receptor protein kinase ZmPK1 OS=Zea mays OX=4577 GN=PK1 PE=2 SV=2)
TraesCS6A02G312000			3269	3.02	22.35	0.07	0.6	0.07	0.6	7.68534	2.94211	3.57e-05	0.000237953	yes	up	XP_020187630.1(formin-like protein 16 [Aegilops tauschii subsp. tauschii])	GO:0016021(cellular_component:integral component of membrane)				ENOG410XQR0(S:Function unknown); ENOG41102U1(S:Function unknown); ENOG410YCG5(U:Intracellular trafficking, secretion, and vesicular transport)	ENOG410XQR0(inverted formin, FH2 and WH2 domain containing); ENOG41102U1(FH2); ENOG410YCG5(FH2)	PF02181.20(FH2:Formin Homology 2 Domain)	sp|A3AB67|FH16_ORYSJ(Formin-like protein 16 OS=Oryza sativa subsp. japonica OX=39947 GN=FH16 PE=2 SV=1)
TraesCS2B02G359400			1723	18	133	0.77	6.15	0.77	6.15	7.67311	2.93981	6.79e-24	1.79e-22	yes	up	XP_020163133.1(BTB/POZ and TAZ domain-containing protein 2-like [Aegilops tauschii subsp. tauschii])	GO:0044238(biological_process:primary metabolic process); GO:0044260(biological_process:cellular macromolecule metabolic process)				COG5076(S:Function unknown); ENOG410YCVF(S:Function unknown); COG5048(S:Function unknown)	COG5076(-); ENOG410YCVF(- Bric-a-Brac, Tramtrack, Broad Complex BTB domain with TAZ zinc finger and Calmodulin-binding domains, expressed); COG5048(Zinc finger protein)	PF00651.28(BTB:BTB/POZ domain); PF02135.13(zf-TAZ:TAZ zinc finger)	sp|Q94BN0|BT2_ARATH(BTB/POZ and TAZ domain-containing protein 2 OS=Arabidopsis thaliana OX=3702 GN=BT2 PE=1 SV=1)
TraesCS5D02G199100			1076	8	59	0.61	4.96	0.61	4.96	7.65869	2.9371	1.94e-11	2.61e-10	yes	up	XP_020156082.1(uncharacterized protein LOC109741406 [Aegilops tauschii subsp. tauschii])					ENOG4110539(S:Function unknown)	ENOG4110539(-)	PF05553.8(DUF761:Cotton fibre expressed protein)
TraesCS7D02G201600			1765	11	81	0.46	3.64	0.46	3.64	7.64689	2.93487	3.85e-15	6.7e-14	yes	up	XP_020179916.1(U-box domain-containing protein 21-like [Aegilops tauschii subsp. tauschii])	GO:0005739(cellular_component:mitochondrion)				ENOG410Y3P9(O:Posttranslational modification, protein turnover, chaperones)	ENOG410Y3P9(Ubox domain-containing protein)	PF04564.12(U-box:U-box domain); PF11789.5(zf-Nse:Zinc-finger of the MIZ type in Nse subunit)	sp|Q5PNY6|PUB21_ARATH(U-box domain-containing protein 21 OS=Arabidopsis thaliana OX=3702 GN=PUB21 PE=2 SV=1)
TraesCS2D02G543900			1516	35	257.35	1.74	13.91	1.74	13.91	7.6357	2.93276	1.46e-44	7.13e-43	yes	up	XP_020148569.1(ethylene-responsive transcription factor 3-like [Aegilops tauschii subsp. tauschii])		K09286	EREBP		ENOG410YQNQ(S:Function unknown)	ENOG410YQNQ(-)	PF00847.17(AP2:AP2 domain)	sp|Q9LDE4|ERF83_ARATH(Ethylene-responsive transcription factor 7 OS=Arabidopsis thaliana OX=3702 GN=ERF7 PE=1 SV=1)
TraesCS7B02G444800			1485	9	66	0.46	3.66	0.46	3.66	7.61542	2.92892	1.36e-12	1.99e-11	yes	up	XP_020160808.1(aspartic proteinase nepenthesin-2-like [Aegilops tauschii subsp. tauschii])	GO:0006508(biological_process:proteolysis); GO:0004190(molecular_function:aspartic-type endopeptidase activity); GO:0030163(biological_process:protein catabolic process)				ENOG410XNV7(O:Posttranslational modification, protein turnover, chaperones)	ENOG410XNV7(aspartic)	PF14543.3(TAXi_N:Xylanase inhibitor N-terminal); PF14541.3(TAXi_C:Xylanase inhibitor C-terminal); PF00026.20(Asp:Eukaryotic aspartyl protease)	sp|Q9LS40|ASPG1_ARATH(Protein ASPARTIC PROTEASE IN GUARD CELL 1 OS=Arabidopsis thaliana OX=3702 GN=ASPG1 PE=1 SV=1)
TraesCS6A02G305800			1988	3	22	0.11	0.86	0.11	0.86	7.61542	2.92892	4.28e-05	0.000281383	yes	up	XP_020172560.1(uncharacterized protein At5g39865-like [Aegilops tauschii subsp. tauschii])	GO:0005739(cellular_component:mitochondrion)				ENOG4111HAI(O:Posttranslational modification, protein turnover, chaperones)	ENOG4111HAI(Glutaredoxin)	PF00462.21(Glutaredoxin:Glutaredoxin)	sp|Q9FLE8|Y5986_ARATH(Uncharacterized protein At5g39865 OS=Arabidopsis thaliana OX=3702 GN=At5g39865 PE=2 SV=1)
TraesCS6B02G441600			1287	1	7.31	0.06	0.48	0.06	0.48	7.59119	2.92433	0.0184247	0.062338	no	up	BAJ89477.1(predicted protein [Hordeum vulgare subsp. vulgare])	GO:0016020(cellular_component:membrane)				COG4886(S:Function unknown)	COG4886(leucine Rich Repeat)		sp|Q6JN46|EIX2_SOLLC(Receptor-like protein EIX2 OS=Solanum lycopersicum OX=4081 GN=EIX2 PE=1 SV=2)
TraesCS7A02G442300			1370	1.01	7.35	0.06	0.45	0.06	0.45	7.55716	2.91784	0.0182344	0.061771	no	up	XP_020164375.1(E3 ubiquitin-protein ligase BOI-like [Aegilops tauschii subsp. tauschii])		K19042	BOI		ENOG4111S1X(S:Function unknown); ENOG410YBKW(S:Function unknown)	ENOG4111S1X(protein binding zinc ion binding); ENOG410YBKW(-)	PF13920.3(zf-C3HC4_3:Zinc finger, C3HC4 type (RING finger))	sp|Q9LDD1|BRG3_ARATH(Probable BOI-related E3 ubiquitin-protein ligase 3 OS=Arabidopsis thaliana OX=3702 GN=BRG3 PE=1 SV=1)
TraesCS2D02G249500			1110	1.23	8.94	0.09	0.72	0.09	0.72	7.54788	2.91607	0.00924381	0.0348965	no	up	XP_020172937.1(probable carboxylesterase 15 [Aegilops tauschii subsp. tauschii])	GO:0016787(molecular_function:hydrolase activity); GO:0008152(biological_process:metabolic process)				COG0657(I:Lipid transport and metabolism)	COG0657(alpha beta hydrolase fold-3 domain protein)	PF07859.10(Abhydrolase_3:alpha/beta hydrolase fold); PF00135.25(COesterase:Carboxylesterase family); PF12740.4(Chlorophyllase2:Chlorophyllase enzyme)	sp|Q9FG13|CXE15_ARATH(Probable carboxylesterase 15 OS=Arabidopsis thaliana OX=3702 GN=CXE15 PE=2 SV=1)
TraesCS2B02G141300			1221	4	29	0.26	2.06	0.26	2.06	7.52888	2.91244	2.8e-06	2.22e-05	yes	up	EMS60409.1(hypothetical protein TRIUR3_09605 [Triticum urartu])
TraesCS7D02G453600			1310	4	29	0.19	1.5	0.19	1.5	7.52888	2.91244	2.8e-06	2.22e-05	yes	up	XP_020182160.1(protein G1-like2 [Aegilops tauschii subsp. tauschii])					ENOG41116RU(S:Function unknown); ENOG411178N(S:Function unknown)	ENOG41116RU(light-dependent short hypocotyls 1); ENOG411178N(Protein of unknown function (DUF640))	PF04852.9(DUF640:Protein of unknown function (DUF640))	sp|A2YG32|G1L2_ORYSI(Protein G1-like2 OS=Oryza sativa subsp. indica OX=39946 GN=OsI_24078 PE=3 SV=1)
TraesCS2D02G103200			1317	4	29	0.24	1.87	0.24	1.87	7.52888	2.91244	2.8e-06	2.22e-05	yes	up	XP_020161119.1(uncharacterized protein LOC109746412 [Aegilops tauschii subsp. tauschii])	GO:0016020(cellular_component:membrane)				ENOG41106I2(S:Function unknown); ENOG410Z9KI(S:Function unknown)	ENOG41106I2(-); ENOG410Z9KI(-)
TraesCS4D02G176200			2482	4	29	0.13	0.88	0.13	0.88	7.52888	2.91244	2.8e-06	2.22e-05	yes	up	XP_020162545.1(phospholipid-transporting ATPase 1-like isoform X1 [Aegilops tauschii subsp. tauschii])	GO:0016787(molecular_function:hydrolase activity); GO:0004012(molecular_function:phospholipid-translocating ATPase activity); GO:0016021(cellular_component:integral component of membrane); GO:0000287(molecular_function:magnesium ion binding); GO:0000166(molecular_function:nucleotide binding); GO:0045332(biological_process:phospholipid translocation); GO:0005886(cellular_component:plasma membrane)…	K14802	DRS2, ATP8A		COG0474(O:Posttranslational modification, protein turnover, chaperones); ENOG410XPYK(O:Posttranslational modification, protein turnover, chaperones)	COG0474(Thioredoxin); ENOG410XPYK(Thioredoxin)	PF16209.2(PhoLip_ATPase_N:Phospholipid-translocating ATPase N-terminal); PF00122.17(E1-E2_ATPase:E1-E2 ATPase)	sp|P98204|ALA1_ARATH(Phospholipid-transporting ATPase 1 OS=Arabidopsis thaliana OX=3702 GN=ALA1 PE=2 SV=1)
TraesCS6B02G075200			1362	21.84	157.8	1.24	9.74	1.24	9.74	7.50321	2.90751	9.28e-28	2.85e-26	yes	up	ALK02476.1(NAC transcription factor [Triticum aestivum])	GO:0006355(biological_process:regulation of transcription, DNA-templated); GO:0005634(cellular_component:nucleus); GO:0006351(biological_process:transcription, DNA-templated); GO:0003677(molecular_function:DNA binding)				ENOG41108RN(K:Transcription); ENOG41105XF(K:Transcription)	ENOG41108RN(NAC domain-containing protein); ENOG41105XF(No apical meristem (NAM) protein)	PF02365.12(NAM:No apical meristem (NAM) protein)	sp|Q7EZT1|NAC67_ORYSJ(NAC domain-containing protein 67 OS=Oryza sativa subsp. japonica OX=39947 GN=NAC067 PE=2 SV=1)
TraesCS6A02G267500			2262	9	64.88	0.28	2.18	0.28	2.18	7.48619	2.90423	2.6e-12	3.71e-11	yes	up	XP_020179949.1(probable WRKY transcription factor 35 [Aegilops tauschii subsp. tauschii])					ENOG410YD4A(K:Transcription)	ENOG410YD4A(WRKY transcription factor)	PF03106.12(WRKY:WRKY DNA -binding domain)	sp|Q9SA80|WRK14_ARATH(Probable WRKY transcription factor 14 OS=Arabidopsis thaliana OX=3702 GN=WRKY14 PE=2 SV=2)
TraesCS5D02G188500			1770	5	36	0.21	1.61	0.21	1.61	7.47696	2.90245	1.88e-07	1.72e-06	yes	up	XP_020159612.1(uncharacterized protein LOC109744883 [Aegilops tauschii subsp. tauschii])					ENOG41106GW(S:Function unknown)	ENOG41106GW(- F-box domain containing protein)	PF12937.4(F-box-like:F-box-like)
TraesCSU02G172000			4921	8.26	59.39	0.12	0.95	0.12	0.95	7.46665	2.90046	2.22e-11	2.97e-10	yes	up	EMS65769.1(Disease resistance RPP13-like protein 4 [Triticum urartu])					COG0515(T:Signal transduction mechanisms); COG4886(S:Function unknown); ENOG410YDI6(S:Function unknown)	COG0515(Serine Threonine protein kinase); COG4886(leucine Rich Repeat); ENOG410YDI6(hAT dimerisation domain-containing protein)	PF00931.19(NB-ARC:NB-ARC domain); PF13401.3(AAA_22:AAA domain); PF13173.3(AAA_14:AAA domain)	sp|Q9STE7|R13L3_ARATH(Putative disease resistance RPP13-like protein 3 OS=Arabidopsis thaliana OX=3702 GN=RPP13L3 PE=3 SV=1)
TraesCS3A02G140900			1119	27.01	194.15	1.96	15.47	1.96	15.47	7.46458	2.90006	1.1e-33	4.07e-32	yes	up	XP_020153502.1(GDSL esterase/lipase At5g45910-like [Aegilops tauschii subsp. tauschii])	GO:0016788(molecular_function:hydrolase activity, acting on ester bonds)	K21026	AAE	map00901(Indole alkaloid biosynthesis)	ENOG41108GV(S:Function unknown); ENOG411144R(S:Function unknown)	ENOG41108GV(GDSL-like Lipase/Acylhydrolase); ENOG411144R(GDSL esterase lipase)	PF00657.19(Lipase_GDSL:GDSL-like Lipase/Acylhydrolase)	sp|Q9FJ45|GDL83_ARATH(GDSL esterase/lipase At5g45910 OS=Arabidopsis thaliana OX=3702 GN=At5g45910 PE=2 SV=1)
TraesCS1A02G156400			1631	11	79	0.52	4.03	0.52	4.03	7.45808	2.8988	1.21e-14	2.04e-13	yes	up	XP_020185595.1(uncharacterized membrane protein At1g06890-like [Aegilops tauschii subsp. tauschii])	GO:0016021(cellular_component:integral component of membrane)	K15285	SLC35E3		ENOG410XP1S(S:Function unknown)	ENOG410XP1S(solute carrier family 35 member)	PF03151.13(TPT:Triose-phosphate Transporter family); PF00892.17(EamA:EamA-like transporter family)	sp|F4IHS9|UXT1_ARATH(UDP-xylose transporter 1 OS=Arabidopsis thaliana OX=3702 GN=UXT1 PE=1 SV=1)
TraesCS3B02G064900			1071	1	7.17	0.08	0.61	0.08	0.61	7.44581	2.89643	0.0201669	0.0670689	no	up	XP_020201133.1(AP2/ERF and B3 domain-containing protein Os01g0141000-like [Aegilops tauschii subsp. tauschii])	GO:0003700(molecular_function:transcription factor activity, sequence-specific DNA binding); GO:0006355(biological_process:regulation of transcription, DNA-templated); GO:0005634(cellular_component:nucleus); GO:0009536(cellular_component:plastid); GO:0003677(molecular_function:DNA binding)	K09287	RAV		ENOG4110AU5(K:Transcription); ENOG41108C9(K:Transcription)	ENOG4110AU5(AP2 ERF and B3 domain-containing); ENOG41108C9(B3)	PF02362.18(B3:B3 DNA binding domain); PF00847.17(AP2:AP2 domain)	sp|Q9AWS0|Y1410_ORYSJ(AP2/ERF and B3 domain-containing protein Os01g0141000 OS=Oryza sativa subsp. japonica OX=39947 GN=Os01g0141000 PE=2 SV=1)
TraesCS1B02G073900			445	13.09	93.7	4.38	37.59	4.38	37.59	7.43349	2.89404	4.66e-17	9.08e-16	yes	up	XP_020198520.1(heavy metal-associated isoprenylated plant protein 47-like [Aegilops tauschii subsp. tauschii])	GO:0046872(molecular_function:metal ion binding)				ENOG410Z7HP(S:Function unknown); ENOG410ZCT8(S:Function unknown)	ENOG410Z7HP(-); ENOG410ZCT8(-)	PF00403.23(HMA:Heavy-metal-associated domain)
TraesCS7B02G310700			2056	2.11	15.08	0.07	0.54	0.07	0.54	7.42184	2.89178	0.000761152	0.00388712	no	up	XP_020175359.1(EGF domain-specific O-linked N-acetylglucosamine transferase-like [Aegilops tauschii subsp. tauschii])	GO:0016021(cellular_component:integral component of membrane); GO:0005739(cellular_component:mitochondrion); GO:0016757(molecular_function:transferase activity, transferring glycosyl groups)				ENOG410ZHQA(S:Function unknown)	ENOG410ZHQA(glycosyltransferase)	PF04577.11(DUF563:Protein of unknown function (DUF563))	sp|Q5NDL0|EOGT_RAT(EGF domain-specific O-linked N-acetylglucosamine transferase OS=Rattus norvegicus OX=10116 GN=Eogt PE=2 SV=1)
TraesCS7D02G516400			1845	5	35.67	0.2	1.52	0.2	1.52	7.40842	2.88917	2.27e-07	2.06e-06	yes	up	XP_020160811.1(aspartic proteinase nepenthesin-2-like [Aegilops tauschii subsp. tauschii])					ENOG410XNV7(O:Posttranslational modification, protein turnover, chaperones)	ENOG410XNV7(aspartic)	PF14543.3(TAXi_N:Xylanase inhibitor N-terminal); PF14541.3(TAXi_C:Xylanase inhibitor C-terminal); PF00026.20(Asp:Eukaryotic aspartyl protease)	sp|Q9LHE3|ASPG2_ARATH(Protein ASPARTIC PROTEASE IN GUARD CELL 2 OS=Arabidopsis thaliana OX=3702 GN=ASPG2 PE=2 SV=1)
TraesCS5B02G183700			1487	10	71.23	0.51	3.64	0.51	3.64	7.397	2.88694	2.66e-13	4.1e-12	yes	up	XP_020200629.1(WRKY transcription factor WRKY62-like [Aegilops tauschii subsp. tauschii])					ENOG410YBEV(K:Transcription); ENOG410YZU1(K:Transcription)	ENOG410YBEV(Transcription factor); ENOG410YZU1(Transcription factor)	PF03106.12(WRKY:WRKY DNA -binding domain)	sp|Q8H0Y8|WRK41_ARATH(Probable WRKY transcription factor 41 OS=Arabidopsis thaliana OX=3702 GN=WRKY41 PE=2 SV=2)
TraesCS7B02G147900			1185	1.43	10.14	0.1	0.75	0.1	0.75	7.36367	2.88043	0.00586606	0.0236236	no	up	EMS45703.1(hypothetical protein TRIUR3_32661 [Triticum urartu])					ENOG4111DD5(S:Function unknown); ENOG41106SM(S:Function unknown)	ENOG4111DD5(-); ENOG41106SM(-)
TraesCS2B02G424300			2964	1	7.09	0.02	0.18	0.02	0.18	7.36273	2.88024	0.0212354	0.0700146	no	up	XP_020181238.1(sucrose synthase 7 [Aegilops tauschii subsp. tauschii])	GO:0005737(cellular_component:cytoplasm); GO:0016020(cellular_component:membrane); GO:0016157(molecular_function:sucrose synthase activity); GO:0005985(biological_process:sucrose metabolic process)	K00695	E2.4.1.13	map00500(Starch and sucrose metabolism)	COG0438(M:Cell wall/membrane/envelope biogenesis)	COG0438(Glycosyl transferase (Group 1)	PF00862.16(Sucrose_synth:Sucrose synthase); PF00534.17(Glycos_transf_1:Glycosyl transferases group 1); PF13692.3(Glyco_trans_1_4:Glycosyl transferases group 1); PF13524.3(Glyco_trans_1_2:Glycosyl transferases group 1)	sp|Q7XNX6|SUS7_ORYSJ(Sucrose synthase 7 OS=Oryza sativa subsp. japonica OX=39947 GN=SUS7 PE=2 SV=2)
TraesCS2A02G548100			1464	17.87	126.69	0.6	4.38	0.6	4.38	7.36225	2.88015	2.07e-22	5.14e-21	yes	up	XP_020154258.1(probable polyamine oxidase 4 [Aegilops tauschii subsp. tauschii])	GO:0055114(biological_process:oxidation-reduction process); GO:0016491(molecular_function:oxidoreductase activity)	K17839	PAO4, PAO3, PAO2	map00330(Arginine and proline metabolism); map00410(beta-Alanine metabolism)	ENOG410XSNC(S:Function unknown)	ENOG410XSNC(amine oxidase)	PF01593.21(Amino_oxidase:Flavin containing amine oxidoreductase); PF13450.3(NAD_binding_8:NAD(P)-binding Rossmann-like domain); PF01266.21(DAO:FAD dependent oxidoreductase); PF00890.21(FAD_binding_2:FAD binding domain); PF07992.11(Pyr_redox_2:Pyridine nucleotide-disulphide oxidoreductase); PF00070.24(Pyr_redox:Pyridine nucleotide-disulphide oxidoreductase); PF12831.4(FAD_oxidored:FAD dependent ox…	sp|Q8H191|PAO4_ARATH(Probable polyamine oxidase 4 OS=Arabidopsis thaliana OX=3702 GN=PAO4 PE=1 SV=1)
TraesCS6B02G246800			977	29	205.58	2.52	19.73	2.52	19.73	7.36165	2.88003	2.46e-35	9.57e-34	yes	up	BAJ93881.1(predicted protein [Hordeum vulgare subsp. vulgare])		K01183	E3.2.1.14	map00520(Amino sugar and nucleotide sugar metabolism)	COG3979(G:Carbohydrate transport and metabolism)	COG3979(chitinase)	PF00182.16(Glyco_hydro_19:Chitinase class I); PF00187.16(Chitin_bind_1:Chitin recognition protein)	sp|Q6K8R2|CHI6_ORYSJ(Chitinase 6 OS=Oryza sativa subsp. japonica OX=39947 GN=Cht6 PE=2 SV=1)
TraesCS1A02G414000			689	126	892.73	18.33	146.33	18.33	146.33	7.3577	2.87926	2.65e-147	4.62e-145	yes	up	XP_020179188.1(uncharacterized protein LOC109764818 [Aegilops tauschii subsp. tauschii])	GO:0016020(cellular_component:membrane)				ENOG410ZHN4(S:Function unknown)	ENOG410ZHN4(-)
TraesCS7B02G236900			2160	45.13	319.72	4.55	14.97	4.55	14.97	7.35694	2.87911	5.76e-54	3.46e-52	yes	up	CDM80296.1(unnamed protein product [Triticum aestivum])	GO:0016301(molecular_function:kinase activity); GO:0005488(molecular_function:binding)				COG0515(T:Signal transduction mechanisms); COG1028(S:Function unknown)	COG0515(Serine Threonine protein kinase); COG1028(Dehydrogenase reductase)	PF00139.16(Lectin_legB:Legume lectin domain); PF00069.22(Pkinase:Protein kinase domain); PF07714.14(Pkinase_Tyr:Protein tyrosine kinase)	sp|O80939|LRK41_ARATH(L-type lectin-domain containing receptor kinase IV.1 OS=Arabidopsis thaliana OX=3702 GN=LECRK41 PE=2 SV=1)
TraesCS3A02G113500			989	25	177	2.14	16.7	2.14	16.7	7.35234	2.8782	1.22e-30	4.12e-29	yes	up	XP_020201016.1(uncharacterized protein LOC109786863 [Aegilops tauschii subsp. tauschii])					ENOG411058U(S:Function unknown)	ENOG411058U(-)
TraesCS5B02G029300			2688	8.31	58.82	0.21	1.63	0.21	1.63	7.35049	2.87784	3.29e-11	4.35e-10	yes	up	XP_020157612.1(9-cis-epoxycarotenoid dioxygenase 1, chloroplastic-like [Aegilops tauschii subsp. tauschii])	GO:0009536(cellular_component:plastid); GO:0016702(molecular_function:oxidoreductase activity, acting on single donors with incorporation of molecular oxygen, incorporation of two atoms of oxygen); GO:0055114(biological_process:oxidation-reduction process)	K09840	NCED	map00906(Carotenoid biosynthesis)	COG3670(Q:Secondary metabolites biosynthesis, transport and catabolism)	COG3670(dioxygenase)	PF03055.12(RPE65:Retinal pigment epithelial membrane protein)	sp|Q5MBR3|NCED5_ORYSJ(9-cis-epoxycarotenoid dioxygenase NCED5, chloroplastic OS=Oryza sativa subsp. japonica OX=39947 GN=NCED5 PE=2 SV=1)
TraesCS2D02G436100			987	3	21.21	0.26	2.01	0.26	2.01	7.34196	2.87617	6.84e-05	0.000432602	yes	up	XP_020197155.1(ubiquinol oxidase 2, mitochondrial-like [Aegilops tauschii subsp. tauschii])	GO:0070469(cellular_component:respiratory chain); GO:0016021(cellular_component:integral component of membrane); GO:0046872(molecular_function:metal ion binding); GO:0009916(molecular_function:alternative oxidase activity); GO:0055114(biological_process:oxidation-reduction process)	K17893	AOX1, AOX2		ENOG410YFEH(S:Function unknown)	ENOG410YFEH(-)	PF01786.14(AOX:Alternative oxidase)	sp|O82766|AOX1B_ORYSJ(Ubiquinol oxidase 1b, mitochondrial OS=Oryza sativa subsp. japonica OX=39947 GN=AOX1B PE=2 SV=1)
TraesCS2A02G129300			753	2	14.13	0.25	2	0.25	2	7.33677	2.87514	0.00115653	0.0056596	no	up	CAD45032.1(NBS-LRR disease resistance protein homologue [Hordeum vulgare])	GO:0043531(molecular_function:ADP binding)				COG4886(S:Function unknown)	COG4886(leucine Rich Repeat)	PF00931.19(NB-ARC:NB-ARC domain)	sp|Q9SX38|DRL4_ARATH(Putative disease resistance protein At1g50180 OS=Arabidopsis thaliana OX=3702 GN=At1g50180 PE=3 SV=2)
TraesCS4D02G227300		Glycosyltransferase [Source:UniProtKB/TrEMBL%3BAcc:W5EKM0]	1628	8.12	57.29	0.37	2.84	0.37	2.84	7.32682	2.87319	6.12e-11	7.93e-10	yes	up	XP_020191039.1(UDP-glycosyltransferase 83A1-like [Aegilops tauschii subsp. tauschii])	GO:0043231(cellular_component:intracellular membrane-bounded organelle); GO:0052696(biological_process:flavonoid glucuronidation); GO:0035251(molecular_function:UDP-glucosyltransferase activity); GO:0009812(biological_process:flavonoid metabolic process); GO:0009813(biological_process:flavonoid biosynthetic process); GO:0080043(molecular_function:quercetin 3-O-glucosyltransferase activity); GO:00…				COG1819(S:Function unknown)	COG1819(armadillo beta-catenin-like repeat family protein)	PF00201.15(UDPGT:UDP-glucoronosyl and UDP-glucosyl transferase)	sp|Q9SGA8|U83A1_ARATH(UDP-glycosyltransferase 83A1 OS=Arabidopsis thaliana OX=3702 GN=UGT83A1 PE=2 SV=1)
TraesCS6D02G199500			1128	32	224.5	2.3	17.7	2.3	17.7	7.28549	2.86503	3.08e-38	1.3e-36	yes	up	XP_020173019.1(chitinase 6-like [Aegilops tauschii subsp. tauschii])	GO:0005975(biological_process:carbohydrate metabolic process); GO:0016998(biological_process:cell wall macromolecule catabolic process); GO:0000272(biological_process:polysaccharide catabolic process); GO:0006952(biological_process:defense response); GO:0008061(molecular_function:chitin binding); GO:0004568(molecular_function:chitinase activity); GO:0006032(biological_process:chitin catabolic pro…	K01183	E3.2.1.14	map00520(Amino sugar and nucleotide sugar metabolism)	COG3979(G:Carbohydrate transport and metabolism)	COG3979(chitinase)	PF00182.16(Glyco_hydro_19:Chitinase class I); PF00187.16(Chitin_bind_1:Chitin recognition protein)	sp|Q6K8R2|CHI6_ORYSJ(Chitinase 6 OS=Oryza sativa subsp. japonica OX=39947 GN=Cht6 PE=2 SV=1)
TraesCS7A02G319100			1461	3	21.01	0.16	1.19	0.16	1.19	7.27273	2.8625	7.7e-05	0.000482006	yes	up	XP_020148640.1(peroxidase 47-like [Aegilops tauschii subsp. tauschii])		K00430	E1.11.1.7	map00940(Phenylpropanoid biosynthesis)	ENOG410XUVZ(O:Posttranslational modification, protein turnover, chaperones)	ENOG410XUVZ(Acts as a processive, ATP-dependent zinc metallopeptidase for both cytoplasmic and membrane proteins. Plays a role in the quality control of integral membrane proteins (By similarity))	PF00141.20(peroxidase:Peroxidase)	sp|Q9SZB9|PER47_ARATH(Peroxidase 47 OS=Arabidopsis thaliana OX=3702 GN=PER47 PE=2 SV=2)
TraesCS1B02G409700			360	1	7	0.58	5.12	0.58	5.12	7.26927	2.86181	0.0225052	0.0735789	no	up	EMS67751.1(hypothetical protein TRIUR3_01766 [Triticum urartu])					ENOG41103Q7(S:Function unknown)	ENOG41103Q7(-)	PF14009.3(DUF4228:Domain of unknown function (DUF4228))
TraesCS3A02G257300			510	1	7	0.25	2.04	0.25	2.04	7.26927	2.86181	0.0225052	0.0735789	no	up	EMS46444.1(hypothetical protein TRIUR3_10084 [Triticum urartu])
TraesCS2D02G534500			546	5	35	1.09	8.83	1.09	8.83	7.26927	2.86181	3.36e-07	2.98e-06	yes	up	XP_020185898.1(uncharacterized protein LOC109771612 [Aegilops tauschii subsp. tauschii])							PF12609.5(DUF3774:Wound-induced protein)
TraesCS1D02G333700			609	1	7	0.18	1.43	0.18	1.43	7.26927	2.86181	0.0225052	0.0735789	no	up	XP_020181365.1(uncharacterized protein LOC109767022 [Aegilops tauschii subsp. tauschii])					ENOG410YZFH(S:Function unknown); ENOG410Z2D0(S:Function unknown)	ENOG410YZFH(F-box LRR-repeat protein); ENOG410Z2D0(LRR-repeat protein)	PF08387.7(FBD:FBD)
TraesCS5A02G352100			625	1	7	0.1	0.79	0.1	0.79	7.26927	2.86181	0.0225052	0.0735789	no	up	EMS67848.1(HMG1/2-like protein [Triticum urartu])		K11296	HMGB3		COG5648(B:Chromatin structure and dynamics)	COG5648(high mobility group)	PF00505.16(HMG_box:HMG (high mobility group) box); PF09011.7(HMG_box_2:HMG-box domain)	sp|P40619|HMGL_IPONI(HMG1/2-like protein OS=Ipomoea nil OX=35883 PE=2 SV=1)
TraesCS4D02G131100			737	1	7	0.13	1.03	0.13	1.03	7.26927	2.86181	0.0225052	0.0735789	no	up	XP_020149713.1(probable calcium-binding protein CML25/26 [Aegilops tauschii subsp. tauschii])		K13448	CML	map04626(Plant-pathogen interaction)	COG5126(D:Cell cycle control, cell division, chromosome partitioning); COG5126(T:Signal transduction mechanisms); COG5126(Z:Cytoskeleton)	COG5126(Calcium-binding protein); COG5126(Calcium-binding protein); COG5126(Calcium-binding protein)	PF13833.3(EF-hand_8:EF-hand domain pair); PF00036.29(EF-hand_1:EF hand); PF13202.3(EF-hand_5:EF hand); PF13499.3(EF-hand_7:EF-hand domain pair); PF13405.3(EF-hand_6:EF-hand domain)	sp|Q2QYW1|CML25_ORYSJ(Probable calcium-binding protein CML25/26 OS=Oryza sativa subsp. japonica OX=39947 GN=CML25 PE=3 SV=1)
TraesCS2A02G159100			742	1	7	0.13	1.02	0.13	1.02	7.26927	2.86181	0.0225052	0.0735789	no	up	XP_020160178.1(uncharacterized protein LOC109745464 [Aegilops tauschii subsp. tauschii])	GO:0016021(cellular_component:integral component of membrane)				ENOG41106JE(S:Function unknown); ENOG411053G(S:Function unknown)	ENOG41106JE(-); ENOG411053G(-)
TraesCS1B02G374700			767	2	14	0.25	1.93	0.25	1.93	7.26927	2.86181	0.00125159	0.00607577	no	up	XP_020192531.1(probable WRKY transcription factor 51 [Aegilops tauschii subsp. tauschii])	GO:0003700(molecular_function:transcription factor activity, sequence-specific DNA binding); GO:0006355(biological_process:regulation of transcription, DNA-templated); GO:0009536(cellular_component:plastid); GO:0043565(molecular_function:sequence-specific DNA binding)				ENOG410YQZM(K:Transcription); COG5022(Z:Cytoskeleton)	ENOG410YQZM(WRKY transcription factor); COG5022(myosin heavy chain)	PF03106.12(WRKY:WRKY DNA -binding domain)	sp|Q8VWQ5|WRK50_ARATH(Probable WRKY transcription factor 50 OS=Arabidopsis thaliana OX=3702 GN=WRKY50 PE=2 SV=1)
TraesCS5A02G270000			864	1	7	0.1	0.8	0.1	0.8	7.26927	2.86181	0.0225052	0.0735789	no	up	XP_020165422.1(uncharacterized protein LOC109750913 [Aegilops tauschii subsp. tauschii])	GO:0009536(cellular_component:plastid)				ENOG410Z0XV(S:Function unknown)	ENOG410Z0XV(expressed protein)	PF14009.3(DUF4228:Domain of unknown function (DUF4228))
TraesCS5D02G278100			994	1	7	0.08	0.66	0.08	0.66	7.26927	2.86181	0.0225052	0.0735789	no	up	XP_020165422.1(uncharacterized protein LOC109750913 [Aegilops tauschii subsp. tauschii])					ENOG410Z0XV(S:Function unknown)	ENOG410Z0XV(expressed protein)	PF14009.3(DUF4228:Domain of unknown function (DUF4228))
TraesCS5B02G026300			1117	3	21	0.22	1.68	0.22	1.68	7.26927	2.86181	7.75e-05	0.000484643	yes	up	XP_020149772.1(protein MKS1-like [Aegilops tauschii subsp. tauschii])		K20725	MKS1	map04016(MAPK signaling pathway - plant)	ENOG410YNID(S:Function unknown)	ENOG410YNID(-)	PF05678.11(VQ:VQ motif)	sp|Q8LGD5|MKS1_ARATH(Protein MKS1 OS=Arabidopsis thaliana OX=3702 GN=MKS1 PE=1 SV=2)
TraesCS5A02G297400			1134	1	7	0.07	0.55	0.07	0.55	7.26927	2.86181	0.0225052	0.0735789	no	up	XP_020173378.1(putative clathrin assembly protein At1g25240 [Aegilops tauschii subsp. tauschii])	GO:0005488(molecular_function:binding); GO:0005739(cellular_component:mitochondrion)				ENOG410XQ90(U:Intracellular trafficking, secretion, and vesicular transport)	ENOG410XQ90(Clathrin assembly protein)	PF07651.13(ANTH:ANTH domain)	sp|Q9FRH3|CAP13_ARATH(Putative clathrin assembly protein At1g25240 OS=Arabidopsis thaliana OX=3702 GN=At1g25240 PE=3 SV=1)
TraesCS5D02G449400			1142	11	77	0.78	5.97	0.78	5.97	7.26927	2.86181	3.8e-14	6.18e-13	yes	up	XP_020199591.1(auxin-responsive protein IAA14-like [Aegilops tauschii subsp. tauschii])	GO:0009987(biological_process:cellular process)	K14484	IAA	map04075(Plant hormone signal transduction)	ENOG411048T(K:Transcription); ENOG410YIDV(K:Transcription)	ENOG411048T(AUX IAA family); ENOG410YIDV(auxin-induced protein)	PF02309.13(AUX_IAA:AUX/IAA family)	sp|Q7Y1H8|IAA14_ORYSJ(Auxin-responsive protein IAA14 OS=Oryza sativa subsp. japonica OX=39947 GN=IAA14 PE=2 SV=1)
TraesCS5D02G414000			1193	3	21	0.2	1.54	0.2	1.54	7.26927	2.86181	7.75e-05	0.000484643	yes	up	XP_020175273.1(uncharacterized protein LOC109760887 [Aegilops tauschii subsp. tauschii])					ENOG410YR55(S:Function unknown); ENOG4111E3P(S:Function unknown); ENOG410Z0XV(S:Function unknown)	ENOG410YR55(-); ENOG4111E3P(-); ENOG410Z0XV(expressed protein)	PF14009.3(DUF4228:Domain of unknown function (DUF4228))
TraesCS4A02G231000			1251	1	7	0.06	0.48	0.06	0.48	7.26927	2.86181	0.0225052	0.0735789	no	up	XP_020159433.1(glycosyltransferase family 92 protein Os08g0121900-like [Aegilops tauschii subsp. tauschii])					COG0463(M:Cell wall/membrane/envelope biogenesis); ENOG4111YH8(S:Function unknown)	COG0463(Glycosyl transferase, family 2); ENOG4111YH8(UPF0392 protein RCOM_0530710-like)	PF01697.24(Glyco_transf_92:Glycosyltransferase family 92); PF13704.3(Glyco_tranf_2_4:Glycosyl transferase family 2)	sp|Q6YRM6|Y8219_ORYSJ(Glycosyltransferase family 92 protein Os08g0121900 OS=Oryza sativa subsp. japonica OX=39947 GN=Os08g0121900 PE=2 SV=1)
TraesCS2B02G115000			1365	1	7	0.06	0.43	0.06	0.43	7.26927	2.86181	0.0225052	0.0735789	no	up	XP_020161450.1(2-oxoglutarate-dependent dioxygenase DAO-like [Aegilops tauschii subsp. tauschii])					COG3491(S:Function unknown); COG4677(S:Function unknown)	COG3491(Metallo-Beta-Lactamase); COG4677(Metallo-Beta-Lactamase)	PF03171.17(2OG-FeII_Oxy:2OG-Fe(II) oxygenase superfamily)	sp|Q01IX6|DAO_ORYSI(2-oxoglutarate-dependent dioxygenase DAO OS=Oryza sativa subsp. indica OX=39946 GN=DAO PE=3 SV=1)
TraesCS1D02G418000			1407	7	49	0.38	2.9	0.38	2.9	7.26927	2.86181	1.57e-09	1.81e-08	yes	up	XP_020196716.1(probable WRKY transcription factor 53 [Aegilops tauschii subsp. tauschii])	GO:0003700(molecular_function:transcription factor activity, sequence-specific DNA binding); GO:0006355(biological_process:regulation of transcription, DNA-templated); GO:0043565(molecular_function:sequence-specific DNA binding)				ENOG41104H2(S:Function unknown); ENOG410YZU1(K:Transcription)	ENOG41104H2(WRKY); ENOG410YZU1(Transcription factor)	PF03106.12(WRKY:WRKY DNA -binding domain)	sp|Q9SUP6|WRK53_ARATH(Probable WRKY transcription factor 53 OS=Arabidopsis thaliana OX=3702 GN=WRKY53 PE=1 SV=1)
TraesCS2B02G572500			1425	58	406	3.41	26.4	3.41	26.4	7.26927	2.86181	1.23e-67	9.19e-66	yes	up	XP_020148569.1(ethylene-responsive transcription factor 3-like [Aegilops tauschii subsp. tauschii])		K09286	EREBP		ENOG410YQNQ(K:Transcription); ENOG411069A(K:Transcription)	ENOG410YQNQ(ethylene mediated signaling pathway); ENOG411069A(ethylene mediated signaling pathway)	PF00847.17(AP2:AP2 domain)	sp|Q9LDE4|ERF83_ARATH(Ethylene-responsive transcription factor 7 OS=Arabidopsis thaliana OX=3702 GN=ERF7 PE=1 SV=1)
TraesCSU02G110700			1480	1	7	0.05	0.39	0.05	0.39	7.26927	2.86181	0.0225052	0.0735789	no	up	XP_020195209.1(probable serine/threonine-protein kinase PIX13 [Aegilops tauschii subsp. tauschii])	GO:0009536(cellular_component:plastid); GO:0016301(molecular_function:kinase activity); GO:0004672(molecular_function:protein kinase activity)				COG0515(T:Signal transduction mechanisms)	COG0515(Serine Threonine protein kinase)	PF07714.14(Pkinase_Tyr:Protein tyrosine kinase); PF00069.22(Pkinase:Protein kinase domain)	sp|Q9SII6|PIX13_ARATH(Probable serine/threonine-protein kinase PIX13 OS=Arabidopsis thaliana OX=3702 GN=PIX13 PE=1 SV=2)
TraesCS6A02G039800			1523	1	7	0.05	0.38	0.05	0.38	7.26927	2.86181	0.0225052	0.0735789	no	up	XP_020177513.1(WAT1-related protein At5g64700-like [Aegilops tauschii subsp. tauschii])	GO:0016020(cellular_component:membrane); GO:0006810(biological_process:transport)				ENOG410Y944(S:Function unknown)	ENOG410Y944(EamA-like transporter family)	PF00892.17(EamA:EamA-like transporter family)	sp|Q9FGG3|WTR45_ARATH(WAT1-related protein At5g64700 OS=Arabidopsis thaliana OX=3702 GN=At5g64700 PE=2 SV=1)
TraesCS1B02G426800			1582	1	7	0.05	0.36	0.05	0.36	7.26927	2.86181	0.0225052	0.0735789	no	up	EMS66313.1(hypothetical protein TRIUR3_00996 [Triticum urartu])					ENOG41106TS(S:Function unknown); ENOG411184J(O:Posttranslational modification, protein turnover, chaperones)	ENOG41106TS(Protein of unknown function (DUF295)); ENOG411184J(Protein of unknown function (DUF295))	PF03478.15(DUF295:Protein of unknown function (DUF295)); PF12937.4(F-box-like:F-box-like)	sp|Q1PEZ8|FB117_ARATH(F-box protein At2g26160 OS=Arabidopsis thaliana OX=3702 GN=At2g26160 PE=2 SV=1)
TraesCS4B02G397800			1622	1	7	0.05	0.35	0.05	0.35	7.26927	2.86181	0.0225052	0.0735789	no	up	XP_020163619.1(anthocyanin regulatory R-S protein-like isoform X2 [Aegilops tauschii subsp. tauschii])					ENOG410Z2WK(K:Transcription)	ENOG410Z2WK(Transcription factor)	PF14215.3(bHLH-MYC_N:bHLH-MYC and R2R3-MYB transcription factors N-terminal); PF00010.23(HLH:Helix-loop-helix DNA-binding domain)	sp|P13027|ARRS_MAIZE(Anthocyanin regulatory R-S protein OS=Zea mays OX=4577 GN=R-S PE=2 SV=1)
TraesCS3A02G255600			1625	3	21	0.14	1.04	0.14	1.04	7.26927	2.86181	7.75e-05	0.000484643	yes	up	XP_020173830.1(mitogen-activated protein kinase kinase kinase 3-like [Aegilops tauschii subsp. tauschii])	GO:0005737(cellular_component:cytoplasm); GO:0006468(biological_process:protein phosphorylation); GO:0004702(molecular_function:receptor signaling protein serine/threonine kinase activity); GO:0004672(molecular_function:protein kinase activity); GO:0000166(molecular_function:nucleotide binding)				ENOG410XQGS(T:Signal transduction mechanisms)	ENOG410XQGS(mitogen-activated protein kinase kinase kinase)	PF00069.22(Pkinase:Protein kinase domain); PF07714.14(Pkinase_Tyr:Protein tyrosine kinase); PF14531.3(Kinase-like:Kinase-like)	sp|O80888|M3K17_ARATH(Mitogen-activated protein kinase kinase kinase 17 OS=Arabidopsis thaliana OX=3702 GN=MAPKKK17 PE=1 SV=1)
TraesCS7A02G500700			1651	1	7	0.04	0.34	0.04	0.34	7.26927	2.86181	0.0225052	0.0735789	no	up	EMS50494.1(MATE efflux family protein DTX1 [Triticum urartu])	GO:0006855(biological_process:drug transmembrane transport); GO:0016021(cellular_component:integral component of membrane); GO:0016020(cellular_component:membrane); GO:0015297(molecular_function:antiporter activity); GO:0015238(molecular_function:drug transmembrane transporter activity); GO:0022857(molecular_function:transmembrane transporter activity); GO:0055085(biological_process:transmembrane…	K03327	TC.MATE, SLC47A, norM, mdtK, dinF		COG0534(V:Defense mechanisms)	COG0534(Mate efflux family protein)	PF01554.15(MatE:MatE)	sp|Q9FHB6|DTX16_ARATH(Protein DETOXIFICATION 16 OS=Arabidopsis thaliana OX=3702 GN=DTX16 PE=2 SV=1)
TraesCS3A02G108500		Phosphotransferase [Source:UniProtKB/TrEMBL%3BAcc:A0A1D5VIF3]	1762	1	7	0.08	0.34	0.08	0.34	7.26927	2.86181	0.0225052	0.0735789	no	up	XP_020173616.1(hexokinase-8-like [Aegilops tauschii subsp. tauschii])	GO:0008865(molecular_function:fructokinase activity); GO:0005829(cellular_component:cytosol); GO:0004396(molecular_function:hexokinase activity); GO:0004340(molecular_function:glucokinase activity); GO:0019158(molecular_function:mannokinase activity); GO:0046835(biological_process:carbohydrate phosphorylation); GO:0051156(biological_process:glucose 6-phosphate metabolic process); GO:0005623(cellu…	K00844	HK	map00520(Amino sugar and nucleotide sugar metabolism); map00010(Glycolysis / Gluconeogenesis); map00500(Starch and sucrose metabolism); map00051(Fructose and mannose metabolism); map00052(Galactose metabolism)	COG5026(G:Carbohydrate transport and metabolism)	COG5026(hexokinase)	PF03727.13(Hexokinase_2:Hexokinase); PF00349.18(Hexokinase_1:Hexokinase)	sp|Q1WM15|HXK8_ORYSJ(Hexokinase-8 OS=Oryza sativa subsp. japonica OX=39947 GN=HXK8 PE=2 SV=2)
TraesCS4B02G282100			1900	1	7	0.04	0.29	0.04	0.29	7.26927	2.86181	0.0225052	0.0735789	no	up	XP_020181105.1(glycerol-3-phosphate 2-O-acyltransferase 6-like [Aegilops tauschii subsp. tauschii])	GO:0016311(biological_process:dephosphorylation); GO:0090447(molecular_function:glycerol-3-phosphate 2-O-acyltransferase activity); GO:0016020(cellular_component:membrane); GO:0016791(molecular_function:phosphatase activity); GO:0010143(biological_process:cutin biosynthetic process)				ENOG411066T(S:Function unknown); ENOG41108QY(S:Function unknown); ENOG4111F6Z(S:Function unknown)	ENOG411066T(PlsC); ENOG41108QY(PlsC); ENOG4111F6Z(glycerol-3-phosphate acyltransferase)	PF12710.4(HAD:haloacid dehalogenase-like hydrolase); PF01553.18(Acyltransferase:Acyltransferase)	sp|O80437|GPAT6_ARATH(Glycerol-3-phosphate 2-O-acyltransferase 6 OS=Arabidopsis thaliana OX=3702 GN=GPAT6 PE=1 SV=1)
TraesCS3B02G119600			2019	1	7	0.04	0.27	0.04	0.27	7.26927	2.86181	0.0225052	0.0735789	no	up	CDJ26433.1(unnamed protein product [Triticum aestivum])	GO:0006468(biological_process:protein phosphorylation); GO:0016021(cellular_component:integral component of membrane); GO:0016020(cellular_component:membrane); GO:0030246(molecular_function:carbohydrate binding); GO:0000166(molecular_function:nucleotide binding); GO:0004674(molecular_function:protein serine/threonine kinase activity); GO:0004672(molecular_function:protein kinase activity); GO:000…				COG0515(T:Signal transduction mechanisms)	COG0515(Serine Threonine protein kinase)	PF00139.16(Lectin_legB:Legume lectin domain); PF00069.22(Pkinase:Protein kinase domain); PF07714.14(Pkinase_Tyr:Protein tyrosine kinase)	sp|O80939|LRK41_ARATH(L-type lectin-domain containing receptor kinase IV.1 OS=Arabidopsis thaliana OX=3702 GN=LECRK41 PE=2 SV=1)
TraesCS2A02G121600			2108	1	7	0.03	0.26	0.03	0.26	7.26927	2.86181	0.0225052	0.0735789	no	up	XP_020188286.1(uncharacterized protein LOC109773975 [Aegilops tauschii subsp. tauschii])					ENOG41104SA(S:Function unknown); ENOG410ZQJ0(S:Function unknown); ENOG410ZS8E(S:Function unknown)	ENOG41104SA(FBOX); ENOG410ZQJ0(-); ENOG410ZS8E(f-box family)		sp|Q9FM87|FBD26_ARATH(Putative FBD-associated F-box protein At5g56440 OS=Arabidopsis thaliana OX=3702 GN=At5g56440 PE=4 SV=1)
TraesCS2D02G468200			2299	1	7	0.03	0.23	0.03	0.23	7.26927	2.86181	0.0225052	0.0735789	no	up	ABK62803.1(polyphenol oxidase [Triticum aestivum])	GO:0046872(molecular_function:metal ion binding); GO:0055114(biological_process:oxidation-reduction process); GO:0046148(biological_process:pigment biosynthetic process); GO:0004097(molecular_function:catechol oxidase activity)	K00422	E1.10.3.1	map00950(Isoquinoline alkaloid biosynthesis); map00350(Tyrosine metabolism)	ENOG410XSH6(S:Function unknown)	ENOG410XSH6(polyphenol oxidase)	PF12143.5(PPO1_KFDV:Protein of unknown function (DUF_B2219)); PF00264.17(Tyrosinase:Common central domain of tyrosinase); PF12142.5(PPO1_DWL:Polyphenol oxidase middle domain)	sp|P43309|PPO_MALDO(Polyphenol oxidase, chloroplastic OS=Malus domestica OX=3750 PE=2 SV=1)
TraesCS4A02G448400			2685	1	7	0.03	0.19	0.03	0.19	7.26927	2.86181	0.0225052	0.0735789	no	up	EMS67393.1(Disease resistance protein RPM1 [Triticum urartu])					COG4886(S:Function unknown)	COG4886(leucine Rich Repeat)		sp|Q9M667|RPP13_ARATH(Disease resistance protein RPP13 OS=Arabidopsis thaliana OX=3702 GN=RPP13 PE=2 SV=2)
TraesCS5B02G217100			2861	6	42	0.14	1.09	0.14	1.09	7.26927	2.86181	2.28e-08	2.33e-07	yes	up	XP_020186725.1(glutamate receptor 2.7-like [Aegilops tauschii subsp. tauschii])	GO:0016020(cellular_component:membrane)	K05387	GRIP		ENOG410XQQV(S:Function unknown); ENOG410YE5F(P:Inorganic ion transport and metabolism); ENOG41120B7(P:Inorganic ion transport and metabolism); ENOG410Y6P1(U:Intracellular trafficking, secretion, and vesicular transport)	ENOG410XQQV(glutamate receptor); ENOG410YE5F(Glutamate-gated receptor that probably acts as non- selective cation channel (By similarity)); ENOG41120B7(Glutamate-gated receptor that probably acts as non- selective cation channel (By similarity)); ENOG410Y6P1(Glutamate-gated receptor that probably acts as non- selective cation channel (By similarity))	PF01094.25(ANF_receptor:Receptor family ligand binding region); PF13458.3(Peripla_BP_6:Periplasmic binding protein); PF00497.17(SBP_bac_3:Bacterial extracellular solute-binding proteins, family 3); PF00060.23(Lig_chan:Ligand-gated ion channel); PF10613.6(Lig_chan-Glu_bd:Ligated ion channel L-glutamate- and glycine-binding site)	sp|Q8LGN0|GLR27_ARATH(Glutamate receptor 2.7 OS=Arabidopsis thaliana OX=3702 GN=GLR2.7 PE=2 SV=3)
TraesCS5D02G557700			3290	1	7	0.02	0.16	0.02	0.16	7.26927	2.86181	0.0225052	0.0735789	no	up	XP_020180671.1(putative disease resistance RPP13-like protein 3 [Aegilops tauschii subsp. tauschii])					COG4886(S:Function unknown)	COG4886(leucine Rich Repeat)	PF00931.19(NB-ARC:NB-ARC domain); PF13401.3(AAA_22:AAA domain)	sp|Q9STE7|R13L3_ARATH(Putative disease resistance RPP13-like protein 3 OS=Arabidopsis thaliana OX=3702 GN=RPP13L3 PE=3 SV=1)
TraesCS7B02G427800			4485	1	7	0.01	0.11	0.01	0.11	7.26927	2.86181	0.0225052	0.0735789	no	up	XP_020167963.1(uncharacterized protein LOC109753478 [Aegilops tauschii subsp. tauschii])					ENOG410YBSH(T:Signal transduction mechanisms); ENOG410XNNY(S:Function unknown); ENOG4111KSN(S:Function unknown)	ENOG410YBSH(G-type lectin S-receptor-like serine threonine-protein kinase); ENOG410XNNY(coatomer protein complex, subunit beta 2 (beta prime)); ENOG4111KSN(jacalin lectin family protein)	PF00069.22(Pkinase:Protein kinase domain); PF07714.14(Pkinase_Tyr:Protein tyrosine kinase)	sp|O22476|BRI1_ARATH(Protein BRASSINOSTEROID INSENSITIVE 1 OS=Arabidopsis thaliana OX=3702 GN=BRI1 PE=1 SV=1)
TraesCS3D02G519500			1548	1	6.99	0.05	0.37	0.05	0.37	7.25888	2.85975	0.0226509	0.0739298	no	up	XP_020150920.1(uncharacterized protein LOC109736117 [Aegilops tauschii subsp. tauschii])	GO:0044267(biological_process:cellular protein metabolic process)				ENOG41107GZ(S:Function unknown); ENOG4110749(S:Function unknown); ENOG411047Y(S:Function unknown)	ENOG41107GZ(-); ENOG4110749(-); ENOG411047Y(-)	PF12937.4(F-box-like:F-box-like)
TraesCS1B02G119800			837	4.32	30.18	0.28	2.33	0.28	2.33	7.25484	2.85894	2.19e-06	1.76e-05	yes	up	XP_020158096.1(putative cyclin-dependent kinase F-2 [Aegilops tauschii subsp. tauschii])	GO:0016310(biological_process:phosphorylation); GO:0000166(molecular_function:nucleotide binding); GO:0004672(molecular_function:protein kinase activity)	K08818	CDC2L		ENOG410XQ50(T:Signal transduction mechanisms)	ENOG410XQ50(Cyclin-dependent kinase)	PF00069.22(Pkinase:Protein kinase domain); PF07714.14(Pkinase_Tyr:Protein tyrosine kinase)	sp|Q2QSL4|CDKF2_ORYSJ(Putative cyclin-dependent kinase F-2 OS=Oryza sativa subsp. japonica OX=39947 GN=CDKF-2 PE=3 SV=1)
TraesCS4B02G187300			2004	23.65	165.1	0.85	6.39	0.85	6.39	7.24951	2.85788	1.68e-28	5.34e-27	yes	up	XP_020199365.1(COBRA-like protein 7 [Aegilops tauschii subsp. tauschii])	GO:0016021(cellular_component:integral component of membrane); GO:0010215(biological_process:cellulose microfibril organization); GO:0016049(biological_process:cell growth); GO:0031225(cellular_component:anchored component of membrane)				ENOG410ZHV6(S:Function unknown)	ENOG410ZHV6(cobra-like protein)	PF04833.12(COBRA:COBRA-like protein)	sp|Q8GZ17|COBL7_ARATH(COBRA-like protein 7 OS=Arabidopsis thaliana OX=3702 GN=COBL7 PE=1 SV=2)
TraesCS5D02G373700			2289	19.52	136	0.6	4.52	0.6	4.52	7.23522	2.85504	9.63e-24	2.53e-22	yes	up	XP_020177553.1(wall-associated receptor kinase 2-like [Aegilops tauschii subsp. tauschii])	GO:0016020(cellular_component:membrane); GO:0004672(molecular_function:protein kinase activity); GO:0005488(molecular_function:binding); GO:0043167(molecular_function:ion binding)				COG0515(T:Signal transduction mechanisms)	COG0515(Serine Threonine protein kinase)	PF07714.14(Pkinase_Tyr:Protein tyrosine kinase); PF00069.22(Pkinase:Protein kinase domain); PF13947.3(GUB_WAK_bind:Wall-associated receptor kinase galacturonan-binding); PF07645.12(EGF_CA:Calcium-binding EGF domain)	sp|Q9LMP1|WAK2_ARATH(Wall-associated receptor kinase 2 OS=Arabidopsis thaliana OX=3702 GN=WAK2 PE=1 SV=1)
TraesCS3B02G056000			1884	1.7	11.8	0.07	0.49	0.07	0.49	7.20818	2.84964	0.00311542	0.0135727	no	up	XP_020183008.1(LEAF RUST 10 DISEASE-RESISTANCE LOCUS RECEPTOR-LIKE PROTEIN KINASE-like 2.4 [Aegilops tauschii subsp. tauschii])					COG0515(T:Signal transduction mechanisms)	COG0515(Serine Threonine protein kinase)	PF00069.22(Pkinase:Protein kinase domain); PF07714.14(Pkinase_Tyr:Protein tyrosine kinase); PF13947.3(GUB_WAK_bind:Wall-associated receptor kinase galacturonan-binding)	sp|F4HQ20|LRL25_ARATH(LEAF RUST 10 DISEASE-RESISTANCE LOCUS RECEPTOR-LIKE PROTEIN KINASE-like 2.5 OS=Arabidopsis thaliana OX=3702 GN=LRK10L-2.5 PE=3 SV=1)
TraesCS4D02G160100			1945	1.01	7	0.04	0.28	0.04	0.28	7.19729	2.84745	0.0228496	0.0742232	no	up	XP_020169114.1(serine/threonine-protein phosphatase 7 long form homolog [Aegilops tauschii subsp. tauschii])					ENOG411079K(S:Function unknown); ENOG41105RJ(S:Function unknown); ENOG410YET2(S:Function unknown); ENOG4111E7I(S:Function unknown)	ENOG411079K(Plant mobile domain); ENOG41105RJ(Plant mobile domain); ENOG410YET2(transposon protein); ENOG4111E7I(transposon protein)	PF10536.6(PMD:Plant mobile domain); PF09539.7(DUF2385:Protein of unknown function (DUF2385))	sp|Q9LNG5|PPP7L_ARATH(Serine/threonine-protein phosphatase 7 long form homolog OS=Arabidopsis thaliana OX=3702 GN=MAIL3 PE=2 SV=1)
TraesCS6D02G297100			1745	13	89.46	0.55	4.08	0.55	4.08	7.14625	2.83719	4.61e-16	8.51e-15	yes	up	XP_020171816.1(7-deoxyloganetin glucosyltransferase-like [Aegilops tauschii subsp. tauschii])	GO:0043231(cellular_component:intracellular membrane-bounded organelle); GO:0052696(biological_process:flavonoid glucuronidation); GO:0016021(cellular_component:integral component of membrane); GO:0009813(biological_process:flavonoid biosynthetic process); GO:0008152(biological_process:metabolic process); GO:0080043(molecular_function:quercetin 3-O-glucosyltransferase activity); GO:0080044(molecu…	K21374	UGT85A	map00902(Monoterpenoid biosynthesis)	COG1819(S:Function unknown)	COG1819(Transferase)	PF00201.15(UDPGT:UDP-glucoronosyl and UDP-glucosyl transferase)	sp|F8WKW1|UGT2_GARJA(7-deoxyloganetin glucosyltransferase OS=Gardenia jasminoides OX=114476 GN=UGT85A24 PE=1 SV=1)
TraesCS5B02G072300		Glycosyltransferase [Source:UniProtKB/TrEMBL%3BAcc:W5FP29]	1798	105.5	726	4.28	31.93	4.28	31.93	7.14623	2.83718	2.01e-118	2.77e-116	yes	up	XP_020161791.1(UDP-glycosyltransferase 74F2-like [Aegilops tauschii subsp. tauschii])					COG1819(S:Function unknown)	COG1819(Transferase)	PF00201.15(UDPGT:UDP-glucoronosyl and UDP-glucosyl transferase)	sp|Q7XT97|UGT79_ORYSJ(UDP-glycosyltransferase 79 OS=Oryza sativa subsp. japonica OX=39947 GN=UGT79 PE=1 SV=2)
TraesCS3A02G252900			1925	15	103	0.56	4.18	0.56	4.18	7.1308	2.83406	3.05e-18	6.31e-17	yes	up	XP_020183019.1(transcription factor bHLH13-like [Aegilops tauschii subsp. tauschii])					ENOG41114N5(K:Transcription); ENOG410YCJJ(K:Transcription)	ENOG41114N5(Transcription factor); ENOG410YCJJ(anthocyanin-containing compound biosynthetic process)	PF14215.3(bHLH-MYC_N:bHLH-MYC and R2R3-MYB transcription factors N-terminal); PF00010.23(HLH:Helix-loop-helix DNA-binding domain)	sp|O23487|BH003_ARATH(Transcription factor bHLH3 OS=Arabidopsis thaliana OX=3702 GN=BHLH3 PE=1 SV=1)
TraesCS2B02G120600			3179	1	6.84	0.02	0.16	0.02	0.16	7.10311	2.82845	0.0249526	0.0798274	no	up	XP_020161116.1(uncharacterized protein LOC109746409 [Aegilops tauschii subsp. tauschii])	GO:0005737(cellular_component:cytoplasm); GO:0000722(biological_process:telomere maintenance via recombination); GO:0006284(biological_process:base-excision repair); GO:0009378(molecular_function:four-way junction helicase activity); GO:0007569(biological_process:cell aging); GO:0071480(biological_process:cellular response to gamma radiation); GO:0006281(biological_process:DNA repair); GO:0032508…	K03654	recQ	map03018(RNA degradation)	COG0514(L:Replication, recombination and repair)	COG0514(atp-dependent dna helicase)	PF09382.7(RQC:RQC domain); PF00270.26(DEAD:DEAD/DEAH box helicase); PF00271.28(Helicase_C:Helicase conserved C-terminal domain); PF14493.3(HTH_40:Helix-turn-helix domain); PF00570.20(HRDC:HRDC domain); PF16124.2(RecQ_Zn_bind:RecQ zinc-binding); PF04851.12(ResIII:Type III restriction enzyme, res subunit)	sp|Q9CL21|RECQ_PASMU(ATP-dependent DNA helicase RecQ OS=Pasteurella multocida (strain Pm70) OX=272843 GN=recQ PE=3 SV=1)
TraesCS6B02G175100			1846	80	546.88	3.2	23.31	3.2	23.31	7.09896	2.82761	2.21e-89	2.18e-87	yes	up	ASC42972.1(WRKY transcription factor 33-2 [Triticum aestivum])					ENOG410YHES(K:Transcription)	ENOG410YHES(WRKY transcription factor)	PF03106.12(WRKY:WRKY DNA -binding domain)	sp|Q6IEL0|WRK71_ORYSI(WRKY transcription factor WRKY71 OS=Oryza sativa subsp. indica OX=39946 GN=WRKY71 PE=1 SV=1)
TraesCS3D02G266600			417	1.32	9	0.52	4.28	0.52	4.28	7.08045	2.82384	0.0101767	0.0378835	no	up	XP_020174898.1(uncharacterized protein LOC109760502 [Aegilops tauschii subsp. tauschii])
TraesCS7A02G173100			1523	22	149.53	1.09	8.03	1.09	8.03	7.05827	2.81931	1.24e-25	3.49e-24	yes	up	XP_020180722.1(uncharacterized protein LOC109766361 [Aegilops tauschii subsp. tauschii])					ENOG411050Y(S:Function unknown); ENOG410YKJ8(S:Function unknown)	ENOG411050Y(Protein of unknown function (DUF1645)); ENOG410YKJ8(calmodulin-binding protein)	PF07816.8(DUF1645:Protein of unknown function (DUF1645))
TraesCSU02G159600			1001	1.28	8.66	0.11	0.8	0.11	0.8	7.02588	2.81268	0.0118811	0.0430372	no	up	XP_020168891.1(zingipain-2-like [Aegilops tauschii subsp. tauschii])	GO:0005764(cellular_component:lysosome); GO:0051603(biological_process:proteolysis involved in cellular protein catabolic process); GO:0004197(molecular_function:cysteine-type endopeptidase activity); GO:0005615(cellular_component:extracellular space)	K01365	CTSL	map04145(Phagosome)	COG4870(O:Posttranslational modification, protein turnover, chaperones)	COG4870(cathepsin)	PF00112.20(Peptidase_C1:Papain family cysteine protease); PF08246.9(Inhibitor_I29:Cathepsin propeptide inhibitor domain (I29))	sp|O23791|BROM1_ANACO(Fruit bromelain OS=Ananas comosus OX=4615 PE=1 SV=1)
TraesCS6D02G240000			618	11	74	1.92	14.69	1.92	14.69	6.98605	2.80448	2.09e-13	3.25e-12	yes	up	XP_020193723.1(E3 ubiquitin-protein ligase RHA1B-like [Aegilops tauschii subsp. tauschii])		K16281	RHA1		ENOG41121N2(O:Posttranslational modification, protein turnover, chaperones)	ENOG41121N2(zinc ion binding)	PF13639.3(zf-RING_2:Ring finger domain); PF17123.2(zf-RING_11:RING-like zinc finger); PF13923.3(zf-C3HC4_2:Zinc finger, C3HC4 type (RING finger)); PF00097.22(zf-C3HC4:Zinc finger, C3HC4 type (RING finger)); PF12678.4(zf-rbx1:RING-H2 zinc finger domain); PF14634.3(zf-RING_5:zinc-RING finger domain); PF12861.4(zf-ANAPC11:Anaphase-promoting complex subunit 11 RING-H2 finger); PF13445.3(zf-RING_UBOX:…	sp|Q9FL07|ATL46_ARATH(RING-H2 finger protein ATL46 OS=Arabidopsis thaliana OX=3702 GN=ATL46 PE=2 SV=1)
TraesCSU02G106900			3428	1	6.72	0.02	0.14	0.02	0.14	6.9785	2.80292	0.0269609	0.0852159	no	up	XP_020180086.1(ABC transporter G family member 28-like [Aegilops tauschii subsp. tauschii])	GO:0042626(molecular_function:ATPase activity, coupled to transmembrane movement of substances); GO:0016021(cellular_component:integral component of membrane); GO:0016020(cellular_component:membrane); GO:0000166(molecular_function:nucleotide binding); GO:0005886(cellular_component:plasma membrane); GO:0055085(biological_process:transmembrane transport); GO:0005524(molecular_function:ATP binding)				COG1131(V:Defense mechanisms)	COG1131((ABC) transporter)	PF00005.24(ABC_tran:ABC transporter); PF01061.21(ABC2_membrane:ABC-2 type transporter); PF03193.13(DUF258:Protein of unknown function, DUF258)	sp|Q9FF46|AB28G_ARATH(ABC transporter G family member 28 OS=Arabidopsis thaliana OX=3702 GN=ABCG28 PE=3 SV=1)
TraesCS1A02G056700			627	5	33.44	0.85	6.47	0.85	6.47	6.94527	2.79603	8.29e-07	7.02e-06	yes	up	XP_020198520.1(heavy metal-associated isoprenylated plant protein 47-like [Aegilops tauschii subsp. tauschii])	GO:0046872(molecular_function:metal ion binding)				ENOG410Z7HP(S:Function unknown)	ENOG410Z7HP(-)	PF00403.23(HMA:Heavy-metal-associated domain)
TraesCS2B02G533400			3259	20.01	133.67	0.23	1.67	0.23	1.67	6.93712	2.79434	6.83e-23	1.73e-21	yes	up	XP_020169147.1(G-type lectin S-receptor-like serine/threonine-protein kinase At2g19130 [Aegilops tauschii subsp. tauschii])	GO:0006468(biological_process:protein phosphorylation); GO:0016020(cellular_component:membrane); GO:0016021(cellular_component:integral component of membrane); GO:0009987(biological_process:cellular process); GO:0000166(molecular_function:nucleotide binding); GO:0004674(molecular_function:protein serine/threonine kinase activity); GO:0004672(molecular_function:protein kinase activity); GO:0005524…				COG0515(T:Signal transduction mechanisms)	COG0515(Serine Threonine protein kinase)	PF00069.22(Pkinase:Protein kinase domain); PF07714.14(Pkinase_Tyr:Protein tyrosine kinase); PF01453.21(B_lectin:D-mannose binding lectin); PF00954.17(S_locus_glycop:S-locus glycoprotein domain); PF08276.8(PAN_2:PAN-like domain)	sp|O64477|Y2913_ARATH(G-type lectin S-receptor-like serine/threonine-protein kinase At2g19130 OS=Arabidopsis thaliana OX=3702 GN=At2g19130 PE=2 SV=1)
TraesCS7B02G233400			384	3	20	1.45	12	1.45	12	6.92311	2.79142	0.000140019	0.000833068	yes	up	XP_010227644.1(uncharacterized protein LOC104581546 [Brachypodium distachyon])					ENOG41106VX(S:Function unknown); ENOG41108QF(S:Function unknown); ENOG41108A0(S:Function unknown)	ENOG41106VX(VQ motif); ENOG41108QF(VQ motif); ENOG41108A0(VQ motif)	PF05678.11(VQ:VQ motif)
TraesCS2A02G276000		Exocyst subunit Exo70 family protein [Source:UniProtKB/TrEMBL%3BAcc:A0A1D5TI20]	2171	1.05	7	0.03	0.25	0.03	0.25	6.92311	2.79142	0.024264	0.0780591	no	up	XP_020196674.1(exocyst complex component EXO70A1-like [Aegilops tauschii subsp. tauschii])					ENOG410YIGI(S:Function unknown)	ENOG410YIGI(exocyst complex)	PF03081.12(Exo70:Exo70 exocyst complex subunit)	sp|Q8VY27|E70H1_ARATH(Exocyst complex component EXO70H1 OS=Arabidopsis thaliana OX=3702 GN=EXO70H1 PE=1 SV=1)
TraesCS2D02G596300			630	31.87	212.13	5.38	40.66	5.38	40.66	6.91214	2.78913	2.71e-35	1.05e-33	yes	up	XP_020179809.1(NDR1/HIN1-like protein 10 [Aegilops tauschii subsp. tauschii])					ENOG410YGQV(S:Function unknown); ENOG410YFY3(S:Function unknown)	ENOG410YGQV(harpin-induced protein 1 domain containing protein, expressed); ENOG410YFY3(harpin-induced protein 1 domain containing protein, expressed)	PF03168.10(LEA_2:Late embryogenesis abundant protein)	sp|Q9SJ52|NHL10_ARATH(NDR1/HIN1-like protein 10 OS=Arabidopsis thaliana OX=3702 GN=NHL10 PE=2 SV=1)
TraesCS4B02G268700			1972	17	113	0.65	4.79	0.65	4.79	6.90275	2.78717	1.5e-19	3.27e-18	yes	up	XP_020169022.1(heavy metal-associated isoprenylated plant protein 6-like [Aegilops tauschii subsp. tauschii])	GO:0046872(molecular_function:metal ion binding); GO:0030001(biological_process:metal ion transport)				COG2608(S:Function unknown)	COG2608(heavy metal transport detoxification protein)	PF00403.23(HMA:Heavy-metal-associated domain)	sp|Q9SJL2|HIP5_ARATH(Heavy metal-associated isoprenylated plant protein 5 OS=Arabidopsis thaliana OX=3702 GN=HIPP05 PE=1 SV=2)
TraesCS6A02G063900			659	8	53	1.25	9.38	1.25	9.38	6.87984	2.78238	6.06e-10	7.23e-09	yes	up	EMS56559.1(hypothetical protein TRIUR3_26533 [Triticum urartu])					ENOG41106JT(S:Function unknown)	ENOG41106JT(-)
TraesCS2D02G191800			2926	43.33	286.11	1.01	7.21	1.01	7.21	6.85704	2.77759	8.41e-47	4.34e-45	yes	up	XP_020153870.1(probable indole-3-acetic acid-amido synthetase GH3.8 [Aegilops tauschii subsp. tauschii])		K14487	GH3	map04075(Plant hormone signal transduction)	ENOG410XQH0(S:Function unknown)	ENOG410XQH0(Indole-3-acetic acid-amido synthetase)	PF03321.10(GH3:GH3 auxin-responsive promoter)	sp|Q0D4Z6|GH38_ORYSJ(Probable indole-3-acetic acid-amido synthetase GH3.8 OS=Oryza sativa subsp. japonica OX=39947 GN=GH3.8 PE=2 SV=1)
TraesCS6B02G314200			1419	20	132	1.08	7.74	1.08	7.74	6.85388	2.77692	1.72e-22	4.3e-21	yes	up	XP_003572994.1(probable amino acid permease 7 isoform X2 [Brachypodium distachyon])	GO:0016020(cellular_component:membrane); GO:0003333(biological_process:amino acid transmembrane transport); GO:0016021(cellular_component:integral component of membrane); GO:0015171(molecular_function:amino acid transmembrane transporter activity); GO:0005886(cellular_component:plasma membrane)				COG0814(E:Amino acid transport and metabolism)	COG0814(amino acid transport)	PF01490.15(Aa_trans:Transmembrane amino acid transporter protein)	sp|Q9FF99|AAP7_ARATH(Probable amino acid permease 7 OS=Arabidopsis thaliana OX=3702 GN=AAP7 PE=2 SV=1)
TraesCS7B02G013600			2970	12	79	0.21	1.63	0.21	1.63	6.83657	2.77327	4.59e-14	7.43e-13	yes	up	EMS46435.1(Disease resistance protein RPM1 [Triticum urartu])	GO:0043531(molecular_function:ADP binding)				COG4886(S:Function unknown)	COG4886(leucine Rich Repeat)	PF00931.19(NB-ARC:NB-ARC domain); PF13855.3(LRR_8:Leucine rich repeat)	sp|Q39214|RPM1_ARATH(Disease resistance protein RPM1 OS=Arabidopsis thaliana OX=3702 GN=RPM1 PE=1 SV=1)
TraesCS2A02G345500			1906	969.75	6342.02	36.34	257.41	36.34	257.41	6.79142	2.76371	0	0	yes	up	BAJ88379.1(predicted protein [Hordeum vulgare subsp. vulgare])	GO:0006099(biological_process:tricarboxylic acid cycle); GO:0009514(cellular_component:glyoxysome); GO:0006097(biological_process:glyoxylate cycle); GO:0004474(molecular_function:malate synthase activity)	K01638	aceB, glcB	map00630(Glyoxylate and dicarboxylate metabolism); map00620(Pyruvate metabolism)	COG2225(C:Energy production and conversion)	COG2225(malate synthase)	PF01274.19(Malate_synthase:Malate synthase); PF03328.11(HpcH_HpaI:HpcH/HpaI aldolase/citrate lyase family)	sp|Q7XUG1|MASY_ORYSJ(Malate synthase OS=Oryza sativa subsp. japonica OX=39947 GN=MS PE=2 SV=1)
TraesCS6B02G466600			2786	17.74	115.86	0.44	3.09	0.44	3.09	6.78223	2.76176	7.87e-20	1.74e-18	yes	up	XP_020163861.1(sucrose synthase 7-like [Aegilops tauschii subsp. tauschii])	GO:0016157(molecular_function:sucrose synthase activity); GO:0005985(biological_process:sucrose metabolic process)	K00695	E2.4.1.13	map00500(Starch and sucrose metabolism)	COG0438(S:Function unknown)	COG0438(Ankyrin Repeat)	PF00862.16(Sucrose_synth:Sucrose synthase); PF00534.17(Glycos_transf_1:Glycosyl transferases group 1); PF13692.3(Glyco_trans_1_4:Glycosyl transferases group 1); PF13524.3(Glyco_trans_1_2:Glycosyl transferases group 1)	sp|Q7XNX6|SUS7_ORYSJ(Sucrose synthase 7 OS=Oryza sativa subsp. japonica OX=39947 GN=SUS7 PE=2 SV=2)
TraesCS3B02G451100			963	1.03	6.71	0.09	0.66	0.09	0.66	6.76516	2.75812	0.028375	0.0887818	no	up	CDM85597.1(unnamed protein product [Triticum aestivum])	GO:0009536(cellular_component:plastid)				ENOG410YE87(S:Function unknown)	ENOG410YE87(Plant protein of unknown function (DUF868))	PF05910.9(DUF868:Plant protein of unknown function (DUF868))
TraesCS2D02G220500		Histone H2A [Source:UniProtKB/TrEMBL%3BAcc:W5BNS0]	812	2	13	0.23	1.64	0.23	1.64	6.75003	2.75489	0.00229389	0.0103795	no	up	NP_001339735.1(uncharacterized protein LOC100273666 [Zea mays])	GO:0006342(biological_process:chromatin silencing); GO:0000790(cellular_component:nuclear chromatin); GO:0005694(cellular_component:chromosome); GO:0005488(molecular_function:binding); GO:0003677(molecular_function:DNA binding)	K11251	H2A	map04217(Necroptosis)	COG5262(B:Chromatin structure and dynamics)	COG5262(histone h2a)	PF16211.2(Histone_H2A_C:C-terminus of histone H2A); PF00125.21(Histone:Core histone H2A/H2B/H3/H4); PF00808.20(CBFD_NFYB_HMF:Histone-like transcription factor (CBF/NF-Y) and archaeal histone)	sp|A2YMC5|H2A1_ORYSI(Probable histone H2A.1 OS=Oryza sativa subsp. indica OX=39946 GN=OsI_26380 PE=3 SV=2)
TraesCS6D02G011400			1638	2	13	0.09	0.64	0.09	0.64	6.75003	2.75489	0.00229389	0.0103795	no	up	XP_020194488.1(ankyrin repeat-containing protein At5g02620-like [Aegilops tauschii subsp. tauschii])	GO:0016020(cellular_component:membrane); GO:0007165(biological_process:signal transduction)				COG0666(S:Function unknown)	COG0666(Ankyrin Repeat)	PF12796.4(Ank_2:Ankyrin repeats (3 copies)); PF13637.3(Ank_4:Ankyrin repeats (many copies)); PF13857.3(Ank_5:Ankyrin repeats (many copies)); PF13962.3(PGG:Domain of unknown function); PF00023.27(Ank:Ankyrin repeat)	sp|Q9C7A2|ITN1_ARATH(Ankyrin repeat-containing protein ITN1 OS=Arabidopsis thaliana OX=3702 GN=ITN1 PE=1 SV=1)
TraesCS2B02G101200			1800	2	13	0.08	0.57	0.08	0.57	6.75003	2.75489	0.00229389	0.0103795	no	up	EMS47340.1(hypothetical protein TRIUR3_22606 [Triticum urartu])					ENOG41105QV(S:Function unknown); ENOG41116EB(S:Function unknown)	ENOG41105QV(expressed protein); ENOG41116EB(Protein of unknown function (DUF1618))	PF07762.11(DUF1618:Protein of unknown function (DUF1618))
TraesCS2A02G031200			2141	2	13	0.07	0.47	0.07	0.47	6.75003	2.75489	0.00229389	0.0103795	no	up	EMS66283.1(hypothetical protein TRIUR3_34472 [Triticum urartu])					ENOG41112Z3(S:Function unknown); COG4886(S:Function unknown)	ENOG41112Z3(Exo70 exocyst complex subunit); COG4886(leucine Rich Repeat)	PF03081.12(Exo70:Exo70 exocyst complex subunit)
[truncated: 1,909 more rows]
