# Supplementary material for: TaPYL4, an ABA receptor gene of wheat, positively regulates plant drought adaptation through modulating the osmotic stress-associated processes
Source: BMC Plant Biol. 2022 Sep 1;22:423. doi: 10.1186/s12870-022-03799-z (PMC9434867; doi:10.1186/s12870-022-03799-z)
Supplement: Supplementary file 8 — Additional file 8. Down-regulated differentially expressed (DE) genes underlying modulation of TaPYL4. [file 12870_2022_3799_MOESM8_ESM.xls]

## Sheet: downregulated DE genes
	Additional file 8 Down-regulated differentially expressed (DE) genes underlying modulation of TaPYL4
gene_id	gene_name	description	length	Ctr_count	Stress_count	Ctr_tpm	Stress_tpm	Ctr_tpm.1	Stress_tpm.1	fc	log2fc	pvalue	padjust	significant	regulate	nr	go	KO_id	KO_name	paths	cog	cog_description	pfam	swissprot	entrez
TraesCS2D02G360200		2-phytyl-1%2C4-beta-naphthoquinone methyltransferase%2C chloroplastic [Source:UniProtKB/TrEMBL%3BAcc:A0A1D5UR57]	922	6	0	0.57	0	0.57	0	0.0865389	-3.53051	0.0227538	0.0742286	no	down	XP_020150553.1(2-phytyl-1,4-beta-naphthoquinone methyltransferase, chloroplastic isoform X2 [Aegilops tauschii subsp. tauschii])	GO:0042372(biological_process:phylloquinone biosynthetic process); GO:0052624(molecular_function:2-phytyl-1,4-naphthoquinone methyltransferase activity); GO:0008757(molecular_function:S-adenosylmethionine-dependent methyltransferase activity); GO:0032259(biological_process:methylation); GO:0009507(cellular_component:chloroplast)	K03183	ubiE	map00130(Ubiquinone and other terpenoid-quinone biosynthesis)	COG2226(H:Coenzyme transport and metabolism)	COG2226(Methyltransferase required for the conversion of demethylmenaquinone (DMKH2) to menaquinone (MKH2))	PF01209.15(Ubie_methyltran:ubiE/COQ5 methyltransferase family); PF13649.3(Methyltransf_25:Methyltransferase domain); PF13847.3(Methyltransf_31:Methyltransferase domain); PF08241.9(Methyltransf_11:Methyltransferase domain); PF13489.3(Methyltransf_23:Methyltransferase domain); PF08242.9(Methyltransf_12:Methyltransferase domain); PF01135.16(PCMT:Protein-L-isoaspartate(D-aspartate) O-methyltransferas…	sp|Q3ED65|MENG_ARATH(2-phytyl-1,4-beta-naphthoquinone methyltransferase, chloroplastic OS=Arabidopsis thaliana OX=3702 GN=MENG PE=1 SV=2)
TraesCS3D02G057700	rps4	30S ribosomal protein S4%2C chloroplastic [Source:UniProtKB/TrEMBL%3BAcc:S4Z3F5]	606	9	0	1.62	0	1.62	0	0.0576926	-4.11547	0.00330193	0.0142855	no	down	NP_114261.1(ribosomal protein S4 (chloroplast) [Triticum aestivum])	GO:0009536(cellular_component:plastid); GO:0015935(cellular_component:small ribosomal subunit); GO:0019843(molecular_function:rRNA binding); GO:0003735(molecular_function:structural constituent of ribosome); GO:0006412(biological_process:translation); GO:0009507(cellular_component:chloroplast)	K02986	RP-S4, rpsD	map03010(Ribosome)	COG0522(J:Translation, ribosomal structure and biogenesis)	COG0522(One of the primary rRNA binding proteins, it binds directly to 16S rRNA where it nucleates assembly of the body of the 30S subunit (By similarity))	PF00163.16(Ribosomal_S4:Ribosomal protein S4/S9 N-terminal domain); PF01479.22(S4:S4 domain)	sp|Q95H61|RR4_WHEAT(30S ribosomal protein S4, chloroplastic OS=Triticum aestivum OX=4565 GN=rps4 PE=3 SV=1)
TraesCS7B02G142500		3-hydroxy-3-methylglutaryl coenzyme A reductase [Source:UniProtKB/TrEMBL%3BAcc:A0A1D6CHF6]	2414	5.99	0	0.17	0	0.17	0	0.0866834	-3.5281	0.0229034	0.0743575	no	down	XP_020161332.1(3-hydroxy-3-methylglutaryl-coenzyme A reductase 3 [Aegilops tauschii subsp. tauschii])	GO:0004420(molecular_function:hydroxymethylglutaryl-CoA reductase (NADPH) activity); GO:0016126(biological_process:sterol biosynthetic process); GO:0050661(molecular_function:NADP binding); GO:0005778(cellular_component:peroxisomal membrane); GO:0015936(biological_process:coenzyme A metabolic process); GO:0016021(cellular_component:integral component of membrane); GO:0005739(cellular_component:mi…	K00021	HMGCR	map00900(Terpenoid backbone biosynthesis)	COG1257(I:Lipid transport and metabolism)	COG1257()-reductase)	PF00368.15(HMG-CoA_red:Hydroxymethylglutaryl-coenzyme A reductase)	sp|Q9XHL5|HMDH3_ORYSJ(3-hydroxy-3-methylglutaryl-coenzyme A reductase 3 OS=Oryza sativa subsp. japonica OX=39947 GN=HMG3 PE=2 SV=2)
TraesCS1D02G405700	THI1.2	Alpha 1 purothionin [Source:UniProtKB/TrEMBL%3BAcc:Q53WS1]	1330	29	4.74	1.69	0.3	1.69	0.3	0.169736	-2.55864	1.75e-05	0.000123038	yes	down	XP_020185820.1(alpha-2-purothionin [Aegilops tauschii subsp. tauschii])	GO:0006952(biological_process:defense response); GO:0005576(cellular_component:extracellular region)				ENOG41104QQ(D:Cell cycle control, cell division, chromosome partitioning); ENOG410YY3S(S:Function unknown)	ENOG41104QQ(defense response); ENOG410YY3S(- Plant thionin family protein precursor)	PF00321.14(Thionin:Plant thionin)	sp|P32032|THN2_WHEAT(Alpha-2-purothionin OS=Triticum aestivum OX=4565 GN=THI1.2 PE=2 SV=1)
TraesCS6B02G065800		Alpha/beta-gliadin [Source:UniProtKB/TrEMBL%3BAcc:A0A0K2QJC7]	951	31.84	5.71	4.19	0.86	4.19	0.86	0.186233	-2.42482	1.27e-05	9.16e-05	yes	down	APU92668.1(alpha-gliadin storage protein, partial [Triticum spelta])					ENOG411268F(S:Function unknown)	ENOG411268F(diffuse panbronchiolitis critical region 1)	PF00234.19(Tryp_alpha_amyl:Protease inhibitor/seed storage/LTP family); PF13016.3(Gliadin:Cys-rich Gliadin N-terminal)	sp|P04723|GDA3_WHEAT(Alpha/beta-gliadin A-III OS=Triticum aestivum OX=4565 PE=2 SV=1)
TraesCS6A02G049200		Alpha/beta-gliadin [Source:UniProtKB/TrEMBL%3BAcc:A0A0K2QJX7]	921	40.47	6.45	5.53	0.8	5.53	0.8	0.165508	-2.59503	3.17e-07	2.82e-06	yes	down	AKC91189.1(alpha-gliadin, partial [Triticum dicoccon])					ENOG411268F(S:Function unknown)	ENOG411268F(diffuse panbronchiolitis critical region 1)	PF00234.19(Tryp_alpha_amyl:Protease inhibitor/seed storage/LTP family); PF13016.3(Gliadin:Cys-rich Gliadin N-terminal)	sp|P02863|GDA0_WHEAT(Alpha/beta-gliadin OS=Triticum aestivum OX=4565 PE=2 SV=2)
TraesCSU02G149951		Alpha/beta-gliadin [Source:UniProtKB/TrEMBL%3BAcc:I0IT56]	891	136.6	15.06	8.05	0.67	8.05	0.67	0.11449	-3.12671	5.62e-25	1.55e-23	yes	down	BAM08455.1(alpha/beta-gliadin [Triticum aestivum])					ENOG411268F(S:Function unknown)	ENOG411268F(diffuse panbronchiolitis critical region 1)	PF13016.3(Gliadin:Cys-rich Gliadin N-terminal); PF00234.19(Tryp_alpha_amyl:Protease inhibitor/seed storage/LTP family)	sp|P04723|GDA3_WHEAT(Alpha/beta-gliadin A-III OS=Triticum aestivum OX=4565 PE=2 SV=1)
TraesCS6A02G049800		Alpha-gliadin [Source:UniProtKB/TrEMBL%3BAcc:A0A0E3Z6M6]	840	13.95	2	1.5	0.24	1.5	0.24	0.148884	-2.74774	0.00196506	0.00904971	no	down	ADM96154.1(alpha-gliadin storage protein [Aegilops tauschii])					ENOG411268F(S:Function unknown)	ENOG411268F(diffuse panbronchiolitis critical region 1)	PF00234.19(Tryp_alpha_amyl:Protease inhibitor/seed storage/LTP family); PF13016.3(Gliadin:Cys-rich Gliadin N-terminal)	sp|P02863|GDA0_WHEAT(Alpha/beta-gliadin OS=Triticum aestivum OX=4565 PE=2 SV=2)
TraesCS6A02G049400		Alpha-gliadin [Source:UniProtKB/TrEMBL%3BAcc:A0A0E3Z7G8]	855	19.58	0	2.05	0	2.05	0	0.0265186	-5.23685	5.61e-06	4.26e-05	yes	down	AKC91146.1(alpha-gliadin, partial [Triticum aestivum])					ENOG411268F(S:Function unknown)	ENOG411268F(diffuse panbronchiolitis critical region 1)	PF00234.19(Tryp_alpha_amyl:Protease inhibitor/seed storage/LTP family); PF13016.3(Gliadin:Cys-rich Gliadin N-terminal)	sp|P02863|GDA0_WHEAT(Alpha/beta-gliadin OS=Triticum aestivum OX=4565 PE=2 SV=2)
TraesCSU02G239000		Alpha-gliadin [Source:UniProtKB/TrEMBL%3BAcc:A0A1K0JNG6]	927	26.89	2.88	2.51	0.3	2.51	0.3	0.111223	-3.16847	4.08e-06	3.17e-05	yes	down	ABS72161.1(alpha gliadin [Thinopyrum ponticum x Triticum aestivum])					ENOG411268F(S:Function unknown)	ENOG411268F(diffuse panbronchiolitis critical region 1)	PF00234.19(Tryp_alpha_amyl:Protease inhibitor/seed storage/LTP family); PF13016.3(Gliadin:Cys-rich Gliadin N-terminal)	sp|P18573|GDA9_WHEAT(Alpha/beta-gliadin MM1 OS=Triticum aestivum OX=4565 PE=1 SV=1)
TraesCSU02G220600		Alpha-gliadin [Source:UniProtKB/TrEMBL%3BAcc:A0A1K0K0R0]	873	13.77	1	1.4	0.12	1.4	0.12	0.0754152	-3.729	0.000429801	0.00232222	no	down	ABS52705.1(alpha gliadin gli-E1-43 [Elymus sibiricus])					ENOG411268F(S:Function unknown)	ENOG411268F(diffuse panbronchiolitis critical region 1)	PF00234.19(Tryp_alpha_amyl:Protease inhibitor/seed storage/LTP family); PF13016.3(Gliadin:Cys-rich Gliadin N-terminal)	sp|P04724|GDA4_WHEAT(Alpha/beta-gliadin A-IV OS=Triticum aestivum OX=4565 PE=2 SV=1)
TraesCSU02G108700		Alpha-gliadin [Source:UniProtKB/TrEMBL%3BAcc:I0IT65]	849	30.04	4.8	3.32	0.92	3.32	0.92	0.165933	-2.59132	1.07e-05	7.81e-05	yes	down	ABS72156.1(alpha gliadin [Thinopyrum ponticum x Triticum aestivum])					ENOG411268F(S:Function unknown)	ENOG411268F(diffuse panbronchiolitis critical region 1)	PF00234.19(Tryp_alpha_amyl:Protease inhibitor/seed storage/LTP family); PF13016.3(Gliadin:Cys-rich Gliadin N-terminal)	sp|P04723|GDA3_WHEAT(Alpha/beta-gliadin A-III OS=Triticum aestivum OX=4565 PE=2 SV=1)
TraesCSU02G188800		Alpha-gliadin [Source:UniProtKB/TrEMBL%3BAcc:J7HWD3]	924	27.52	5.77	2.6	0.68	2.6	0.68	0.217731	-2.19938	0.000129726	0.000777404	yes	down	CAB76964.1(alpha-gliadin [Triticum aestivum])					ENOG411268F(S:Function unknown)	ENOG411268F(diffuse panbronchiolitis critical region 1)	PF00234.19(Tryp_alpha_amyl:Protease inhibitor/seed storage/LTP family); PF13016.3(Gliadin:Cys-rich Gliadin N-terminal)	sp|P18573|GDA9_WHEAT(Alpha/beta-gliadin MM1 OS=Triticum aestivum OX=4565 PE=1 SV=1)
TraesCSU02G108300		Alpha-gliadin [Source:UniProtKB/TrEMBL%3BAcc:R9XW94]	903	88.91	7.41	6.98	0.42	6.98	0.42	0.0865486	-3.53035	1.83e-18	3.82e-17	yes	down	ABS72150.1(alpha gliadin [Triticum aestivum])							PF13016.3(Gliadin:Cys-rich Gliadin N-terminal); PF00234.19(Tryp_alpha_amyl:Protease inhibitor/seed storage/LTP family)	sp|P04724|GDA4_WHEAT(Alpha/beta-gliadin A-IV OS=Triticum aestivum OX=4565 PE=2 SV=1)
TraesCS4A02G020900		Amine oxidase [Source:UniProtKB/TrEMBL%3BAcc:A0A1D5XBC4]	2249	31	3	0.97	0.1	0.97	0.1	0.100497	-3.31478	4.52e-07	3.95e-06	yes	down	BAJ88544.1(predicted protein [Hordeum vulgare subsp. vulgare])	GO:0048038(molecular_function:quinone binding); GO:0005507(molecular_function:copper ion binding); GO:0009308(biological_process:amine metabolic process); GO:0055114(biological_process:oxidation-reduction process); GO:0008131(molecular_function:primary amine oxidase activity)	K00276	AOC3, AOC2, tynA	map00260(Glycine, serine and threonine metabolism); map00960(Tropane, piperidine and pyridine alkaloid biosynthesis); map00950(Isoquinoline alkaloid biosynthesis); map00360(Phenylalanine metabolism); map00350(Tyrosine metabolism); map00410(beta-Alanine metabolism)	COG3733(Q:Secondary metabolites biosynthesis, transport and catabolism)	COG3733(amine oxidase)	PF01179.17(Cu_amine_oxid:Copper amine oxidase, enzyme domain); PF02728.13(Cu_amine_oxidN3:Copper amine oxidase, N3 domain); PF02727.13(Cu_amine_oxidN2:Copper amine oxidase, N2 domain)	sp|Q43077|AMO_PEA(Primary amine oxidase OS=Pisum sativum OX=3888 PE=1 SV=1)
TraesCSU02G263400	atpI	ATP synthase subunit a%2C chloroplastic [Source:UniProtKB/TrEMBL%3BAcc:A0A075TNJ4]	744	11.69	1	1.51	0.14	1.51	0.14	0.0888338	-3.49275	0.00154709	0.00732782	no	down	NP_114253.1(ATP synthase CF0 A subunit (chloroplast) [Triticum aestivum])	GO:0009535(cellular_component:chloroplast thylakoid membrane); GO:0045263(cellular_component:proton-transporting ATP synthase complex, coupling factor F(o)); GO:0015986(biological_process:ATP synthesis coupled proton transport); GO:0046933(molecular_function:proton-transporting ATP synthase activity, rotational mechanism); GO:0016021(cellular_component:integral component of membrane); GO:0009536(…	K02108	ATPF0A, atpB	map00195(Photosynthesis); map00190(Oxidative phosphorylation)	COG0356(C:Energy production and conversion)	COG0356(it plays a direct role in the translocation of protons across the membrane (By similarity))	PF00119.17(ATP-synt_A:ATP synthase A chain)	sp|Q9XPT0|ATPI_WHEAT(ATP synthase subunit a, chloroplastic OS=Triticum aestivum OX=4565 GN=atpI PE=3 SV=1)
TraesCS4D02G236200		Atp4 protein [Source:UniProtKB/TrEMBL%3BAcc:Q54AH7]	579	2	0.33	0.39	0.07	0.39	0.07	0.171347	-2.54501	0.26084	0.491247	no	down	YP_008758155.1(ATP synthase subunit 4 (mitochondrion) [Triticum timopheevii])	GO:0045263(cellular_component:proton-transporting ATP synthase complex, coupling factor F(o)); GO:0015986(biological_process:ATP synthesis coupled proton transport); GO:0016021(cellular_component:integral component of membrane); GO:0005739(cellular_component:mitochondrion); GO:0031966(cellular_component:mitochondrial membrane); GO:0015078(molecular_function:hydrogen ion transmembrane transporter …				ENOG410YFZM(F:Nucleotide transport and metabolism)	ENOG410YFZM(ATP synthase protein)	PF05405.11(Mt_ATP-synt_B:Mitochondrial ATP synthase B chain precursor (ATP-synt_B))	sp|P68537|MI25_TRITI(ATP synthase protein MI25 OS=Triticum timopheevii OX=4570 PE=3 SV=1)
TraesCS4D02G069100		Auxin-repressed protein [Source:UniProtKB/TrEMBL%3BAcc:A0A0M3LQU0]	703	944.62	140.89	98.37	16.29	98.37	16.29	0.154887	-2.69071	4.96e-140	8.24e-138	yes	down	XP_020166392.1(dormancy-associated protein 1-like [Aegilops tauschii subsp. tauschii])					ENOG410YV4V(S:Function unknown)	ENOG410YV4V(Auxin-repressed 12.5 kDa)	PF05564.9(Auxin_repressed:Dormancy/auxin associated protein)	sp|O22611|DRM1_PEA(Dormancy-associated protein 1 OS=Pisum sativum OX=3888 GN=DRM1 PE=2 SV=1)
TraesCS4D02G339400		Beta-amylase [Source:UniProtKB/TrEMBL%3BAcc:A0A1D5XWT3]	2339	744.01	167.24	22.31	5.42	22.31	5.42	0.233429	-2.09895	3.41e-83	3.12e-81	yes	down	XP_020182482.1(beta-amylase 1, chloroplastic [Aegilops tauschii subsp. tauschii])	GO:0016161(molecular_function:beta-amylase activity); GO:0000272(biological_process:polysaccharide catabolic process)	K01177	E3.2.1.2	map00500(Starch and sucrose metabolism)	ENOG410XRH5(S:Function unknown)	ENOG410XRH5(beta-amylase)	PF01373.14(Glyco_hydro_14:Glycosyl hydrolase family 14)	sp|Q10RZ1|BAMY2_ORYSJ(Beta-amylase 2, chloroplastic OS=Oryza sativa subsp. japonica OX=39947 GN=BAMY2 PE=1 SV=1)
TraesCS3B02G259300		Carbonic anhydrase [Source:UniProtKB/TrEMBL%3BAcc:A0A077RST2]	1411	8719.19	728.45	465.39	40.06	465.39	40.06	0.0867593	-3.52684	0	0	yes	down	CDM83497.1(unnamed protein product [Triticum aestivum])	GO:0009570(cellular_component:chloroplast stroma); GO:0015976(biological_process:carbon utilization); GO:0004089(molecular_function:carbonate dehydratase activity); GO:0008270(molecular_function:zinc ion binding); GO:0009536(cellular_component:plastid)	K01673	cynT, can	map00910(Nitrogen metabolism)	COG0288(P:Inorganic ion transport and metabolism)	COG0288(carbonic anhydrase)	PF00484.16(Pro_CA:Carbonic anhydrase)	sp|P40880|CAHC_HORVU(Carbonic anhydrase, chloroplastic OS=Hordeum vulgare OX=4513 PE=2 SV=1)
TraesCS3D02G223300		Carbonic anhydrase [Source:UniProtKB/TrEMBL%3BAcc:A0A1D5WHU8]	1175	9660.66	1418.28	628.39	86.18	628.39	86.18	0.152457	-2.71352	0	0	yes	down	XP_020181018.1(carbonic anhydrase, chloroplastic isoform X1 [Aegilops tauschii subsp. tauschii])	GO:0009570(cellular_component:chloroplast stroma); GO:0015976(biological_process:carbon utilization); GO:0004089(molecular_function:carbonate dehydratase activity); GO:0008270(molecular_function:zinc ion binding); GO:0009536(cellular_component:plastid)	K01673	cynT, can	map00910(Nitrogen metabolism)	COG0288(P:Inorganic ion transport and metabolism)	COG0288(carbonic anhydrase)	PF00484.16(Pro_CA:Carbonic anhydrase)	sp|P40880|CAHC_HORVU(Carbonic anhydrase, chloroplastic OS=Hordeum vulgare OX=4513 PE=2 SV=1)
TraesCS3A02G230000		Carbonic anhydrase [Source:UniProtKB/TrEMBL%3BAcc:A0A1D6D888]	1345	11324.2	2289.27	614.28	117.96	614.28	117.96	0.209934	-2.25199	0	0	yes	down	ADD65763.1(putative carbonic anhydrase [Secale cereale x Triticum turgidum subsp. durum])		K01673	cynT, can	map00910(Nitrogen metabolism)	COG0288(P:Inorganic ion transport and metabolism)	COG0288(carbonic anhydrase)	PF00484.16(Pro_CA:Carbonic anhydrase)	sp|P40880|CAHC_HORVU(Carbonic anhydrase, chloroplastic OS=Hordeum vulgare OX=4513 PE=2 SV=1)
TraesCS3D02G172900		Carboxypeptidase [Source:UniProtKB/TrEMBL%3BAcc:A0A1D5WVM8]	1819	7	1.63	0.28	0.07	0.28	0.07	0.241814	-2.04803	0.0650313	0.172328	no	down	AUW37686.1(serine carboxypeptidase-like 33 [Triticum aestivum])		K16297	SCPL-II		COG2939(S:Function unknown)	COG2939(cAMP-regulated phosphoprotein/endosulfine conserved region)	PF00450.19(Peptidase_S10:Serine carboxypeptidase)	sp|Q5W727|SCP26_ORYSJ(Serine carboxypeptidase-like 26 OS=Oryza sativa subsp. japonica OX=39947 GN=SCP26 PE=2 SV=1)
TraesCS2D02G087800		CASP-like protein [Source:UniProtKB/TrEMBL%3BAcc:A0A1D5V3F6]	969	5	1	0.44	0.1	0.44	0.1	0.207693	-2.26747	0.0965106	0.234236	no	down	XP_020181963.1(CASP-like protein 4B1 [Aegilops tauschii subsp. tauschii])	GO:0016021(cellular_component:integral component of membrane); GO:0016020(cellular_component:membrane); GO:0005886(cellular_component:plasma membrane)				ENOG41106V6(S:Function unknown); ENOG41106IB(S:Function unknown); ENOG410YJZ0(S:Function unknown)	ENOG41106V6(Domain of unknown function (DUF588)); ENOG41106IB(CASP-like protein); ENOG410YJZ0(CASP-like protein)	PF04535.9(DUF588:Domain of unknown function (DUF588))	sp|F2E2E4|CSPL3_HORVV(CASP-like protein 4B1 OS=Hordeum vulgare subsp. vulgare OX=112509 PE=2 SV=1)
TraesCS6A02G123000		CASP-like protein [Source:UniProtKB/TrEMBL%3BAcc:W5GER9]	1044	5	1	0.4	0.09	0.4	0.09	0.207693	-2.26747	0.0965106	0.234236	no	down	XP_020176958.1(CASP-like protein 16 [Aegilops tauschii subsp. tauschii])					ENOG4111IKS(S:Function unknown)	ENOG4111IKS(CASP-like protein)	PF04535.9(DUF588:Domain of unknown function (DUF588))	sp|B4FNS3|CSPLK_MAIZE(CASP-like protein 5A3 OS=Zea mays OX=4577 PE=2 SV=1)
TraesCS3B02G293200		Chitinase [Source:UniProtKB/TrEMBL%3BAcc:A0A077RF77]	1196	9	0	0.6	0	0.6	0	0.0576926	-4.11547	0.00330193	0.0142855	no	down	CDJ26692.1(unnamed protein product [Triticum aestivum])	GO:0004568(molecular_function:chitinase activity); GO:0006032(biological_process:chitin catabolic process); GO:0005975(biological_process:carbohydrate metabolic process); GO:0008061(molecular_function:chitin binding); GO:0016998(biological_process:cell wall macromolecule catabolic process)	K20547	CHIB	map00520(Amino sugar and nucleotide sugar metabolism); map04016(MAPK signaling pathway - plant)	COG3979(G:Carbohydrate transport and metabolism)	COG3979(chitinase)	PF00182.16(Glyco_hydro_19:Chitinase class I); PF00187.16(Chitin_bind_1:Chitin recognition protein)	sp|Q9FRV1|CHIA_SECCE(Basic endochitinase A OS=Secale cereale OX=4550 GN=rsca PE=1 SV=1)
TraesCS3D02G260300		Chitinase [Source:UniProtKB/TrEMBL%3BAcc:A0A0H4TM98]	1264	21	2	1.3	0.14	1.3	0.14	0.0989016	-3.33786	3.11e-05	0.000209741	yes	down	AKQ09033.1(chitinase [Triticum aestivum])	GO:0004568(molecular_function:chitinase activity); GO:0006032(biological_process:chitin catabolic process); GO:0005975(biological_process:carbohydrate metabolic process); GO:0008061(molecular_function:chitin binding); GO:0016998(biological_process:cell wall macromolecule catabolic process)	K20547	CHIB	map00520(Amino sugar and nucleotide sugar metabolism); map04016(MAPK signaling pathway - plant)	COG3979(G:Carbohydrate transport and metabolism)	COG3979(chitinase)	PF00182.16(Glyco_hydro_19:Chitinase class I); PF00187.16(Chitin_bind_1:Chitin recognition protein)	sp|Q9FRV1|CHIA_SECCE(Basic endochitinase A OS=Secale cereale OX=4550 GN=rsca PE=1 SV=1)
TraesCS6A02G098500		Chloride channel protein [Source:UniProtKB/TrEMBL%3BAcc:A0A1D6AGP0]	3036	104.12	12.99	2.26	0.3	2.26	0.3	0.129559	-2.94832	1.88e-18	3.92e-17	yes	down	XP_020195167.1(chloride channel protein CLC-b-like [Aegilops tauschii subsp. tauschii])		K05016	CLCN7		COG0038(P:Inorganic ion transport and metabolism)	COG0038(chloride channel)	PF00654.17(Voltage_CLC:Voltage gated chloride channel); PF00571.25(CBS:CBS domain)	sp|P92942|CLCB_ARATH(Chloride channel protein CLC-b OS=Arabidopsis thaliana OX=3702 GN=CLC-B PE=1 SV=1)
TraesCS6D02G084300		Chloride channel protein [Source:UniProtKB/TrEMBL%3BAcc:A0A1D6DFQ2]	3146	247.21	49	5.4	1.14	5.4	1.14	0.205837	-2.28043	9.28e-32	3.26e-30	yes	down	XP_020195167.1(chloride channel protein CLC-b-like [Aegilops tauschii subsp. tauschii])	GO:0005247(molecular_function:voltage-gated chloride channel activity); GO:0016021(cellular_component:integral component of membrane); GO:0006821(biological_process:chloride transport); GO:1903959(biological_process:regulation of anion transmembrane transport)	K05016	CLCN7		COG0038(P:Inorganic ion transport and metabolism)	COG0038(chloride channel)	PF00654.17(Voltage_CLC:Voltage gated chloride channel); PF00571.25(CBS:CBS domain)	sp|P92942|CLCB_ARATH(Chloride channel protein CLC-b OS=Arabidopsis thaliana OX=3702 GN=CLC-B PE=1 SV=1)
TraesCS4B02G089500		Chlorophyll a-b binding protein%2C chloroplastic [Source:UniProtKB/TrEMBL%3BAcc:A0A096URP1]	1228	9249.52	2035.32	602.86	143.48	602.86	143.48	0.22851	-2.12967	0	0	yes	down	EMS49688.1(Chlorophyll a-b binding protein CP26, chloroplastic [Triticum urartu])	GO:0009535(cellular_component:chloroplast thylakoid membrane); GO:0009941(cellular_component:chloroplast envelope); GO:0016168(molecular_function:chlorophyll binding); GO:0031409(molecular_function:pigment binding); GO:0009522(cellular_component:photosystem I); GO:0016021(cellular_component:integral component of membrane); GO:0018298(biological_process:protein-chromophore linkage); GO:0009765(bio…	K08916	LHCB5	map00196(Photosynthesis - antenna proteins)	ENOG41110WY(S:Function unknown)	ENOG41110WY(Chlorophyll A-B binding protein)	PF00504.18(Chloroa_b-bind:Chlorophyll A-B binding protein)	sp|Q9XF89|CB5_ARATH(Chlorophyll a-b binding protein CP26, chloroplastic OS=Arabidopsis thaliana OX=3702 GN=LHCB5 PE=1 SV=1)
TraesCS2B02G233400		Chlorophyll a-b binding protein%2C chloroplastic [Source:UniProtKB/TrEMBL%3BAcc:A0A0C4BJ37]	1812	9797.86	2379.69	393.52	103.71	393.52	103.71	0.252221	-1.98724	0	0	yes	down	XP_020178659.1(chlorophyll a-b binding protein CP29.2, chloroplastic-like [Aegilops tauschii subsp. tauschii])		K08915	LHCB4	map00196(Photosynthesis - antenna proteins)	ENOG410YYUX(I:Lipid transport and metabolism)	ENOG410YYUX(Chlorophyll A-B binding protein)	PF00504.18(Chloroa_b-bind:Chlorophyll A-B binding protein)	sp|Q9XF88|CB4B_ARATH(Chlorophyll a-b binding protein CP29.2, chloroplastic OS=Arabidopsis thaliana OX=3702 GN=LHCB4.2 PE=1 SV=1)
TraesCS2B02G220100		Chlorophyll a-b binding protein%2C chloroplastic [Source:UniProtKB/TrEMBL%3BAcc:A0A1D5UAF1]	919	8803.89	1639.93	833.23	171.72	833.23	171.72	0.193439	-2.37005	0	0	yes	down	CAA59049.1(LHCI-680, photosystem I antenna protein [Hordeum vulgare subsp. vulgare])		K08908	LHCA2	map00196(Photosynthesis - antenna proteins)	ENOG410XTCT(S:Function unknown)	ENOG410XTCT(Chlorophyll A-B binding protein)	PF00504.18(Chloroa_b-bind:Chlorophyll A-B binding protein)	sp|P10708|CB12_SOLLC(Chlorophyll a-b binding protein 7, chloroplastic OS=Solanum lycopersicum OX=4081 GN=CAB7 PE=3 SV=1)
TraesCS2D02G200700		Chlorophyll a-b binding protein%2C chloroplastic [Source:UniProtKB/TrEMBL%3BAcc:A0A1D5V215]	1293	11255.9	1287.1	679.36	84.9	679.36	84.9	0.118747	-3.07404	0	0	yes	down	XP_020163379.1(chlorophyll a-b binding protein 7, chloroplastic [Aegilops tauschii subsp. tauschii])		K08908	LHCA2	map00196(Photosynthesis - antenna proteins)	ENOG410XTCT(S:Function unknown)	ENOG410XTCT(Chlorophyll A-B binding protein)	PF00504.18(Chloroa_b-bind:Chlorophyll A-B binding protein)	sp|P10708|CB12_SOLLC(Chlorophyll a-b binding protein 7, chloroplastic OS=Solanum lycopersicum OX=4081 GN=CAB7 PE=3 SV=1)
TraesCS5D02G357600		Chlorophyll a-b binding protein%2C chloroplastic [Source:UniProtKB/TrEMBL%3BAcc:A0A1D5ZLT0]	798	15486	2089.98	1927.74	289.92	1927.74	289.92	0.14015	-2.83495	0	0	yes	down	XP_020169258.1(chlorophyll a-b binding protein of LHCII type 1-like [Aegilops tauschii subsp. tauschii])	GO:0009535(cellular_component:chloroplast thylakoid membrane); GO:0009941(cellular_component:chloroplast envelope); GO:0016168(molecular_function:chlorophyll binding); GO:0031409(molecular_function:pigment binding); GO:0009522(cellular_component:photosystem I); GO:0016021(cellular_component:integral component of membrane); GO:0018298(biological_process:protein-chromophore linkage); GO:0009765(bio…	K08912	LHCB1	map00196(Photosynthesis - antenna proteins)	ENOG410ZHBU(J:Translation, ribosomal structure and biogenesis); ENOG410YAFK(S:Function unknown)	ENOG410ZHBU(Chlorophyll A-B binding protein); ENOG410YAFK(Chlorophyll A-B binding protein)	PF00504.18(Chloroa_b-bind:Chlorophyll A-B binding protein)	sp|P12329|CB21_MAIZE(Chlorophyll a-b binding protein 1, chloroplastic OS=Zea mays OX=4577 GN=CAB1 PE=3 SV=1)
TraesCS6A02G094300		Chlorophyll a-b binding protein%2C chloroplastic [Source:UniProtKB/TrEMBL%3BAcc:A0A1D6AFU1]	1000	20.15	0	1.7	0	1.7	0	0.0257684	-5.27825	4.04e-06	3.14e-05	yes	down	EMS50796.1(Chlorophyll a-b binding protein, chloroplastic [Triticum urartu])		K08912	LHCB1	map00196(Photosynthesis - antenna proteins)	ENOG410ZHBU(J:Translation, ribosomal structure and biogenesis); ENOG410YAFK(S:Function unknown)	ENOG410ZHBU(Chlorophyll A-B binding protein); ENOG410YAFK(Chlorophyll A-B binding protein)	PF00504.18(Chloroa_b-bind:Chlorophyll A-B binding protein)	sp|P04784|CB21_WHEAT(Chlorophyll a-b binding protein, chloroplastic OS=Triticum aestivum OX=4565 GN=WHAB1.6 PE=3 SV=1)
TraesCS7A02G238400		Chlorophyll a-b binding protein%2C chloroplastic [Source:UniProtKB/TrEMBL%3BAcc:A0A1D6BSD3]	801	5	0	0.58	0	0.58	0	0.103847	-3.26747	0.044016	0.126372	no	down	EMS45686.1(Chlorophyll a-b binding protein, chloroplastic [Triticum urartu])		K08912	LHCB1	map00196(Photosynthesis - antenna proteins)	ENOG410ZHBU(J:Translation, ribosomal structure and biogenesis); ENOG410YAFK(S:Function unknown)	ENOG410ZHBU(Chlorophyll A-B binding protein); ENOG410YAFK(Chlorophyll A-B binding protein)	PF00504.18(Chloroa_b-bind:Chlorophyll A-B binding protein)	sp|P04784|CB21_WHEAT(Chlorophyll a-b binding protein, chloroplastic OS=Triticum aestivum OX=4565 GN=WHAB1.6 PE=3 SV=1)
TraesCS1D02G411600		Chlorophyll a-b binding protein%2C chloroplastic [Source:UniProtKB/TrEMBL%3BAcc:W5AJ04]	1438	9.04	1	0.48	0.06	0.48	0.06	0.114875	-3.12187	0.00796809	0.0307124	no	down	EMS59660.1(Chlorophyll a-b binding protein, chloroplastic [Triticum urartu])	GO:0009535(cellular_component:chloroplast thylakoid membrane); GO:0016168(molecular_function:chlorophyll binding); GO:0009522(cellular_component:photosystem I); GO:0016021(cellular_component:integral component of membrane); GO:0018298(biological_process:protein-chromophore linkage); GO:0046872(molecular_function:metal ion binding); GO:0009765(biological_process:photosynthesis, light harvesting)	K08912	LHCB1	map00196(Photosynthesis - antenna proteins)	ENOG410ZHBU(J:Translation, ribosomal structure and biogenesis); ENOG410YAFK(S:Function unknown)	ENOG410ZHBU(Chlorophyll A-B binding protein); ENOG410YAFK(Chlorophyll A-B binding protein)	PF00504.18(Chloroa_b-bind:Chlorophyll A-B binding protein)	sp|P04784|CB21_WHEAT(Chlorophyll a-b binding protein, chloroplastic OS=Triticum aestivum OX=4565 GN=WHAB1.6 PE=3 SV=1)
TraesCS2D02G320900		Chlorophyll a-b binding protein%2C chloroplastic [Source:UniProtKB/TrEMBL%3BAcc:W5AY52]	1218	1983.21	378.35	129.08	26.96	129.08	26.96	0.198115	-2.33559	6.72e-249	1.92e-246	yes	down	BAJ89706.1(predicted protein [Hordeum vulgare subsp. vulgare])	GO:0009535(cellular_component:chloroplast thylakoid membrane); GO:0009941(cellular_component:chloroplast envelope); GO:0016168(molecular_function:chlorophyll binding); GO:0031409(molecular_function:pigment binding); GO:0010287(cellular_component:plastoglobule); GO:0018298(biological_process:protein-chromophore linkage); GO:0009765(biological_process:photosynthesis, light harvesting); GO:0009768(b…	K08917	LHCB6	map00196(Photosynthesis - antenna proteins)	ENOG410ZGWX(S:Function unknown)	ENOG410ZGWX(Chlorophyll A-B binding protein)	PF00504.18(Chloroa_b-bind:Chlorophyll A-B binding protein)	sp|P27525|CB4B_SOLLC(Chlorophyll a-b binding protein CP24 10B, chloroplastic OS=Solanum lycopersicum OX=4081 GN=CAP10B PE=3 SV=1)
TraesCS2A02G187200		Chlorophyll a-b binding protein%2C chloroplastic [Source:UniProtKB/TrEMBL%3BAcc:W5B474]	1143	17499.2	4198.96	1235.73	325.24	1235.73	325.24	0.249182	-2.00473	0	0	yes	down	CAA59049.1(LHCI-680, photosystem I antenna protein [Hordeum vulgare subsp. vulgare])	GO:0009535(cellular_component:chloroplast thylakoid membrane); GO:0009941(cellular_component:chloroplast envelope); GO:0016168(molecular_function:chlorophyll binding); GO:0031409(molecular_function:pigment binding); GO:0009522(cellular_component:photosystem I); GO:0016021(cellular_component:integral component of membrane); GO:0010287(cellular_component:plastoglobule); GO:0018298(biological_proces…	K08908	LHCA2	map00196(Photosynthesis - antenna proteins)	ENOG410XTCT(S:Function unknown)	ENOG410XTCT(Chlorophyll A-B binding protein)	PF00504.18(Chloroa_b-bind:Chlorophyll A-B binding protein)	sp|P10708|CB12_SOLLC(Chlorophyll a-b binding protein 7, chloroplastic OS=Solanum lycopersicum OX=4081 GN=CAB7 PE=3 SV=1)
TraesCS5D02G329200		Chlorophyll a-b binding protein%2C chloroplastic [Source:UniProtKB/TrEMBL%3BAcc:W5F8Z5]	1294	8453.05	1278.94	509.7	84.28	509.7	84.28	0.157119	-2.67007	0	0	yes	down	XP_020163707.1(chlorophyll a-b binding protein, chloroplastic [Aegilops tauschii subsp. tauschii])	GO:0009535(cellular_component:chloroplast thylakoid membrane); GO:0009941(cellular_component:chloroplast envelope); GO:0016168(molecular_function:chlorophyll binding); GO:0031409(molecular_function:pigment binding); GO:0009522(cellular_component:photosystem I); GO:0009523(cellular_component:photosystem II); GO:0016021(cellular_component:integral component of membrane); GO:0018298(biological_proce…	K08913	LHCB2	map00196(Photosynthesis - antenna proteins)	ENOG410ZHBU(J:Translation, ribosomal structure and biogenesis)	ENOG410ZHBU(Chlorophyll A-B binding protein)	PF00504.18(Chloroa_b-bind:Chlorophyll A-B binding protein)	sp|A2XJ35|CB23_ORYSI(Chlorophyll a-b binding protein, chloroplastic OS=Oryza sativa subsp. indica OX=39946 GN=OsI_012078 PE=2 SV=1)
TraesCS5A02G229300		Chlorophyll a-b binding protein%2C chloroplastic [Source:UniProtKB/TrEMBL%3BAcc:W5FIZ2]	1295	8580.97	872.39	516.91	57.43	516.91	57.43	0.105576	-3.24364	0	0	yes	down	EMS64136.1(Chlorophyll a-b binding protein 1B-20, chloroplastic [Triticum urartu])		K08910	LHCA4	map00196(Photosynthesis - antenna proteins)	ENOG4110JH3(S:Function unknown)	ENOG4110JH3(Chlorophyll a-b binding protein)	PF00504.18(Chloroa_b-bind:Chlorophyll A-B binding protein)	sp|Q36718|CB120_HORVU(Chlorophyll a-b binding protein 1B-20, chloroplastic (Fragment) OS=Hordeum vulgare OX=4513 GN=LHC Ib-20 PE=1 SV=1)
TraesCS5D02G238300		Chlorophyll a-b binding protein%2C chloroplastic [Source:UniProtKB/TrEMBL%3BAcc:W5FYI0]	1143	9640.69	1684.26	680.79	130.46	680.79	130.46	0.181424	-2.46257	0	0	yes	down	EMS64136.1(Chlorophyll a-b binding protein 1B-20, chloroplastic [Triticum urartu])	GO:0009535(cellular_component:chloroplast thylakoid membrane); GO:0009941(cellular_component:chloroplast envelope); GO:0016168(molecular_function:chlorophyll binding); GO:0031409(molecular_function:pigment binding); GO:0009522(cellular_component:photosystem I); GO:0016021(cellular_component:integral component of membrane); GO:0010287(cellular_component:plastoglobule); GO:0018298(biological_proces…	K08910	LHCA4	map00196(Photosynthesis - antenna proteins)	ENOG4110JH3(S:Function unknown)	ENOG4110JH3(Chlorophyll a-b binding protein)	PF00504.18(Chloroa_b-bind:Chlorophyll A-B binding protein)	sp|Q36718|CB120_HORVU(Chlorophyll a-b binding protein 1B-20, chloroplastic (Fragment) OS=Hordeum vulgare OX=4513 GN=LHC Ib-20 PE=1 SV=1)
TraesCS2A02G129900		Condensin complex subunit 1 [Source:UniProtKB/TrEMBL%3BAcc:W5B1R7]	4504	6.71	1.44	0.1	0.02	0.1	0.02	0.22286	-2.16579	0.0612479	0.163887	no	down	EMS54622.1(Condensin complex subunit 1 [Triticum urartu])	GO:0042393(molecular_function:histone binding); GO:0051304(biological_process:chromosome separation); GO:0005634(cellular_component:nucleus); GO:0003682(molecular_function:chromatin binding); GO:0000779(cellular_component:condensed chromosome, centromeric region); GO:0007076(biological_process:mitotic chromosome condensation); GO:0000799(cellular_component:nuclear condensin complex); GO:0010032(b…	K06677	YCS4, CNAP1, CAPD2		COG5098(B:Chromatin structure and dynamics); COG5098(D:Cell cycle control, cell division, chromosome partitioning)	COG5098(Regulatory subunit of the condensin complex, a complex required for conversion of interphase chromatin into mitotic-like condense chromosomes. The condensin complex probably introduces positive supercoils into relaxed DNA in the presence of type I topoisomerases and converts nicked DNA into positive knotted forms in the presence of type II topoisomerases (By similarity)); COG5098(Regulato…	PF12717.4(Cnd1:non-SMC mitotic condensation complex subunit 1); PF12922.4(Cnd1_N:non-SMC mitotic condensation complex subunit 1, N-term); PF01602.17(Adaptin_N:Adaptin N terminal region); PF12719.4(Cnd3:Nuclear condensing complex subunits, C-term domain)	sp|Q8K2Z4|CND1_MOUSE(Condensin complex subunit 1 OS=Mus musculus OX=10090 GN=Ncapd2 PE=1 SV=2)
TraesCS6B02G065856		CSB_alpha gliadin 9 [Source:UniProtKB/TrEMBL%3BAcc:A0A2R2Y441]	942	88.06	14.04	7.19	1.22	7.19	1.22	0.16557	-2.59449	4.66e-14	7.53e-13	yes	down	APU92668.1(alpha-gliadin storage protein, partial [Triticum spelta])					ENOG411268F(S:Function unknown)	ENOG411268F(diffuse panbronchiolitis critical region 1)	PF13016.3(Gliadin:Cys-rich Gliadin N-terminal); PF00234.19(Tryp_alpha_amyl:Protease inhibitor/seed storage/LTP family)	sp|P04723|GDA3_WHEAT(Alpha/beta-gliadin A-III OS=Triticum aestivum OX=4565 PE=2 SV=1)
TraesCS7D02G271100		Cytochrome P450 monooxygenase [Source:UniProtKB/TrEMBL%3BAcc:A0A0K1LXY6]	2093	18	4	0.61	0.15	0.61	0.15	0.23077	-2.11547	0.00252297	0.0112681	no	down	XP_020167440.1(cytochrome P450 78A9-like [Aegilops tauschii subsp. tauschii])	GO:0016709(molecular_function:oxidoreductase activity, acting on paired donors, with incorporation or reduction of molecular oxygen, NAD(P)H as one donor, and incorporation of one atom of oxygen); GO:0046872(molecular_function:metal ion binding); GO:0016020(cellular_component:membrane); GO:0044550(biological_process:secondary metabolite biosynthetic process); GO:0016491(molecular_function:oxidore…	K20619	CYP78A		COG2124(Q:Secondary metabolites biosynthesis, transport and catabolism)	COG2124(Cytochrome p450)	PF00067.19(p450:Cytochrome P450)	sp|Q9SLP1|C78A9_ARATH(Cytochrome P450 78A9 OS=Arabidopsis thaliana OX=3702 GN=CYP78A9 PE=2 SV=1)
TraesCS1B02G010600		Delta gliadin-B1 [Source:UniProtKB/TrEMBL%3BAcc:A0A1D6RER0]	954	11.69	2.53	0.84	0.14	0.84	0.14	0.224749	-2.15361	0.0138247	0.0488644	no	down	CCH80658.1(gamma-gliadin [Triticum aestivum])	GO:0045735(molecular_function:nutrient reservoir activity)				ENOG411268F(S:Function unknown)	ENOG411268F(diffuse panbronchiolitis critical region 1)	PF13016.3(Gliadin:Cys-rich Gliadin N-terminal); PF00234.19(Tryp_alpha_amyl:Protease inhibitor/seed storage/LTP family)	sp|P80198|HOG3_HORVU(Gamma-hordein-3 OS=Hordeum vulgare OX=4513 PE=1 SV=1)
TraesCS1D02G001300		Delta gliadin-D1 [Source:UniProtKB/TrEMBL%3BAcc:A0A2U8JD37]	975	7	0	0.61	0	0.61	0	0.0741762	-3.7529	0.0118651	0.0430674	no	down	CCH80658.1(gamma-gliadin [Triticum aestivum])	GO:0045735(molecular_function:nutrient reservoir activity)				ENOG411268F(S:Function unknown)	ENOG411268F(diffuse panbronchiolitis critical region 1)	PF13016.3(Gliadin:Cys-rich Gliadin N-terminal); PF00234.19(Tryp_alpha_amyl:Protease inhibitor/seed storage/LTP family)	sp|P80198|HOG3_HORVU(Gamma-hordein-3 OS=Hordeum vulgare OX=4513 PE=1 SV=1)
TraesCS6A02G107900		Delta-aminolevulinic acid dehydratase [Source:UniProtKB/TrEMBL%3BAcc:A0A1D6AHN1]	1506	16	3	0.8	0.16	0.8	0.16	0.194713	-2.36058	0.00232185	0.010485	no	down	XP_020177581.1(delta-aminolevulinic acid dehydratase, chloroplastic-like [Aegilops tauschii subsp. tauschii])		K01698	hemB, ALAD	map00860(Porphyrin and chlorophyll metabolism)	COG0113(H:Coenzyme transport and metabolism)	COG0113(delta-aminolevulinic acid dehydratase)	PF00490.18(ALAD:Delta-aminolevulinic acid dehydratase)	sp|Q5Z8V9|HEM2_ORYSJ(Delta-aminolevulinic acid dehydratase, chloroplastic OS=Oryza sativa subsp. japonica OX=39947 GN=HEMB PE=2 SV=1)
gene_id	gene_name	description	length	Ctr_count	Stress_count	Ctr_tpm	Stress_tpm	Ctr_tpm.1	Stress_tpm.1	fc	log2fc	pvalue	padjust	significant	regulate	nr	go	KO_id	KO_name	paths	cog	cog_description	pfam	swissprot	entrez
TraesCS1D02G007500		Dirigent protein [Source:UniProtKB/TrEMBL%3BAcc:A0A1D5T1T2]	879	20.91	0	1.86	0	1.86	0	0.0248318	-5.33167	2.61e-06	2.08e-05	yes	down	XP_020157607.1(dirigent protein 15-like [Aegilops tauschii subsp. tauschii])					ENOG411043N(S:Function unknown); ENOG41108DU(S:Function unknown); ENOG4110572(S:Function unknown); ENOG41104N8(S:Function unknown)	ENOG411043N(Dirigent-like protein); ENOG41108DU(Dirigent-like protein); ENOG4110572(Dirigent-like protein); ENOG41104N8(Dirigent-like protein)	PF03018.11(Dirigent:Dirigent-like protein)
TraesCS2B02G282000		Dirigent protein [Source:UniProtKB/TrEMBL%3BAcc:W5BGW0]	687	14	3	2.05	0.49	2.05	0.49	0.222529	-2.16794	0.00682519	0.0268927	no	down	EMS59320.1(hypothetical protein TRIUR3_30230 [Triticum urartu])					ENOG410YZUA(S:Function unknown); ENOG41104C5(S:Function unknown); ENOG41103YB(S:Function unknown)	ENOG410YZUA(Disease resistance response protein); ENOG41104C5(Dirigent-like protein); ENOG41103YB(Disease resistance response)	PF03018.11(Dirigent:Dirigent-like protein)	sp|Q9FIG6|DIR1_ARATH(Dirigent protein 1 OS=Arabidopsis thaliana OX=3702 GN=DIR1 PE=2 SV=1)
TraesCS5A02G089100		DNA-directed RNA polymerase subunit [Source:UniProtKB/TrEMBL%3BAcc:W5F4N9]	345	23	4	5.06	0.41	5.06	0.41	0.180603	-2.46911	0.000178026	0.00103928	no	down	XP_003579291.1(DNA-directed RNA polymerases II, IV and V subunit 9B [Brachypodium distachyon])	GO:0001193(biological_process:maintenance of transcriptional fidelity during DNA-templated transcription elongation from RNA polymerase II promoter); GO:0006283(biological_process:transcription-coupled nucleotide-excision repair); GO:0005730(cellular_component:nucleolus); GO:0005665(cellular_component:DNA-directed RNA polymerase II, core complex); GO:0008270(molecular_function:zinc ion binding); …	K03017	RPB9, POLR2I	map00240(Pyrimidine metabolism); map03020(RNA polymerase); map00230(Purine metabolism)	COG1594(S:Function unknown)	COG1594(-)	PF02150.13(RNA_POL_M_15KD:RNA polymerases M/15 Kd subunit); PF01096.15(TFIIS_C:Transcription factor S-II (TFIIS))	sp|Q8L5V0|RPB9B_ARATH(DNA-directed RNA polymerases II, IV and V subunit 9B OS=Arabidopsis thaliana OX=3702 GN=NRPB9B PE=1 SV=1)
TraesCS3B02G054400		E3 ubiquitin-protein ligase [Source:UniProtKB/TrEMBL%3BAcc:A0A1D5W1H9]	1300	17.3	1	1.04	0.07	1.04	0.07	0.060027	-4.05825	4.97e-05	0.000323201	yes	down	XP_020153084.1(E3 ubiquitin-protein ligase SINA-like 10 [Aegilops tauschii subsp. tauschii])		K04506	SIAH1	map04120(Ubiquitin mediated proteolysis)	ENOG410XVP0(O:Posttranslational modification, protein turnover, chaperones)	ENOG410XVP0(e3 ubiquitin-protein ligase)	PF03145.13(Sina:Seven in absentia protein family)	sp|Q84K34|SIL10_ARATH(E3 ubiquitin-protein ligase SINA-like 10 OS=Arabidopsis thaliana OX=3702 GN=At5g37930 PE=2 SV=1)
TraesCS3A02G260100		Endochitinase [Source:UniProtKB/TrEMBL%3BAcc:A0A023W4F1]	1256	8	0	0.5	0	0.5	0	0.0649042	-3.94555	0.00623638	0.0248976	no	down	AHY24793.1(endochitinase [Triticum aestivum])	GO:0004568(molecular_function:chitinase activity); GO:0006032(biological_process:chitin catabolic process); GO:0005975(biological_process:carbohydrate metabolic process); GO:0008061(molecular_function:chitin binding); GO:0016998(biological_process:cell wall macromolecule catabolic process)	K20547	CHIB	map00520(Amino sugar and nucleotide sugar metabolism); map04016(MAPK signaling pathway - plant)	COG3979(G:Carbohydrate transport and metabolism)	COG3979(chitinase)	PF00182.16(Glyco_hydro_19:Chitinase class I); PF00187.16(Chitin_bind_1:Chitin recognition protein)	sp|Q9FRV1|CHIA_SECCE(Basic endochitinase A OS=Secale cereale OX=4550 GN=rsca PE=1 SV=1)
ENSRNA050018936	LSU_rRNA_eukarya	Eukaryotic large subunit ribosomal RNA	208	15.98	3.91	81.23	27.15	81.23	27.15	0.254093	-1.97657	0.00645049	0.0256073	no	down	POE44897.1(hypothetical protein CFP56_77943 [Quercus suber])					ENOG410Y1YS(S:Function unknown); ENOG410YVQ9(S:Function unknown); ENOG410XWCC(S:Function unknown)	ENOG410Y1YS(-); ENOG410YVQ9(-); ENOG410XWCC(-)
ENSRNA050018687	LSU_rRNA_eukarya	Eukaryotic large subunit ribosomal RNA	198	24.08	5.83	156.45	51.47	156.45	51.47	0.251423	-1.99181	0.000777468	0.00396395	no	down	ACN31742.1(unknown [Zea mays])					ENOG4111JHC(S:Function unknown)	ENOG4111JHC(senescence-associated protein)
ENSRNA050023003	LSU_rRNA_eukarya	Eukaryotic large subunit ribosomal RNA	160	66.69	14.83	1336.52	384.14	1336.52	384.14	0.230926	-2.1145	6.16e-09	6.68e-08	yes	down	PUZ41157.1(hypothetical protein GQ55_9G481300 [Panicum hallii var. hallii])	GO:0016021(cellular_component:integral component of membrane); GO:0009507(cellular_component:chloroplast)				ENOG410Z753(S:Function unknown)	ENOG410Z753(-)
ENSRNA050024586	LSU_rRNA_eukarya	Eukaryotic large subunit ribosomal RNA	208	22.81	3.43	115.94	23.82	115.94	23.82	0.156157	-2.67893	9.41e-05	0.00057871	yes	down	POE44897.1(hypothetical protein CFP56_77943 [Quercus suber])					ENOG410Y1YS(S:Function unknown); ENOG410YVQ9(S:Function unknown); ENOG410XWCC(S:Function unknown)	ENOG410Y1YS(-); ENOG410YVQ9(-); ENOG410XWCC(-)
ENSRNA050018685	LSU_rRNA_eukarya	Eukaryotic large subunit ribosomal RNA	198	19.52	2.85	126.86	25.14	126.86	25.14	0.15162	-2.72146	0.000269269	0.00151666	no	down	ACN31742.1(unknown [Zea mays])					ENOG4111JHC(S:Function unknown)	ENOG4111JHC(senescence-associated protein)
ENSRNA050019909	LSU_rRNA_eukarya	Eukaryotic large subunit ribosomal RNA	934	7.94	1	0.73	0.1	0.73	0.1	0.130789	-2.93468	0.0157476	0.0545771	no	down	OVA00002.1(hypothetical protein BVC80_8595g9 [Macleaya cordata])					ENOG41125ZN(S:Function unknown); ENOG410YXGP(S:Function unknown); ENOG41122GY(S:Function unknown); ENOG410Z753(S:Function unknown)	ENOG41125ZN(-); ENOG410YXGP(-); ENOG41122GY(-); ENOG410Z753(-)
ENSRNA050016388	LSU_rRNA_eukarya	Eukaryotic large subunit ribosomal RNA	500	16.44	1.35	4.27	0.41	4.27	0.41	0.0852755	-3.55172	0.000157622	0.000928776	yes	down	POE44840.1(hypothetical protein CFP56_76974 [Quercus suber])					ENOG410YM5T(S:Function unknown); ENOG410Y6RQ(S:Function unknown); ENOG410XZB8(S:Function unknown); ENOG4111JHC(S:Function unknown); ENOG410YVQ9(S:Function unknown)	ENOG410YM5T(-); ENOG410Y6RQ(-); ENOG410XZB8(-); ENOG4111JHC(senescence-associated protein); ENOG410YVQ9(-)
ENSRNA050018686	LSU_rRNA_eukarya	Eukaryotic large subunit ribosomal RNA	198	6.9	0	44.84	0	44.84	0	0.0752512	-3.73214	0.0126587	0.0453897	no	down	ACN31742.1(unknown [Zea mays])					ENOG4111JHC(S:Function unknown)	ENOG4111JHC(senescence-associated protein)
ENSRNA050024574	LSU_rRNA_eukarya	Eukaryotic large subunit ribosomal RNA	500	79.82	5.49	20.73	1.67	20.73	1.67	0.0714255	-3.80742	1.36e-17	2.71e-16	yes	down	POE44840.1(hypothetical protein CFP56_76974 [Quercus suber])					ENOG410YM5T(S:Function unknown); ENOG410Y6RQ(S:Function unknown); ENOG4111JHC(S:Function unknown); ENOG410XZB8(S:Function unknown); ENOG410YVQ9(S:Function unknown)	ENOG410YM5T(-); ENOG410Y6RQ(-); ENOG4111JHC(senescence-associated protein); ENOG410XZB8(-); ENOG410YVQ9(-)
ENSRNA050018841	LSU_rRNA_eukarya	Eukaryotic large subunit ribosomal RNA	155	12.14	0.81	289.65	24.75	289.65	24.75	0.0692881	-3.85125	0.000829005	0.00419763	no	down	ACF86010.1(unknown [Zea mays])					ENOG410Y1YS(S:Function unknown)	ENOG410Y1YS(-)
ENSRNA050016031	LSU_rRNA_eukarya	Eukaryotic large subunit ribosomal RNA	198	8.14	0	52.89	0	52.89	0	0.0637879	-3.97057	0.00570274	0.023041	no	down	ACN31742.1(unknown [Zea mays])					ENOG4111JHC(S:Function unknown)	ENOG4111JHC(senescence-associated protein)
ENSRNA050018938	LSU_rRNA_eukarya	Eukaryotic large subunit ribosomal RNA	393	8.53	0	3.89	0	3.89	0	0.0608714	-4.03809	0.00444821	0.0185288	no	down	PHT24766.1(hypothetical protein CQW23_35562 [Capsicum baccatum])					ENOG4111JHC(S:Function unknown); ENOG410Y2ES(S:Function unknown)	ENOG4111JHC(senescence-associated protein); ENOG410Y2ES(-)
ENSRNA050024369	LSU_rRNA_eukarya	Eukaryotic large subunit ribosomal RNA	500	3.08	0.18	0.8	0.05	0.8	0.05	0.0606896	-4.04241	0.0873031	0.216879	no	down	POE44840.1(hypothetical protein CFP56_76974 [Quercus suber])					ENOG410YM5T(S:Function unknown); ENOG410Y6RQ(S:Function unknown); ENOG410XZB8(S:Function unknown); ENOG4111JHC(S:Function unknown); ENOG410YVQ9(S:Function unknown)	ENOG410YM5T(-); ENOG410Y6RQ(-); ENOG410XZB8(-); ENOG4111JHC(senescence-associated protein); ENOG410YVQ9(-)
ENSRNA050021226	LSU_rRNA_eukarya	Eukaryotic large subunit ribosomal RNA	501	19.68	0	5.09	0	5.09	0	0.0263838	-5.2442	5.29e-06	4.04e-05	yes	down	PKU70669.1(hypothetical protein MA16_Dca025949 [Dendrobium catenatum])					ENOG410YM5T(S:Function unknown); ENOG410Y6RQ(S:Function unknown); ENOG4111JHC(S:Function unknown); ENOG410XXPX(S:Function unknown)	ENOG410YM5T(-); ENOG410Y6RQ(-); ENOG4111JHC(senescence-associated protein); ENOG410XXPX(-)
ENSRNA050018651	SSU_rRNA_eukarya	Eukaryotic small subunit ribosomal RNA	1104	13.97	3.29	1.03	0.27	1.03	0.27	0.244564	-2.03172	0.00951294	0.0357929	no	down	KRH17766.1(hypothetical protein GLYMA_13G013900 [Glycine max])					ENOG41117RD(S:Function unknown); ENOG410ZQPG(S:Function unknown); ENOG410Y1GU(S:Function unknown); ENOG4112BYE(S:Function unknown); ENOG410ZV8G(S:Function unknown); ENOG4111JHC(S:Function unknown)	ENOG41117RD(-); ENOG410ZQPG(-); ENOG410Y1GU(-); ENOG4112BYE(protein Sb1514s002010 source); ENOG410ZV8G(-); ENOG4111JHC(senescence-associated protein)
ENSRNA050024521	SSU_rRNA_eukarya	Eukaryotic small subunit ribosomal RNA	1781	5.93	1.28	0.24	0.06	0.24	0.06	0.224155	-2.15743	0.0792071	0.201434	no	down	XP_022026266.1(uncharacterized protein LOC110926957, partial [Helianthus annuus])					ENOG410Y1GU(S:Function unknown); ENOG41117RD(S:Function unknown); ENOG41129XX(S:Function unknown); ENOG4111DBJ(S:Function unknown); ENOG41129JI(S:Function unknown); ENOG410ZQPG(S:Function unknown); ENOG410Y37X(S:Function unknown)	ENOG410Y1GU(-); ENOG41117RD(-); ENOG41129XX(-); ENOG4111DBJ(-); ENOG41129JI(-); ENOG410ZQPG(-); ENOG410Y37X(-)
ENSRNA050013868	SSU_rRNA_eukarya	Eukaryotic small subunit ribosomal RNA	1810	4.02	0.86	0.16	0.04	0.16	0.04	0.22216	-2.17033	0.146883	0.323289	no	down	XP_018501704.1(PREDICTED: uncharacterized protein LOC108866852, partial [Pyrus x bretschneideri])					ENOG410Y1GU(S:Function unknown); ENOG41129XX(S:Function unknown); ENOG41117RD(S:Function unknown); ENOG4111DBJ(S:Function unknown); ENOG410ZQPG(S:Function unknown); ENOG410Y37X(S:Function unknown); ENOG41129JI(S:Function unknown)	ENOG410Y1GU(-); ENOG41129XX(-); ENOG41117RD(-); ENOG4111DBJ(-); ENOG410ZQPG(-); ENOG410Y37X(-); ENOG41129JI(-)
ENSRNA050024757	SSU_rRNA_eukarya	Eukaryotic small subunit ribosomal RNA	1750	5.01	1.02	0.21	0.05	0.21	0.05	0.211424	-2.24179	0.0985013	0.236899	no	down	XP_018501704.1(PREDICTED: uncharacterized protein LOC108866852, partial [Pyrus x bretschneideri])					ENOG410Y1GU(S:Function unknown); ENOG41117RD(S:Function unknown); ENOG41129XX(S:Function unknown); ENOG4111DBJ(S:Function unknown); ENOG41129JI(S:Function unknown); ENOG410ZQPG(S:Function unknown); ENOG410Y37X(S:Function unknown)	ENOG410Y1GU(-); ENOG41117RD(-); ENOG41129XX(-); ENOG4111DBJ(-); ENOG41129JI(-); ENOG410ZQPG(-); ENOG410Y37X(-)
ENSRNA050023845	SSU_rRNA_eukarya	Eukaryotic small subunit ribosomal RNA	473	5	1	1.46	0.35	1.46	0.35	0.207693	-2.26747	0.0965106	0.234236	no	down	PPD70748.1(hypothetical protein GOBAR_DD32374 [Gossypium barbadense])					ENOG410Y13W(S:Function unknown); COG0048(J:Translation, ribosomal structure and biogenesis); ENOG411220X(S:Function unknown); COG0814(S:Function unknown)	ENOG410Y13W(PG1 protein, homology to Homo sapiens); COG0048(Interacts with and stabilizes bases of the 16S rRNA that are involved in tRNA selection in the A site and with the mRNA backbone. Located at the interface of the 30S and 50S subunits, it traverses the body of the 30S subunit contacting proteins on the other side and probably holding the rRNA structure together. The combined cluster of pr…
ENSRNA050024582	SSU_rRNA_eukarya	Eukaryotic small subunit ribosomal RNA	504	18.6	3.04	4.75	0.91	4.75	0.91	0.169728	-2.5587	0.00058329	0.00305599	no	down	PIM98754.1(hypothetical protein CDL12_28761 [Handroanthus impetiginosus])					ENOG41117RD(S:Function unknown); ENOG410Y1GU(S:Function unknown); ENOG4112BYE(S:Function unknown)	ENOG41117RD(-); ENOG410Y1GU(-); ENOG4112BYE(protein Sb1514s002010 source)
ENSRNA050019263	SSU_rRNA_eukarya	Eukaryotic small subunit ribosomal RNA	1070	76.25	12.14	5.87	1.03	5.87	1.03	0.165338	-2.59651	2.21e-12	3.18e-11	yes	down	KEH16991.1(senescence-associated protein [Medicago truncatula])					ENOG41117RD(S:Function unknown); ENOG410Y1GU(S:Function unknown); ENOG4111JHC(S:Function unknown); ENOG410ZQPG(S:Function unknown); ENOG41129XX(S:Function unknown); ENOG4112BYE(S:Function unknown)	ENOG41117RD(-); ENOG410Y1GU(-); ENOG4111JHC(senescence-associated protein); ENOG410ZQPG(-); ENOG41129XX(-); ENOG4112BYE(protein Sb1514s002010 source)
ENSRNA050015986	SSU_rRNA_eukarya	Eukaryotic small subunit ribosomal RNA	504	7.67	1.21	1.96	0.36	1.96	0.36	0.163826	-2.60976	0.0255635	0.0814438	no	down	PIM98754.1(hypothetical protein CDL12_28761 [Handroanthus impetiginosus])					ENOG41117RD(S:Function unknown); ENOG410Y1GU(S:Function unknown); ENOG4112BYE(S:Function unknown)	ENOG41117RD(-); ENOG410Y1GU(-); ENOG4112BYE(protein Sb1514s002010 source)
ENSRNA050024371	SSU_rRNA_eukarya	Eukaryotic small subunit ribosomal RNA	445	53.48	5.56	17.91	2.23	17.91	2.23	0.107963	-3.21139	6.29e-11	8.14e-10	yes	down	KRH17766.1(hypothetical protein GLYMA_13G013900 [Glycine max])					ENOG410ZV8G(S:Function unknown); ENOG410Y1GU(S:Function unknown)	ENOG410ZV8G(-); ENOG410Y1GU(-)
ENSRNA050024572	SSU_rRNA_eukarya	Eukaryotic small subunit ribosomal RNA	676	15.63	1.57	2.34	0.27	2.34	0.27	0.104312	-3.26103	0.00037413	0.00204248	no	down	KRH17766.1(hypothetical protein GLYMA_13G013900 [Glycine max])					ENOG410ZV8G(S:Function unknown); ENOG4111K5V(S:Function unknown); ENOG410XWUN(S:Function unknown); ENOG410Y1GU(S:Function unknown); ENOG4112C4M(S:Function unknown)	ENOG410ZV8G(-); ENOG4111K5V(Reverse transcriptase (RNA-dependent DNA polymerase)); ENOG410XWUN(protein Sb1211s002020 source); ENOG410Y1GU(-); ENOG4112C4M(-)
ENSRNA050019297	SSU_rRNA_eukarya	Eukaryotic small subunit ribosomal RNA	577	5.14	0	1.01	0	1.01	0	0.101018	-3.30731	0.0401098	0.117307	no	down	AAV44205.1(unknow protein [Oryza sativa Japonica Group])					COG0048(J:Translation, ribosomal structure and biogenesis); ENOG411220X(S:Function unknown); ENOG4111VRG(S:Function unknown)	COG0048(Interacts with and stabilizes bases of the 16S rRNA that are involved in tRNA selection in the A site and with the mRNA backbone. Located at the interface of the 30S and 50S subunits, it traverses the body of the 30S subunit contacting proteins on the other side and probably holding the rRNA structure together. The combined cluster of proteins S8, S12 and S17 appears to hold together the …
ENSRNA050018928	SSU_rRNA_eukarya	Eukaryotic small subunit ribosomal RNA	304	6.04	0	6.05	0	6.05	0	0.0859658	-3.54009	0.0221653	0.0725797	no	down	PHT29099.1(hypothetical protein CQW23_31306 [Capsicum baccatum])					ENOG4111DBJ(S:Function unknown); ENOG41129JI(S:Function unknown); ENOG41123PQ(S:Function unknown); ENOG410Y65V(S:Function unknown); ENOG4111JHC(S:Function unknown); ENOG410ZQPG(S:Function unknown)	ENOG4111DBJ(-); ENOG41129JI(-); ENOG41123PQ(-); ENOG410Y65V(Retrotransposon protein); ENOG4111JHC(senescence-associated protein); ENOG410ZQPG(-)
ENSRNA050018797	SSU_rRNA_eukarya	Eukaryotic small subunit ribosomal RNA	206	19.3	0	102.9	0	102.9	0	0.0269033	-5.21607	6.6e-06	4.96e-05	yes	down	PIN13452.1(hypothetical protein CDL12_13928 [Handroanthus impetiginosus])
TraesCS2B02G044600		Exocyst subunit Exo70 family protein [Source:UniProtKB/TrEMBL%3BAcc:A0A1D6RMH5]	2002	6	1	0.21	0.04	0.21	0.04	0.173078	-2.53051	0.0522208	0.144727	no	down	EMS51804.1(hypothetical protein TRIUR3_12565 [Triticum urartu])					ENOG41112Z3(S:Function unknown); COG4886(S:Function unknown); ENOG410YIGI(S:Function unknown)	ENOG41112Z3(Exo70 exocyst complex subunit); COG4886(leucine Rich Repeat); ENOG410YIGI(exocyst complex)	PF03081.12(Exo70:Exo70 exocyst complex subunit)
TraesCS3B02G016500		Fatty acyl-CoA reductase [Source:UniProtKB/TrEMBL%3BAcc:D8LAK0]	1949	8.05	2	0.33	0.09	0.33	0.09	0.258004	-1.95453	0.054971	0.15044	no	down	CBI75514.1(male sterility protein, putative, expressed [Triticum aestivum])	GO:0080019(molecular_function:fatty-acyl-CoA reductase (alcohol-forming) activity); GO:0055114(biological_process:oxidation-reduction process)	K13356	FAR	map04146(Peroxisome); map00073(Cutin, suberine and wax biosynthesis)	ENOG410XS7R(S:Function unknown)	ENOG410XS7R(fatty-acyl-CoA reductase (alcohol-forming) activity)	PF07993.9(NAD_binding_4:Male sterility protein); PF03015.16(Sterile:Male sterility protein); PF01370.18(Epimerase:NAD dependent epimerase/dehydratase family); PF01073.16(3Beta_HSD:3-beta hydroxysteroid dehydrogenase/isomerase family); PF04321.14(RmlD_sub_bind:RmlD substrate binding domain); PF02719.12(Polysacc_synt_2:Polysaccharide biosynthesis protein)	sp|Q0WRB0|FACR5_ARATH(Probable fatty acyl-CoA reductase 5 OS=Arabidopsis thaliana OX=3702 GN=FAR5 PE=1 SV=1)
TraesCS1B02G010400		Gamma gliadin-B1 [Source:UniProtKB/TrEMBL%3BAcc:M9TE79]	909	26.93	5	2.59	0.53	2.59	0.53	0.192809	-2.37476	7.33e-05	0.000460838	yes	down	AGJ50342.1(gamma-gliadin 3 [Triticum aestivum])					ENOG411268F(S:Function unknown)	ENOG411268F(diffuse panbronchiolitis critical region 1)	PF13016.3(Gliadin:Cys-rich Gliadin N-terminal); PF00234.19(Tryp_alpha_amyl:Protease inhibitor/seed storage/LTP family)	sp|P21292|GDBX_WHEAT(Gamma-gliadin OS=Triticum aestivum OX=4565 PE=3 SV=1)
TraesCS1D02G001200		Gamma gliadin-D2 [Source:UniProtKB/TrEMBL%3BAcc:M9TGF7]	984	88.44	20.48	7.18	1.62	7.18	1.62	0.240477	-2.05603	4.88e-11	6.37e-10	yes	down	AGO17690.1(gamma-gliadin [Triticum aestivum])					ENOG411268F(S:Function unknown)	ENOG411268F(diffuse panbronchiolitis critical region 1)	PF13016.3(Gliadin:Cys-rich Gliadin N-terminal); PF00234.19(Tryp_alpha_amyl:Protease inhibitor/seed storage/LTP family)	sp|P08453|GDB2_WHEAT(Gamma-gliadin OS=Triticum aestivum OX=4565 PE=3 SV=1)
TraesCS1D02G001100		Gamma gliadin-D3 [Source:UniProtKB/TrEMBL%3BAcc:A1EHE7]	888	7	1	0.7	0.11	0.7	0.11	0.148352	-2.7529	0.028171	0.0884348	no	down	AAD30440.1(gamma-gliadin [Triticum spelta])					ENOG411268F(S:Function unknown)	ENOG411268F(diffuse panbronchiolitis critical region 1)	PF13016.3(Gliadin:Cys-rich Gliadin N-terminal); PF00234.19(Tryp_alpha_amyl:Protease inhibitor/seed storage/LTP family)	sp|P08453|GDB2_WHEAT(Gamma-gliadin OS=Triticum aestivum OX=4565 PE=3 SV=1)
TraesCS1B02G011000		Gamma-gliadin B [Source:UniProtKB/Swiss-Prot%3BAcc:P06659]	876	49.72	12.29	4.51	1.45	4.51	1.45	0.256693	-1.96189	1.74e-06	1.42e-05	yes	down	ACJ03453.1(gamma-gliadin [Triticum aestivum])							PF13016.3(Gliadin:Cys-rich Gliadin N-terminal); PF00234.19(Tryp_alpha_amyl:Protease inhibitor/seed storage/LTP family)	sp|P21292|GDBX_WHEAT(Gamma-gliadin OS=Triticum aestivum OX=4565 PE=3 SV=1)
TraesCS1D02G000700		Gliadin/avenin-like seed protein [Source:UniProtKB/TrEMBL%3BAcc:D2KFG9]	606	11.55	2	1.96	0.39	1.96	0.39	0.179821	-2.47537	0.00781265	0.0301968	no	down	XP_020180381.1(avenin-3-like [Aegilops tauschii subsp. tauschii])	GO:0045735(molecular_function:nutrient reservoir activity)	K03768	PPIB, ppiB		ENOG411268F(S:Function unknown)	ENOG411268F(diffuse panbronchiolitis critical region 1)	PF13016.3(Gliadin:Cys-rich Gliadin N-terminal); PF00234.19(Tryp_alpha_amyl:Protease inhibitor/seed storage/LTP family); PF03713.10(DUF305:Domain of unknown function (DUF305))	sp|P80356|AVE3_AVESA(Avenin-3 OS=Avena sativa OX=4498 PE=1 SV=1)
TraesCS3B02G022900		Glutamate decarboxylase [Source:UniProtKB/TrEMBL%3BAcc:A0A1D5VZC0]	1836	873.65	202.26	32.74	8.52	32.74	8.52	0.240417	-2.05639	6.9e-95	7.43e-93	yes	down	CBH32633.1(glutamate decarboxylase, putative, expressed [Triticum aestivum])	GO:0006536(biological_process:glutamate metabolic process); GO:0030170(molecular_function:pyridoxal phosphate binding); GO:0004351(molecular_function:glutamate decarboxylase activity)	K01580	E4.1.1.15, gadB, gadA, GAD	map00250(Alanine, aspartate and glutamate metabolism); map00430(Taurine and hypotaurine metabolism); map00410(beta-Alanine metabolism); map00650(Butanoate metabolism)	COG0076(E:Amino acid transport and metabolism)	COG0076(decarboxylase)	PF00282.16(Pyridoxal_deC:Pyridoxal-dependent decarboxylase conserved domain); PF00266.16(Aminotran_5:Aminotransferase class-V)	sp|Q07346|DCE_PETHY(Glutamate decarboxylase OS=Petunia hybrida OX=4102 GN=GAD PE=1 SV=1)
TraesCS3D02G023900		Glutamate decarboxylase [Source:UniProtKB/TrEMBL%3BAcc:A0A1D5WTH3]	2046	940.97	154.2	30.64	5.41	30.64	5.41	0.170177	-2.55489	6.08e-132	9.29e-130	yes	down	XP_020191421.1(glutamate decarboxylase-like [Aegilops tauschii subsp. tauschii])	GO:0006536(biological_process:glutamate metabolic process); GO:0030170(molecular_function:pyridoxal phosphate binding); GO:0004351(molecular_function:glutamate decarboxylase activity)	K01580	E4.1.1.15, gadB, gadA, GAD	map00250(Alanine, aspartate and glutamate metabolism); map00430(Taurine and hypotaurine metabolism); map00410(beta-Alanine metabolism); map00650(Butanoate metabolism)	COG0076(E:Amino acid transport and metabolism)	COG0076(decarboxylase)	PF00282.16(Pyridoxal_deC:Pyridoxal-dependent decarboxylase conserved domain); PF00266.16(Aminotran_5:Aminotransferase class-V)	sp|Q07346|DCE_PETHY(Glutamate decarboxylase OS=Petunia hybrida OX=4102 GN=GAD PE=1 SV=1)
TraesCS3A02G022600		Glutamate decarboxylase [Source:UniProtKB/TrEMBL%3BAcc:A0A1D6RR56]	1785	1209.39	183.55	43.62	7.25	43.62	7.25	0.157609	-2.66558	6.06e-177	1.26e-174	yes	down	EMS60776.1(Glutamate decarboxylase [Triticum urartu])	GO:0006536(biological_process:glutamate metabolic process); GO:0030170(molecular_function:pyridoxal phosphate binding); GO:0004351(molecular_function:glutamate decarboxylase activity)	K01580	E4.1.1.15, gadB, gadA, GAD	map00250(Alanine, aspartate and glutamate metabolism); map00430(Taurine and hypotaurine metabolism); map00410(beta-Alanine metabolism); map00650(Butanoate metabolism)	COG0076(E:Amino acid transport and metabolism)	COG0076(decarboxylase)	PF00282.16(Pyridoxal_deC:Pyridoxal-dependent decarboxylase conserved domain); PF00266.16(Aminotran_5:Aminotransferase class-V)	sp|Q07346|DCE_PETHY(Glutamate decarboxylase OS=Petunia hybrida OX=4102 GN=GAD PE=1 SV=1)
TraesCS1A02G057200		Glutamyl-tRNA reductase [Source:UniProtKB/TrEMBL%3BAcc:A0A1D5S176]	2293	221.38	25	8.11	0.99	8.11	0.99	0.117272	-3.09207	4.71e-39	2.03e-37	yes	down	BAL04916.1(glutamyl tRNA reductase [Triticum aestivum])	GO:0050661(molecular_function:NADP binding); GO:0015995(biological_process:chlorophyll biosynthetic process); GO:0006782(biological_process:protoporphyrinogen IX biosynthetic process); GO:0008883(molecular_function:glutamyl-tRNA reductase activity); GO:0055114(biological_process:oxidation-reduction process); GO:0009507(cellular_component:chloroplast)	K02492	hemA	map00860(Porphyrin and chlorophyll metabolism)	COG0373(H:Coenzyme transport and metabolism)	COG0373(Catalyzes the NADPH-dependent reduction of glutamyl- tRNA(Glu) to glutamate 1-semialdehyde (GSA) (By similarity))	PF01488.17(Shikimate_DH:Shikimate / quinate 5-dehydrogenase); PF05201.12(GlutR_N:Glutamyl-tRNAGlu reductase, N-terminal domain); PF00745.17(GlutR_dimer:Glutamyl-tRNAGlu reductase, dimerisation domain); PF03807.14(F420_oxidored:NADP oxidoreductase coenzyme F420-dependent); PF03446.12(NAD_binding_2:NAD binding domain of 6-phosphogluconate dehydrogenase); PF13460.3(NAD_binding_10:NAD(P)H-binding); P…	sp|Q42843|HEM11_HORVU(Glutamyl-tRNA reductase 1, chloroplastic OS=Hordeum vulgare OX=4513 GN=HEMA1 PE=1 SV=1)
TraesCS1B02G075200		Glutamyl-tRNA reductase [Source:UniProtKB/TrEMBL%3BAcc:A0A1D5SNF8]	2365	242.67	56	7.06	1.68	7.06	1.68	0.239643	-2.06104	1.06e-27	3.25e-26	yes	down	BAL04917.1(glutamyl tRNA reductase [Triticum aestivum])	GO:0050661(molecular_function:NADP binding); GO:0015995(biological_process:chlorophyll biosynthetic process); GO:0006782(biological_process:protoporphyrinogen IX biosynthetic process); GO:0008883(molecular_function:glutamyl-tRNA reductase activity); GO:0055114(biological_process:oxidation-reduction process); GO:0009507(cellular_component:chloroplast)	K02492	hemA	map00860(Porphyrin and chlorophyll metabolism)	COG0373(H:Coenzyme transport and metabolism)	COG0373(Catalyzes the NADPH-dependent reduction of glutamyl- tRNA(Glu) to glutamate 1-semialdehyde (GSA) (By similarity))	PF01488.17(Shikimate_DH:Shikimate / quinate 5-dehydrogenase); PF05201.12(GlutR_N:Glutamyl-tRNAGlu reductase, N-terminal domain); PF00745.17(GlutR_dimer:Glutamyl-tRNAGlu reductase, dimerisation domain); PF03807.14(F420_oxidored:NADP oxidoreductase coenzyme F420-dependent); PF03446.12(NAD_binding_2:NAD binding domain of 6-phosphogluconate dehydrogenase); PF13460.3(NAD_binding_10:NAD(P)H-binding); P…	sp|Q42843|HEM11_HORVU(Glutamyl-tRNA reductase 1, chloroplastic OS=Hordeum vulgare OX=4513 GN=HEMA1 PE=1 SV=1)
TraesCS1D02G058300		Glutamyl-tRNA reductase [Source:UniProtKB/TrEMBL%3BAcc:A0A1D5T5B1]	2499	237.15	36.05	6.39	1	6.39	1	0.157861	-2.66327	3.83e-36	1.52e-34	yes	down	XP_020173233.1(glutamyl-tRNA reductase 2 isoform X1 [Aegilops tauschii subsp. tauschii])	GO:0050661(molecular_function:NADP binding); GO:0015995(biological_process:chlorophyll biosynthetic process); GO:0006782(biological_process:protoporphyrinogen IX biosynthetic process); GO:0008883(molecular_function:glutamyl-tRNA reductase activity); GO:0055114(biological_process:oxidation-reduction process); GO:0009507(cellular_component:chloroplast)	K02492	hemA	map00860(Porphyrin and chlorophyll metabolism)	COG0373(H:Coenzyme transport and metabolism)	COG0373(Catalyzes the NADPH-dependent reduction of glutamyl- tRNA(Glu) to glutamate 1-semialdehyde (GSA) (By similarity))	PF01488.17(Shikimate_DH:Shikimate / quinate 5-dehydrogenase); PF05201.12(GlutR_N:Glutamyl-tRNAGlu reductase, N-terminal domain); PF00745.17(GlutR_dimer:Glutamyl-tRNAGlu reductase, dimerisation domain); PF03807.14(F420_oxidored:NADP oxidoreductase coenzyme F420-dependent); PF03446.12(NAD_binding_2:NAD binding domain of 6-phosphogluconate dehydrogenase); PF13460.3(NAD_binding_10:NAD(P)H-binding); P…	sp|Q42843|HEM11_HORVU(Glutamyl-tRNA reductase 1, chloroplastic OS=Hordeum vulgare OX=4513 GN=HEMA1 PE=1 SV=1)
TraesCS7D02G122600		Glutamyl-tRNA reductase [Source:UniProtKB/TrEMBL%3BAcc:A0A1D6D2G5]	2181	62	11	2.01	0.39	2.01	0.39	0.184244	-2.44031	9.79e-10	1.15e-08	yes	down	XP_020199265.1(glutamyl-tRNA reductase 3, chloroplastic [Aegilops tauschii subsp. tauschii])	GO:0050661(molecular_function:NADP binding); GO:0015995(biological_process:chlorophyll biosynthetic process); GO:0006782(biological_process:protoporphyrinogen IX biosynthetic process); GO:0008883(molecular_function:glutamyl-tRNA reductase activity); GO:0055114(biological_process:oxidation-reduction process); GO:0009507(cellular_component:chloroplast)	K02492	hemA	map00860(Porphyrin and chlorophyll metabolism)	COG0373(H:Coenzyme transport and metabolism)	COG0373(Catalyzes the NADPH-dependent reduction of glutamyl- tRNA(Glu) to glutamate 1-semialdehyde (GSA) (By similarity))	PF01488.17(Shikimate_DH:Shikimate / quinate 5-dehydrogenase); PF05201.12(GlutR_N:Glutamyl-tRNAGlu reductase, N-terminal domain); PF00745.17(GlutR_dimer:Glutamyl-tRNAGlu reductase, dimerisation domain); PF03807.14(F420_oxidored:NADP oxidoreductase coenzyme F420-dependent); PF03446.12(NAD_binding_2:NAD binding domain of 6-phosphogluconate dehydrogenase); PF13460.3(NAD_binding_10:NAD(P)H-binding); P…	sp|O65796|HEM13_HORVU(Glutamyl-tRNA reductase 3, chloroplastic OS=Hordeum vulgare OX=4513 GN=HEMA3 PE=2 SV=1)
TraesCS6D02G309400		Glutaredoxin-like protein [Source:UniProtKB/TrEMBL%3BAcc:A0A1D6BAK8]	429	12	2	4.38	0.88	4.38	0.88	0.173078	-2.53051	0.00604325	0.02423	no	down	XP_020174331.1(uncharacterized protein LOC109759907 [Aegilops tauschii subsp. tauschii])	GO:0005739(cellular_component:mitochondrion)				ENOG411229A(S:Function unknown)	ENOG411229A(glutaredoxin 2)	PF05768.11(DUF836:Glutaredoxin-like domain (DUF836))
TraesCS5A02G149600		Glycosyltransferase [Source:UniProtKB/TrEMBL%3BAcc:A0A1D5YPX1]	2318	4	1	0.12	0.03	0.12	0.03	0.259617	-1.94555	0.177443	0.371219	no	down	XP_020160743.1(UDP-glycosyltransferase 74E2-like [Aegilops tauschii subsp. tauschii])	GO:0080044(molecular_function:quercetin 7-O-glucosyltransferase activity); GO:0043231(cellular_component:intracellular membrane-bounded organelle); GO:0052696(biological_process:flavonoid glucuronidation); GO:0009813(biological_process:flavonoid biosynthetic process); GO:0080043(molecular_function:quercetin 3-O-glucosyltransferase activity); GO:0008152(biological_process:metabolic process); GO:00…				COG1819(S:Function unknown)	COG1819(Transferase)	PF00201.15(UDPGT:UDP-glucoronosyl and UDP-glucosyl transferase)	sp|M0Y4P1|UGT13_HORVV(UDP-glucosyltransferase UGT13248 OS=Hordeum vulgare subsp. vulgare OX=112509 PE=2 SV=1)
TraesCS4D02G226000		Heat shock protein HSP26 [Source:UniProtKB/TrEMBL%3BAcc:Q9ZSR6]	1079	9	0	0.69	0	0.69	0	0.0576926	-4.11547	0.00330193	0.0142855	no	down	XP_020162288.1(small heat shock protein, chloroplastic-like [Aegilops tauschii subsp. tauschii])		K13993	HSP20	map04141(Protein processing in endoplasmic reticulum)	COG0071(S:Function unknown)	COG0071(RNA binding motif protein)	PF00011.18(HSP20:Hsp20/alpha crystallin family)	sp|Q00445|HS21C_WHEAT(Small heat shock protein, chloroplastic OS=Triticum aestivum OX=4565 GN=HSP21 PE=2 SV=1)
TraesCS4D02G238600		Hemoglobin 1 [Source:UniProtKB/TrEMBL%3BAcc:M5AJV9]	765	5	0	0.62	0	0.62	0	0.103847	-3.26747	0.044016	0.126372	no	down	BAN09079.1(hemoglobin 1 [Triticum aestivum])	GO:0019825(molecular_function:oxygen binding); GO:0020037(molecular_function:heme binding); GO:0005618(cellular_component:cell wall); GO:0005829(cellular_component:cytosol); GO:0015671(biological_process:oxygen transport); GO:0005886(cellular_component:plasma membrane); GO:0046872(molecular_function:metal ion binding); GO:0009506(cellular_component:plasmodesma)				COG1018(C:Energy production and conversion)	COG1018(Is involved in NO detoxification in an aerobic process, termed nitric oxide dioxygenase (NOD) reaction that utilizes O(2) and NAD(P)H to convert NO to nitrate, which protects the bacterium from various noxious nitrogen compounds. Therefore, plays a central role in the inducible response to nitrosative stress (By similarity))	PF00042.19(Globin:Globin)	sp|Q42831|HBL_HORVU(Non-symbiotic hemoglobin OS=Hordeum vulgare OX=4513 GN=HB PE=1 SV=1)
TraesCS4B02G237300		Hemoglobin 1 [Source:UniProtKB/TrEMBL%3BAcc:M5AJV9]	774	5	0	0.61	0	0.61	0	0.103847	-3.26747	0.044016	0.126372	no	down	BAN09079.1(hemoglobin 1 [Triticum aestivum])	GO:0019825(molecular_function:oxygen binding); GO:0020037(molecular_function:heme binding); GO:0005618(cellular_component:cell wall); GO:0005829(cellular_component:cytosol); GO:0015671(biological_process:oxygen transport); GO:0005886(cellular_component:plasma membrane); GO:0046872(molecular_function:metal ion binding); GO:0009506(cellular_component:plasmodesma)				COG1018(C:Energy production and conversion)	COG1018(Is involved in NO detoxification in an aerobic process, termed nitric oxide dioxygenase (NOD) reaction that utilizes O(2) and NAD(P)H to convert NO to nitrate, which protects the bacterium from various noxious nitrogen compounds. Therefore, plays a central role in the inducible response to nitrosative stress (By similarity))	PF00042.19(Globin:Globin)	sp|Q42831|HBL_HORVU(Non-symbiotic hemoglobin OS=Hordeum vulgare OX=4513 GN=HB PE=1 SV=1)
TraesCS2A02G094500		Hexosyltransferase [Source:UniProtKB/TrEMBL%3BAcc:A0A1D5TQ22]	1356	7	1	0.4	0.06	0.4	0.06	0.148352	-2.7529	0.028171	0.0884348	no	down	XP_020199903.1(galactinol synthase 2-like [Aegilops tauschii subsp. tauschii])	GO:0016757(molecular_function:transferase activity, transferring glycosyl groups)	K18819	GOLS	map00052(Galactose metabolism)	COG5597(O:Posttranslational modification, protein turnover, chaperones)	COG5597(Glycosyl Transferase)	PF01501.17(Glyco_transf_8:Glycosyl transferase family 8); PF11051.5(Mannosyl_trans3:Mannosyltransferase putative)	sp|Q9FXB2|GOLS2_ARATH(Galactinol synthase 2 OS=Arabidopsis thaliana OX=3702 GN=GOLS2 PE=1 SV=1)
TraesCS2A02G094700		Hexosyltransferase [Source:UniProtKB/TrEMBL%3BAcc:A0A1D5TR42]	1353	6	1	0.34	0.06	0.34	0.06	0.173078	-2.53051	0.0522208	0.144727	no	down	EMS53636.1(Glycogenin-2 [Triticum urartu])	GO:0016757(molecular_function:transferase activity, transferring glycosyl groups)	K18819	GOLS	map00052(Galactose metabolism)	COG5597(O:Posttranslational modification, protein turnover, chaperones)	COG5597(Glycosyl Transferase)	PF01501.17(Glyco_transf_8:Glycosyl transferase family 8)	sp|Q9FXB2|GOLS2_ARATH(Galactinol synthase 2 OS=Arabidopsis thaliana OX=3702 GN=GOLS2 PE=1 SV=1)
TraesCS2B02G120200		Hexosyltransferase [Source:UniProtKB/TrEMBL%3BAcc:A0A1D5U9G7]	2459	51	10.64	1.45	0.33	1.45	0.33	0.216653	-2.20654	1.79e-07	1.64e-06	yes	down	XP_020161100.1(probable galacturonosyltransferase 7 [Aegilops tauschii subsp. tauschii])	GO:0005794(cellular_component:Golgi apparatus); GO:0005739(cellular_component:mitochondrion); GO:0000139(cellular_component:Golgi membrane); GO:0045489(biological_process:pectin biosynthetic process); GO:0071555(biological_process:cell wall organization); GO:0016757(molecular_function:transferase activity, transferring glycosyl groups); GO:0047262(molecular_function:polygalacturonate 4-alpha-gala…	K13648	GAUT	map00520(Amino sugar and nucleotide sugar metabolism)	ENOG410Y9K1(M:Cell wall/membrane/envelope biogenesis)	ENOG410Y9K1(Galacturonosyltransferase)	PF01501.17(Glyco_transf_8:Glycosyl transferase family 8)	sp|Q9ZVI7|GAUT7_ARATH(Probable galacturonosyltransferase 7 OS=Arabidopsis thaliana OX=3702 GN=GAUT7 PE=1 SV=2)
TraesCS4B02G172800		Hexosyltransferase [Source:UniProtKB/TrEMBL%3BAcc:A0A1D6RXR7]	2989	5	1	0.11	0.02	0.11	0.02	0.207693	-2.26747	0.0965106	0.234236	no	down	XP_020173452.1(probable galacturonosyltransferase 7 [Aegilops tauschii subsp. tauschii])	GO:0005794(cellular_component:Golgi apparatus); GO:0000139(cellular_component:Golgi membrane); GO:0045489(biological_process:pectin biosynthetic process); GO:0071555(biological_process:cell wall organization); GO:0016757(molecular_function:transferase activity, transferring glycosyl groups); GO:0047262(molecular_function:polygalacturonate 4-alpha-galacturonosyltransferase activity)	K13648	GAUT	map00520(Amino sugar and nucleotide sugar metabolism)	ENOG410Y9K1(M:Cell wall/membrane/envelope biogenesis)	ENOG410Y9K1(Galacturonosyltransferase)	PF01501.17(Glyco_transf_8:Glycosyl transferase family 8)	sp|Q9ZVI7|GAUT7_ARATH(Probable galacturonosyltransferase 7 OS=Arabidopsis thaliana OX=3702 GN=GAUT7 PE=1 SV=2)
TraesCS2B02G109700		Hexosyltransferase [Source:UniProtKB/TrEMBL%3BAcc:W5BPL7]	1319	66	8	3.89	0.51	3.89	0.51	0.125875	-2.98994	2.13e-12	3.07e-11	yes	down	XP_020176281.1(galactinol synthase 2-like [Aegilops tauschii subsp. tauschii])	GO:0016757(molecular_function:transferase activity, transferring glycosyl groups)	K18819	GOLS	map00052(Galactose metabolism)	COG5597(O:Posttranslational modification, protein turnover, chaperones)	COG5597(Glycosyl Transferase)	PF01501.17(Glyco_transf_8:Glycosyl transferase family 8); PF11051.5(Mannosyl_trans3:Mannosyltransferase putative)	sp|C7G304|GOLS2_SOLLC(Galactinol synthase 2 OS=Solanum lycopersicum OX=4081 GN=GOLS2 PE=2 SV=1)
TraesCS7B02G016000		Histone H3 [Source:UniProtKB/TrEMBL%3BAcc:A0A077RTJ8]	747	1.05	0.18	0.13	0.03	0.13	0.03	0.178023	-2.48987	0.420986	0.678721	no	down	KQK97345.1(hypothetical protein SETIT_012204mg, partial [Setaria italica])	GO:0005634(cellular_component:nucleus); GO:0046982(molecular_function:protein heterodimerization activity); GO:0003677(molecular_function:DNA binding); GO:0000786(cellular_component:nucleosome)	K11253	H3		COG2036(B:Chromatin structure and dynamics)	COG2036(Core component of nucleosome. Nucleosomes wrap and compact DNA into chromatin, limiting DNA accessibility to the cellular machineries which require DNA as a template. Histones thereby play a central role in transcription regulation, DNA repair, DNA replication and chromosomal stability. DNA accessibility is regulated via a complex set of post-translational modifications of histones, also …	PF00125.21(Histone:Core histone H2A/H2B/H3/H4); PF15511.3(CENP-T_C:Centromere kinetochore component CENP-T histone fold); PF15630.3(CENP-S:CENP-S protein)	sp|P68429|H32_MEDSA(Histone H3.2 OS=Medicago sativa OX=3879 GN=H3-1.1 PE=1 SV=2)
TraesCS7A02G119900		Histone H3 [Source:UniProtKB/TrEMBL%3BAcc:A0A1D6CGH8]	627	35.4	8	6.02	1.55	6.02	1.55	0.234682	-2.09122	2.61e-05	0.000178246	yes	down	XP_020195127.1(histone H3.2-like [Aegilops tauschii subsp. tauschii])	GO:0005634(cellular_component:nucleus); GO:0046982(molecular_function:protein heterodimerization activity); GO:0003677(molecular_function:DNA binding); GO:0000786(cellular_component:nucleosome)	K11253	H3		COG2036(B:Chromatin structure and dynamics)	COG2036(Core component of nucleosome. Nucleosomes wrap and compact DNA into chromatin, limiting DNA accessibility to the cellular machineries which require DNA as a template. Histones thereby play a central role in transcription regulation, DNA repair, DNA replication and chromosomal stability. DNA accessibility is regulated via a complex set of post-translational modifications of histones, also …	PF00125.21(Histone:Core histone H2A/H2B/H3/H4); PF15511.3(CENP-T_C:Centromere kinetochore component CENP-T histone fold); PF15630.3(CENP-S:CENP-S protein)	sp|P68427|H32_PEA(Histone H3.2 OS=Pisum sativum OX=3888 PE=1 SV=2)
TraesCS4A02G067800		Histone H4 [Source:UniProtKB/TrEMBL%3BAcc:A0A077RYQ1]	558	4.31	1	0.9	0.24	0.9	0.24	0.240944	-2.05323	0.147022	0.32352	no	down	XP_024311841.1(uncharacterized protein LOC100841093 [Brachypodium distachyon])	GO:0006334(biological_process:nucleosome assembly); GO:0000786(cellular_component:nucleosome); GO:0005488(molecular_function:binding); GO:0003677(molecular_function:DNA binding); GO:0046982(molecular_function:protein heterodimerization activity); GO:0005694(cellular_component:chromosome); GO:0005634(cellular_component:nucleus)	K11254	H4		COG2036(B:Chromatin structure and dynamics)	COG2036(Core component of nucleosome. Nucleosomes wrap and compact DNA into chromatin, limiting DNA accessibility to the cellular machineries which require DNA as a template. Histones thereby play a central role in transcription regulation, DNA repair, DNA replication and chromosomal stability. DNA accessibility is regulated via a complex set of post-translational modifications of histones, also …	PF15511.3(CENP-T_C:Centromere kinetochore component CENP-T histone fold); PF15630.3(CENP-S:CENP-S protein); PF02969.14(TAF:TATA box binding protein associated factor (TAF)); PF00808.20(CBFD_NFYB_HMF:Histone-like transcription factor (CBF/NF-Y) and archaeal histone); PF00125.21(Histone:Core histone H2A/H2B/H3/H4)	sp|Q6LAF3|H4_FLATR(Histone H4 OS=Flaveria trinervia OX=4227 GN=hh4 PE=3 SV=3)
TraesCS4B02G225000		Histone H4 [Source:UniProtKB/TrEMBL%3BAcc:A0A077RYQ1]	521	8.69	2	2.08	0.56	2.08	0.56	0.239003	-2.0649	0.0387698	0.114183	no	down	XP_008653038.2(histone H4 [Zea mays])	GO:0006334(biological_process:nucleosome assembly); GO:0003677(molecular_function:DNA binding); GO:0046982(molecular_function:protein heterodimerization activity); GO:0005634(cellular_component:nucleus); GO:0000786(cellular_component:nucleosome)	K11254;K11253	H4;H3		COG2036(B:Chromatin structure and dynamics)	COG2036(Core component of nucleosome. Nucleosomes wrap and compact DNA into chromatin, limiting DNA accessibility to the cellular machineries which require DNA as a template. Histones thereby play a central role in transcription regulation, DNA repair, DNA replication and chromosomal stability. DNA accessibility is regulated via a complex set of post-translational modifications of histones, also …	PF15511.3(CENP-T_C:Centromere kinetochore component CENP-T histone fold); PF15630.3(CENP-S:CENP-S protein); PF02969.14(TAF:TATA box binding protein associated factor (TAF)); PF00808.20(CBFD_NFYB_HMF:Histone-like transcription factor (CBF/NF-Y) and archaeal histone); PF00125.21(Histone:Core histone H2A/H2B/H3/H4)	sp|Q6LAF3|H4_FLATR(Histone H4 OS=Flaveria trinervia OX=4227 GN=hh4 PE=3 SV=3)
TraesCS1B02G097900		Histone H4 [Source:UniProtKB/TrEMBL%3BAcc:A0A077RYQ1]	312	17.16	2.01	15.71	2.41	15.71	2.41	0.121639	-3.03933	0.000305728	0.00170168	no	down	POF09003.1(histone h4 variant [Quercus suber])	GO:0006334(biological_process:nucleosome assembly); GO:0003677(molecular_function:DNA binding); GO:0046982(molecular_function:protein heterodimerization activity); GO:0005634(cellular_component:nucleus); GO:0000786(cellular_component:nucleosome)	K11254	H4		COG2036(B:Chromatin structure and dynamics)	COG2036(Core component of nucleosome. Nucleosomes wrap and compact DNA into chromatin, limiting DNA accessibility to the cellular machineries which require DNA as a template. Histones thereby play a central role in transcription regulation, DNA repair, DNA replication and chromosomal stability. DNA accessibility is regulated via a complex set of post-translational modifications of histones, also …	PF15511.3(CENP-T_C:Centromere kinetochore component CENP-T histone fold); PF15630.3(CENP-S:CENP-S protein); PF02969.14(TAF:TATA box binding protein associated factor (TAF)); PF00808.20(CBFD_NFYB_HMF:Histone-like transcription factor (CBF/NF-Y) and archaeal histone); PF00125.21(Histone:Core histone H2A/H2B/H3/H4)	sp|P59259|H4_ARATH(Histone H4 OS=Arabidopsis thaliana OX=3702 GN=At1g07660 PE=1 SV=2)
TraesCS4D02G197700		Hydrophobic polypeptide [Source:UniProtKB/TrEMBL%3BAcc:Q76MV8]	566	15.39	3.02	3.14	0.71	3.14	0.71	0.20378	-2.29492	0.00331232	0.0143115	no	down	XP_020150593.1(salt stress-induced hydrophobic peptide ESI3 [Aegilops tauschii subsp. tauschii])	GO:0016021(cellular_component:integral component of membrane)				COG0401(S:Function unknown)	COG0401(meprin and TRAF homology domain-containing protein MATH domain-containing protein)	PF01679.14(Pmp3:Proteolipid membrane potential modulator)	sp|P68178|ESI3_ELYEL(Salt stress-induced hydrophobic peptide ESI3 OS=Elymus elongatus OX=4588 GN=ESI3 PE=2 SV=1)
TraesCS7A02G158400		Inositol-tetrakisphosphate 1-kinase [Source:UniProtKB/TrEMBL%3BAcc:A0A1D6DKV5]	1247	91	21	5.75	1.45	5.75	1.45	0.239646	-2.06102	2.4e-11	3.2e-10	yes	down	XP_020163430.1(inositol-tetrakisphosphate 1-kinase 4-like [Aegilops tauschii subsp. tauschii])	GO:0016773(molecular_function:phosphotransferase activity, alcohol group as acceptor); GO:0016301(molecular_function:kinase activity); GO:0005488(molecular_function:binding); GO:0043167(molecular_function:ion binding)	K00913	ITPK1	map04070(Phosphatidylinositol signaling system); map00562(Inositol phosphate metabolism)	ENOG4110KIK(G:Carbohydrate transport and metabolism)	ENOG4110KIK(inositol-tetrakisphosphate 1-kinase)	PF05770.8(Ins134_P3_kin:Inositol 1, 3, 4-trisphosphate 5/6-kinase)	sp|Q6K7B8|ITPK4_ORYSJ(Inositol-tetrakisphosphate 1-kinase 4 OS=Oryza sativa subsp. japonica OX=39947 GN=ITPK4 PE=2 SV=1)
TraesCS5A02G032500		Kinesin-like protein [Source:UniProtKB/TrEMBL%3BAcc:A0A1D5YV55]	3608	9	2	0.17	0.04	0.17	0.04	0.23077	-2.11547	0.0326903	0.0997907	no	down	XP_020154795.1(kinesin-like protein KIN-14R [Aegilops tauschii subsp. tauschii])	GO:0008017(molecular_function:microtubule binding); GO:0007018(biological_process:microtubule-based movement); GO:0003777(molecular_function:microtubule motor activity); GO:0016887(molecular_function:ATPase activity); GO:0005871(cellular_component:kinesin complex); GO:0005874(cellular_component:microtubule); GO:0005524(molecular_function:ATP binding)	K10406	KIFC2_3		COG5059(Z:Cytoskeleton)	COG5059(Kinesin family member)	PF00225.20(Kinesin:Kinesin motor domain); PF16796.2(Microtub_bd:Microtubule binding)	sp|Q2QM62|KN14R_ORYSJ(Kinesin-like protein KIN-14R OS=Oryza sativa subsp. japonica OX=39947 GN=KIN14R PE=2 SV=1)
TraesCS4D02G204200		Kinesin-like protein [Source:UniProtKB/TrEMBL%3BAcc:W5EL45]	3200	4	1	0.08	0.02	0.08	0.02	0.259617	-1.94555	0.177443	0.371219	no	down	XP_020180436.1(kinesin-like protein KIN-5B isoform X2 [Aegilops tauschii subsp. tauschii])	GO:0015630(cellular_component:microtubule cytoskeleton); GO:0008017(molecular_function:microtubule binding); GO:0007018(biological_process:microtubule-based movement); GO:0000166(molecular_function:nucleotide binding); GO:0044430(cellular_component:cytoskeletal part); GO:0005524(molecular_function:ATP binding); GO:0005874(cellular_component:microtubule); GO:0003777(molecular_function:microtubule …	K10398	KIF11, EG5		COG5059(Z:Cytoskeleton)	COG5059(Kinesin family member)	PF00225.20(Kinesin:Kinesin motor domain); PF16796.2(Microtub_bd:Microtubule binding)	sp|B9F7C8|KN5B_ORYSJ(Kinesin-like protein KIN-5B OS=Oryza sativa subsp. japonica OX=39947 GN=KIN5B PE=3 SV=2)
TraesCS1A02G043900		Laccase [Source:UniProtKB/TrEMBL%3BAcc:W4ZVY0]	1835	15	1	0.59	0.04	0.59	0.04	0.0692311	-3.85244	0.000202185	0.00116659	no	down	XP_020156220.1(laccase-25-like isoform X2 [Aegilops tauschii subsp. tauschii])	GO:0016722(molecular_function:oxidoreductase activity, oxidizing metal ions); GO:0052716(molecular_function:hydroquinone:oxygen oxidoreductase activity); GO:0048046(cellular_component:apoplast); GO:0046274(biological_process:lignin catabolic process); GO:0005507(molecular_function:copper ion binding); GO:0055114(biological_process:oxidation-reduction process)	K05909	E1.10.3.2		COG2132(Q:Secondary metabolites biosynthesis, transport and catabolism)	COG2132(Multicopper oxidase)	PF07731.11(Cu-oxidase_2:Multicopper oxidase); PF07732.12(Cu-oxidase_3:Multicopper oxidase); PF00394.19(Cu-oxidase:Multicopper oxidase)	sp|Q0IP28|LAC25_ORYSJ(Laccase-25 OS=Oryza sativa subsp. japonica OX=39947 GN=LAC25 PE=3 SV=1)
TraesCS6D02G284200		Laccase [Source:UniProtKB/TrEMBL%3BAcc:W5GYJ6]	2052	184	13	6.4	0.49	6.4	0.49	0.0733699	-3.76867	3.52e-38	1.48e-36	yes	down	XP_020175602.1(putative laccase-9 [Aegilops tauschii subsp. tauschii])	GO:0016722(molecular_function:oxidoreductase activity, oxidizing metal ions); GO:0052716(molecular_function:hydroquinone:oxygen oxidoreductase activity); GO:0048046(cellular_component:apoplast); GO:0046274(biological_process:lignin catabolic process); GO:0005507(molecular_function:copper ion binding); GO:0055114(biological_process:oxidation-reduction process)	K05909	E1.10.3.2		COG2132(Q:Secondary metabolites biosynthesis, transport and catabolism)	COG2132(Multicopper oxidase)	PF07732.12(Cu-oxidase_3:Multicopper oxidase); PF07731.11(Cu-oxidase_2:Multicopper oxidase); PF00394.19(Cu-oxidase:Multicopper oxidase)	sp|Q6Z8L2|LAC9_ORYSJ(Putative laccase-9 OS=Oryza sativa subsp. japonica OX=39947 GN=LAC9 PE=3 SV=1)
TraesCS5A02G186500		LEMK1.1 [Source:UniProtKB/TrEMBL%3BAcc:W5EZE9]	3743	110.77	27.68	1.95	0.49	1.95	0.49	0.259499	-1.9462	1.26e-12	1.84e-11	yes	down	AOR07895.1(LEMK1.1 [Triticum aestivum])					COG4886(S:Function unknown)	COG4886(leucine Rich Repeat)	PF00069.22(Pkinase:Protein kinase domain); PF07714.14(Pkinase_Tyr:Protein tyrosine kinase); PF11721.5(Malectin:Di-glucose binding within endoplasmic reticulum); PF13855.3(LRR_8:Leucine rich repeat); PF12799.4(LRR_4:Leucine Rich repeats (2 copies)); PF12819.4(Malectin_like:Carbohydrate-binding protein of the ER)	sp|C0LGE0|Y1765_ARATH(Probable LRR receptor-like serine/threonine-protein kinase At1g07650 OS=Arabidopsis thaliana OX=3702 GN=At1g07650 PE=1 SV=1)
TraesCS7B02G156900		Lipase [Source:UniProtKB/TrEMBL%3BAcc:A0A1D6CHK0]	1770	7	0	0.29	0	0.29	0	0.0741762	-3.7529	0.0118651	0.0430674	no	down	XP_020173308.1(triacylglycerol lipase 2-like [Aegilops tauschii subsp. tauschii])	GO:0016787(molecular_function:hydrolase activity); GO:0006629(biological_process:lipid metabolic process); GO:0016788(molecular_function:hydrolase activity, acting on ester bonds)	K01052	LIPA	map04979(Cholesterol metabolism); map00100(Steroid biosynthesis)	COG0596(S:Function unknown)	COG0596(Alpha beta hydrolase)	PF04083.13(Abhydro_lipase:Partial alpha/beta-hydrolase lipase region); PF00561.17(Abhydrolase_1:alpha/beta hydrolase fold); PF12146.5(Hydrolase_4:Serine aminopeptidase, S33); PF12697.4(Abhydrolase_6:Alpha/beta hydrolase family)	sp|Q67ZU1|LIP2_ARATH(Triacylglycerol lipase 2 OS=Arabidopsis thaliana OX=3702 GN=LIP2 PE=2 SV=1)
TraesCS4B02G037700		Lipoxygenase [Source:UniProtKB/TrEMBL%3BAcc:A0A1D6RYF1]	3076	29.53	6	0.71	0.16	0.71	0.16	0.210999	-2.24469	5.96e-05	0.000381261	yes	down	AEB70991.1(lipoxygenase 4 [Triticum aestivum])	GO:0031408(biological_process:oxylipin biosynthetic process); GO:0046872(molecular_function:metal ion binding); GO:0016702(molecular_function:oxidoreductase activity, acting on single donors with incorporation of molecular oxygen, incorporation of two atoms of oxygen); GO:0055114(biological_process:oxidation-reduction process)	K15718	LOX1_5	map00591(Linoleic acid metabolism)	ENOG410YN4N(S:Function unknown); ENOG410XT0Q(O:Posttranslational modification, protein turnover, chaperones)	ENOG410YN4N(Plant lipoxygenase may be involved in a number of diverse aspects of plant physiology including growth and development, pest resistance, and senescence or responses to wounding (By similarity)); ENOG410XT0Q(Plant lipoxygenase may be involved in a number of diverse aspects of plant physiology including growth and development, pest resistance, and senescence or responses to wounding (By…	PF00305.16(Lipoxygenase:Lipoxygenase); PF01477.20(PLAT:PLAT/LH2 domain)	sp|P29114|LOX1_HORVU(Linoleate 9S-lipoxygenase 1 OS=Hordeum vulgare OX=4513 GN=LOX1.1 PE=1 SV=2)
TraesCS4B02G037900		Lipoxygenase [Source:UniProtKB/TrEMBL%3BAcc:X2D2V6]	3255	38.8	7	0.81	0.16	0.81	0.16	0.187352	-2.41617	1.52e-06	1.25e-05	yes	down	AHG59315.1(lipoxygenase [Triticum aestivum])	GO:0031408(biological_process:oxylipin biosynthetic process); GO:0046872(molecular_function:metal ion binding); GO:0016702(molecular_function:oxidoreductase activity, acting on single donors with incorporation of molecular oxygen, incorporation of two atoms of oxygen); GO:0055114(biological_process:oxidation-reduction process)	K15718	LOX1_5	map00591(Linoleic acid metabolism)	ENOG410YN4N(S:Function unknown); ENOG410XT0Q(O:Posttranslational modification, protein turnover, chaperones)	ENOG410YN4N(Plant lipoxygenase may be involved in a number of diverse aspects of plant physiology including growth and development, pest resistance, and senescence or responses to wounding (By similarity)); ENOG410XT0Q(Plant lipoxygenase may be involved in a number of diverse aspects of plant physiology including growth and development, pest resistance, and senescence or responses to wounding (By…	PF00305.16(Lipoxygenase:Lipoxygenase); PF01477.20(PLAT:PLAT/LH2 domain)	sp|P29114|LOX1_HORVU(Linoleate 9S-lipoxygenase 1 OS=Hordeum vulgare OX=4513 GN=LOX1.1 PE=1 SV=2)
TraesCS6B02G255900		Long-chain-alcohol oxidase [Source:UniProtKB/TrEMBL%3BAcc:A0A1D6AQ05]	2707	45	6	1.15	0.16	1.15	0.16	0.138462	-2.85244	1.45e-08	1.51e-07	yes	down	XP_020159463.1(long-chain-alcohol oxidase FAO2-like [Aegilops tauschii subsp. tauschii])		K17756	FAO3		COG2303(E:Amino acid transport and metabolism)	COG2303(oxidoreductase)	PF00732.16(GMC_oxred_N:GMC oxidoreductase); PF05199.10(GMC_oxred_C:GMC oxidoreductase); PF00890.21(FAD_binding_2:FAD binding domain); PF13450.3(NAD_binding_8:NAD(P)-binding Rossmann-like domain); PF07992.11(Pyr_redox_2:Pyridine nucleotide-disulphide oxidoreductase); PF01494.16(FAD_binding_3:FAD binding domain)	sp|B5WWZ9|FAO2_LOTJA(Long-chain-alcohol oxidase FAO2 OS=Lotus japonicus OX=34305 GN=FAO2 PE=2 SV=1)
TraesCS3B02G239100		Lycopene epsilon cyclase 3B [Source:UniProtKB/TrEMBL%3BAcc:C1IP75]	1915	163.73	32.89	6.17	1.34	6.17	1.34	0.208607	-2.26114	2.21e-21	5.25e-20	yes	down	ACF42350.1(lycopene epsilon cyclase 3B [Triticum aestivum])	GO:0004497(molecular_function:monooxygenase activity); GO:0009536(cellular_component:plastid); GO:0016123(biological_process:xanthophyll biosynthetic process); GO:0044550(biological_process:secondary metabolite biosynthetic process); GO:0016021(cellular_component:integral component of membrane); GO:0016705(molecular_function:oxidoreductase activity, acting on paired donors, with incorporation or …	K06444	lcyE, crtL2	map00906(Carotenoid biosynthesis)	ENOG410XPIY(I:Lipid transport and metabolism)	ENOG410XPIY(lycopene)	PF05834.9(Lycopene_cycl:Lycopene cyclase protein); PF07992.11(Pyr_redox_2:Pyridine nucleotide-disulphide oxidoreductase); PF01266.21(DAO:FAD dependent oxidoreductase); PF01134.19(GIDA:Glucose inhibited division protein A)	sp|Q38932|LCYE_ARATH(Lycopene epsilon cyclase, chloroplastic OS=Arabidopsis thaliana OX=3702 GN=LUT2 PE=1 SV=2)
TraesCS3D02G211700		Lycopene epsilon cyclase 3D [Source:UniProtKB/TrEMBL%3BAcc:C1IP76]	1611	104.93	26.11	4.84	1.31	4.84	1.31	0.258404	-1.9523	4.41e-12	6.21e-11	yes	down	XP_020153271.1(lycopene epsilon cyclase, chloroplastic [Aegilops tauschii subsp. tauschii])	GO:0004497(molecular_function:monooxygenase activity); GO:0009536(cellular_component:plastid); GO:0016123(biological_process:xanthophyll biosynthetic process); GO:0044550(biological_process:secondary metabolite biosynthetic process); GO:0016021(cellular_component:integral component of membrane); GO:0016705(molecular_function:oxidoreductase activity, acting on paired donors, with incorporation or …	K06444	lcyE, crtL2	map00906(Carotenoid biosynthesis)	ENOG410XPIY(I:Lipid transport and metabolism)	ENOG410XPIY(lycopene)	PF05834.9(Lycopene_cycl:Lycopene cyclase protein); PF07992.11(Pyr_redox_2:Pyridine nucleotide-disulphide oxidoreductase); PF01266.21(DAO:FAD dependent oxidoreductase); PF01134.19(GIDA:Glucose inhibited division protein A)	sp|Q38932|LCYE_ARATH(Lycopene epsilon cyclase, chloroplastic OS=Arabidopsis thaliana OX=3702 GN=LUT2 PE=1 SV=2)
TraesCS6D02G196200		Methionine aminopeptidase [Source:UniProtKB/TrEMBL%3BAcc:A0A1D6B4U4]	1550	5	1	0.24	0.05	0.24	0.05	0.207693	-2.26747	0.0965106	0.234236	no	down	XP_020146948.1(methionine aminopeptidase 1B, chloroplastic-like isoform X3 [Aegilops tauschii subsp. tauschii])	GO:0006508(biological_process:proteolysis); GO:0046872(molecular_function:metal ion binding); GO:0070084(biological_process:protein initiator methionine removal); GO:0009507(cellular_component:chloroplast); GO:0070006(molecular_function:metalloaminopeptidase activity)	K01265	map		COG0024(J:Translation, ribosomal structure and biogenesis)	COG0024(Removes the N-terminal methionine from nascent proteins (By similarity))	PF00557.21(Peptidase_M24:Metallopeptidase family M24)	sp|Q9FV52|MAP1B_ARATH(Methionine aminopeptidase 1B, chloroplastic OS=Arabidopsis thaliana OX=3702 GN=MAP1B PE=2 SV=2)
TraesCS6B02G024900		Nitrate reductase [Source:UniProtKB/TrEMBL%3BAcc:A0A1D6B0H5]	3366	1206.34	281.53	24.2	6.09	24.2	6.09	0.242353	-2.04482	2.4e-129	3.57e-127	yes	down	XP_020182696.1(nitrate reductase [NADH] [Aegilops tauschii subsp. tauschii])	GO:0043546(molecular_function:molybdopterin cofactor binding); GO:0050464(molecular_function:nitrate reductase (NADPH) activity); GO:0020037(molecular_function:heme binding); GO:0009703(molecular_function:nitrate reductase (NADH) activity); GO:0030151(molecular_function:molybdenum ion binding); GO:0042128(biological_process:nitrate assimilation); GO:0022900(biological_process:electron transport c…	K10534	NR	map00910(Nitrogen metabolism)	COG0543(C:Energy production and conversion); COG5274(C:Energy production and conversion); COG5274(I:Lipid transport and metabolism)	COG0543(cytochrome-b5 reductase activity, acting on NAD(P)H); COG5274(cytochrome b5); COG5274(cytochrome b5)	PF00174.16(Oxidored_molyb:Oxidoreductase molybdopterin binding domain); PF03404.13(Mo-co_dimer:Mo-co oxidoreductase dimerisation domain); PF00175.18(NAD_binding_1:Oxidoreductase NAD-binding domain); PF00970.21(FAD_binding_6:Oxidoreductase FAD-binding domain); PF00173.25(Cyt-b5:Cytochrome b5-like Heme/Steroid binding domain); PF08030.9(NAD_binding_6:Ferric reductase NAD binding domain)	sp|P27967|NIA1_HORVU(Nitrate reductase [NADH] OS=Hordeum vulgare OX=4513 PE=3 SV=1)
TraesCS6D02G306000		Nitrate reductase [Source:UniProtKB/TrEMBL%3BAcc:A0A1D6B9M1]	3048	9	2	0.2	0.05	0.2	0.05	0.23077	-2.11547	0.0326903	0.0997907	no	down	XP_020171964.1(nitrate reductase [NAD(P)H] [Aegilops tauschii subsp. tauschii])	GO:0050463(molecular_function:nitrate reductase [NAD(P)H] activity); GO:0043546(molecular_function:molybdopterin cofactor binding); GO:0050464(molecular_function:nitrate reductase (NADPH) activity); GO:0020037(molecular_function:heme binding); GO:0030151(molecular_function:molybdenum ion binding); GO:0042128(biological_process:nitrate assimilation); GO:0006809(biological_process:nitric oxide bios…	K10534	NR	map00910(Nitrogen metabolism)	COG0543(C:Energy production and conversion); COG5274(C:Energy production and conversion); COG5274(I:Lipid transport and metabolism)	COG0543(cytochrome-b5 reductase activity, acting on NAD(P)H); COG5274(cytochrome b5); COG5274(cytochrome b5)	PF00174.16(Oxidored_molyb:Oxidoreductase molybdopterin binding domain); PF03404.13(Mo-co_dimer:Mo-co oxidoreductase dimerisation domain); PF00175.18(NAD_binding_1:Oxidoreductase NAD-binding domain); PF00970.21(FAD_binding_6:Oxidoreductase FAD-binding domain); PF00173.25(Cyt-b5:Cytochrome b5-like Heme/Steroid binding domain); PF08030.9(NAD_binding_6:Ferric reductase NAD binding domain)	sp|P27968|NIA7_HORVU(Nitrate reductase [NAD(P)H] OS=Hordeum vulgare OX=4513 GN=NAR-7 PE=2 SV=1)
TraesCS3B02G063000		Non-specific lipid-transfer protein [Source:UniProtKB/TrEMBL%3BAcc:A0A077RVM2]	348	7.97	1.31	5.12	1.07	5.12	1.07	0.170689	-2.55056	0.024619	0.0789683	no	down	CDM80997.1(unnamed protein product [Triticum aestivum])	GO:0006810(biological_process:transport)				ENOG410YT63(U:Intracellular trafficking, secretion, and vesicular transport); ENOG410YWBC(U:Intracellular trafficking, secretion, and vesicular transport)	ENOG410YT63(Plant non-specific lipid-transfer proteins transfer phospholipids as well as galactolipids across membranes. May play a role in wax or cutin deposition in the cell walls of expanding epidermal cells and certain secretory tissues (By similarity)); ENOG410YWBC(Plant non-specific lipid-transfer proteins transfer phospholipids as well as galactolipids across membranes. May play a role in …	PF00234.19(Tryp_alpha_amyl:Protease inhibitor/seed storage/LTP family); PF14368.3(LTP_2:Probable lipid transfer)	sp|Q43767|NLT41_HORVU(Non-specific lipid-transfer protein 4.1 OS=Hordeum vulgare OX=4513 GN=LTP4.1 PE=1 SV=1)
TraesCS3B02G063100		Non-specific lipid-transfer protein [Source:UniProtKB/TrEMBL%3BAcc:A0A077RVM2]	348	7.97	1.31	5.12	1.07	5.12	1.07	0.170689	-2.55056	0.024619	0.0789683	no	down	CDM80997.1(unnamed protein product [Triticum aestivum])	GO:0006810(biological_process:transport)				ENOG410YT63(U:Intracellular trafficking, secretion, and vesicular transport); ENOG410YWBC(U:Intracellular trafficking, secretion, and vesicular transport)	ENOG410YT63(Plant non-specific lipid-transfer proteins transfer phospholipids as well as galactolipids across membranes. May play a role in wax or cutin deposition in the cell walls of expanding epidermal cells and certain secretory tissues (By similarity)); ENOG410YWBC(Plant non-specific lipid-transfer proteins transfer phospholipids as well as galactolipids across membranes. May play a role in …	PF00234.19(Tryp_alpha_amyl:Protease inhibitor/seed storage/LTP family); PF14368.3(LTP_2:Probable lipid transfer)	sp|Q43767|NLT41_HORVU(Non-specific lipid-transfer protein 4.1 OS=Hordeum vulgare OX=4513 GN=LTP4.1 PE=1 SV=1)
TraesCSU02G057300		Non-specific lipid-transfer protein [Source:UniProtKB/TrEMBL%3BAcc:A0A1D5WVE3]	594	11.37	2.75	2.12	0.59	2.12	0.59	0.251168	-1.99327	0.0208654	0.0690341	no	down	XP_020197700.1(non-specific lipid-transfer protein 4.1-like [Aegilops tauschii subsp. tauschii])	GO:0008289(molecular_function:lipid binding); GO:0006869(biological_process:lipid transport)				ENOG410YT63(U:Intracellular trafficking, secretion, and vesicular transport); ENOG410YWBC(U:Intracellular trafficking, secretion, and vesicular transport)	ENOG410YT63(Plant non-specific lipid-transfer proteins transfer phospholipids as well as galactolipids across membranes. May play a role in wax or cutin deposition in the cell walls of expanding epidermal cells and certain secretory tissues (By similarity)); ENOG410YWBC(Plant non-specific lipid-transfer proteins transfer phospholipids as well as galactolipids across membranes. May play a role in …	PF00234.19(Tryp_alpha_amyl:Protease inhibitor/seed storage/LTP family); PF14368.3(LTP_2:Probable lipid transfer)	sp|Q43767|NLT41_HORVU(Non-specific lipid-transfer protein 4.1 OS=Hordeum vulgare OX=4513 GN=LTP4.1 PE=1 SV=1)
TraesCSU02G056900		Non-specific lipid-transfer protein [Source:UniProtKB/TrEMBL%3BAcc:A0A1D5WVW1]	348	8	1	5.14	0.82	5.14	0.82	0.129808	-2.94555	0.0151733	0.0529509	no	down	XP_020171778.1(non-specific lipid-transfer protein 4.3 [Aegilops tauschii subsp. tauschii])	GO:0008289(molecular_function:lipid binding); GO:0006869(biological_process:lipid transport)				ENOG410YT63(U:Intracellular trafficking, secretion, and vesicular transport); ENOG410YWBC(U:Intracellular trafficking, secretion, and vesicular transport)	ENOG410YT63(Plant non-specific lipid-transfer proteins transfer phospholipids as well as galactolipids across membranes. May play a role in wax or cutin deposition in the cell walls of expanding epidermal cells and certain secretory tissues (By similarity)); ENOG410YWBC(Plant non-specific lipid-transfer proteins transfer phospholipids as well as galactolipids across membranes. May play a role in …	PF00234.19(Tryp_alpha_amyl:Protease inhibitor/seed storage/LTP family); PF14368.3(LTP_2:Probable lipid transfer)	sp|Q43767|NLT41_HORVU(Non-specific lipid-transfer protein 4.1 OS=Hordeum vulgare OX=4513 GN=LTP4.1 PE=1 SV=1)
TraesCS3B02G063500		Non-specific lipid-transfer protein [Source:UniProtKB/TrEMBL%3BAcc:Q2PCC2]	348	3.33	0.83	2.14	0.68	2.14	0.68	0.258837	-1.94988	0.217814	0.431295	no	down	CAH69206.1(type 1 non specific lipid transfer protein precursor [Triticum aestivum])	GO:0008289(molecular_function:lipid binding); GO:0006869(biological_process:lipid transport)				ENOG410YT63(U:Intracellular trafficking, secretion, and vesicular transport); ENOG410YWBC(U:Intracellular trafficking, secretion, and vesicular transport)	ENOG410YT63(Plant non-specific lipid-transfer proteins transfer phospholipids as well as galactolipids across membranes. May play a role in wax or cutin deposition in the cell walls of expanding epidermal cells and certain secretory tissues (By similarity)); ENOG410YWBC(Plant non-specific lipid-transfer proteins transfer phospholipids as well as galactolipids across membranes. May play a role in …	PF00234.19(Tryp_alpha_amyl:Protease inhibitor/seed storage/LTP family); PF14368.3(LTP_2:Probable lipid transfer)	sp|Q43767|NLT41_HORVU(Non-specific lipid-transfer protein 4.1 OS=Hordeum vulgare OX=4513 GN=LTP4.1 PE=1 SV=1)
TraesCS5B02G146000		Non-specific lipid-transfer protein [Source:UniProtKB/TrEMBL%3BAcc:Q8GZB0]	684	6	1	0.88	0.17	0.88	0.17	0.173078	-2.53051	0.0522208	0.144727	no	down	P24296.2(RecName: Full=Non-specific lipid-transfer protein; Short=LTP; AltName: Full=Phospholipid transfer protein; Short=PLTP; AltName: Full=ns-LTP1; Flags: Precursor)	GO:0006810(biological_process:transport); GO:0008289(molecular_function:lipid binding); GO:0006869(biological_process:lipid transport)				ENOG410YWBC(U:Intracellular trafficking, secretion, and vesicular transport); ENOG410YT63(U:Intracellular trafficking, secretion, and vesicular transport)	ENOG410YWBC(Plant non-specific lipid-transfer proteins transfer phospholipids as well as galactolipids across membranes. May play a role in wax or cutin deposition in the cell walls of expanding epidermal cells and certain secretory tissues (By similarity)); ENOG410YT63(Plant non-specific lipid-transfer proteins transfer phospholipids as well as galactolipids across membranes. May play a role in …	PF00234.19(Tryp_alpha_amyl:Protease inhibitor/seed storage/LTP family); PF14368.3(LTP_2:Probable lipid transfer)	sp|P24296|NLTP1_WHEAT(Non-specific lipid-transfer protein (Fragment) OS=Triticum aestivum OX=4565 PE=1 SV=2)
TraesCS1A02G080600		Non-specific serine/threonine protein kinase [Source:UniProtKB/TrEMBL%3BAcc:A0A0D3R0L8]	1720	535.41	124.06	22.8	5.74	22.8	5.74	0.240623	-2.05515	7.89e-59	5.19e-57	yes	down	AJR22378.1(CBL-interacting protein kinase 17 [Triticum aestivum])		K07198	PRKAA, AMPK	map04714(Thermogenesis)	COG0515(T:Signal transduction mechanisms)	COG0515(Serine Threonine protein kinase)	PF00069.22(Pkinase:Protein kinase domain); PF07714.14(Pkinase_Tyr:Protein tyrosine kinase); PF03822.11(NAF:NAF domain); PF14531.3(Kinase-like:Kinase-like); PF02149.16(KA1:Kinase associated domain 1)	sp|Q75L42|CIPKH_ORYSJ(CBL-interacting protein kinase 17 OS=Oryza sativa subsp. japonica OX=39947 GN=CIPK17 PE=2 SV=1)
TraesCS1A02G299600		Non-specific serine/threonine protein kinase [Source:UniProtKB/TrEMBL%3BAcc:W4ZRB5]	2197	6	1	0.19	0.03	0.19	0.03	0.173078	-2.53051	0.0522208	0.144727	no	down	AJR22386.1(CBL-interacting protein kinase 28 [Triticum aestivum])	GO:0004674(molecular_function:protein serine/threonine kinase activity); GO:0006468(biological_process:protein phosphorylation); GO:0016021(cellular_component:integral component of membrane); GO:0007165(biological_process:signal transduction); GO:0005524(molecular_function:ATP binding)	K07198	PRKAA, AMPK	map04714(Thermogenesis)	COG0515(T:Signal transduction mechanisms)	COG0515(Serine Threonine protein kinase)	PF00069.22(Pkinase:Protein kinase domain); PF07714.14(Pkinase_Tyr:Protein tyrosine kinase); PF03822.11(NAF:NAF domain); PF14531.3(Kinase-like:Kinase-like)	sp|A3B529|CIPKS_ORYSJ(CBL-interacting protein kinase 28 OS=Oryza sativa subsp. japonica OX=39947 GN=CIPK28 PE=2 SV=2)
TraesCS1D02G151900		Non-specific serine/threonine protein kinase [Source:UniProtKB/TrEMBL%3BAcc:W5AIT1]	2077	36	8	1.23	0.3	1.23	0.3	0.23077	-2.11547	1.94e-05	0.000135121	yes	down	XP_020148149.1(serine/threonine-protein kinase tricorner-like [Aegilops tauschii subsp. tauschii])	GO:0004674(molecular_function:protein serine/threonine kinase activity); GO:0006468(biological_process:protein phosphorylation); GO:0005524(molecular_function:ATP binding)	K08790	STK38, NDR		ENOG410XQC0(T:Signal transduction mechanisms)	ENOG410XQC0(serine threonine-protein kinase)	PF00069.22(Pkinase:Protein kinase domain); PF07714.14(Pkinase_Tyr:Protein tyrosine kinase); PF00433.21(Pkinase_C:Protein kinase C terminal domain)	sp|Q6TGC6|CBK1_PNECA(Serine/threonine-protein kinase CBK1 OS=Pneumocystis carinii OX=4754 GN=CBK1 PE=2 SV=1)
TraesCS4D02G118500		Non-specific serine/threonine protein kinase [Source:UniProtKB/TrEMBL%3BAcc:W5ETB2]	1350	16.13	3	0.92	0.25	0.92	0.25	0.193143	-2.37226	0.0021629	0.00985346	no	down	XP_020184643.1(CBL-interacting protein kinase 15-like [Aegilops tauschii subsp. tauschii])	GO:0004674(molecular_function:protein serine/threonine kinase activity); GO:0006468(biological_process:protein phosphorylation); GO:0016021(cellular_component:integral component of membrane); GO:0007165(biological_process:signal transduction); GO:0005524(molecular_function:ATP binding)	K07198	PRKAA, AMPK	map04714(Thermogenesis)	COG0515(T:Signal transduction mechanisms)	COG0515(Serine Threonine protein kinase)	PF00069.22(Pkinase:Protein kinase domain); PF07714.14(Pkinase_Tyr:Protein tyrosine kinase); PF03822.11(NAF:NAF domain); PF14531.3(Kinase-like:Kinase-like)	sp|Q2QYM3|CIPKE_ORYSJ(CBL-interacting protein kinase 14 OS=Oryza sativa subsp. japonica OX=39947 GN=CIPK14 PE=2 SV=1)
TraesCS5B02G223800		Non-specific serine/threonine protein kinase [Source:UniProtKB/TrEMBL%3BAcc:W5F8D4]	1344	265.58	42.15	15.27	2.65	15.27	2.65	0.164814	-2.60109	2.72e-39	1.18e-37	yes	down	AJR22385.1(CBL-interacting protein kinase 27 [Triticum aestivum])	GO:0006468(biological_process:protein phosphorylation); GO:0042538(biological_process:hyperosmotic salinity response); GO:0016310(biological_process:phosphorylation); GO:0000166(molecular_function:nucleotide binding); GO:0004674(molecular_function:protein serine/threonine kinase activity); GO:0007165(biological_process:signal transduction); GO:0010540(biological_process:basipetal auxin transport)…	K07198	PRKAA, AMPK	map04714(Thermogenesis)	COG0515(T:Signal transduction mechanisms)	COG0515(Serine Threonine protein kinase)	PF00069.22(Pkinase:Protein kinase domain); PF07714.14(Pkinase_Tyr:Protein tyrosine kinase); PF03822.11(NAF:NAF domain); PF14531.3(Kinase-like:Kinase-like)	sp|Q6Z9F4|CIPK6_ORYSJ(CBL-interacting protein kinase 6 OS=Oryza sativa subsp. japonica OX=39947 GN=CIPK6 PE=2 SV=1)
TraesCS5D02G144800		Non-specific serine/threonine protein kinase [Source:UniProtKB/TrEMBL%3BAcc:W5FT77]	2396	8	1	0.24	0.04	0.24	0.04	0.129808	-2.94555	0.0151733	0.0529509	no	down	AJR22377.1(CBL-interacting protein kinase 15 [Triticum aestivum])	GO:0004674(molecular_function:protein serine/threonine kinase activity); GO:0006468(biological_process:protein phosphorylation); GO:0007165(biological_process:signal transduction); GO:0005524(molecular_function:ATP binding)	K07198	PRKAA, AMPK	map04714(Thermogenesis)	COG0515(T:Signal transduction mechanisms)	COG0515(Serine Threonine protein kinase)	PF00069.22(Pkinase:Protein kinase domain); PF07714.14(Pkinase_Tyr:Protein tyrosine kinase); PF03822.11(NAF:NAF domain); PF14531.3(Kinase-like:Kinase-like); PF06293.11(Kdo:Lipopolysaccharide kinase (Kdo/WaaP) family)	sp|Q2RBF0|CIPKF_ORYSJ(CBL-interacting protein kinase 15 OS=Oryza sativa subsp. japonica OX=39947 GN=CIPK15 PE=2 SV=1)
TraesCS5A02G030200		Nucleolar GTP-binding protein 1 [Source:UniProtKB/TrEMBL%3BAcc:W5F6D8]	2441	34.2	7.09	0.98	0.22	0.98	0.22	0.215284	-2.21568	1.82e-05	0.000127523	yes	down	XP_020149834.1(nucleolar GTP-binding protein 1-like [Aegilops tauschii subsp. tauschii])	GO:0005525(molecular_function:GTP binding); GO:0042254(biological_process:ribosome biogenesis); GO:0005730(cellular_component:nucleolus)	K06943	NOG1	map03008(Ribosome biogenesis in eukaryotes)	COG1084(S:Function unknown)	COG1084(Involved in the biogenesis of the 60S ribosomal subunit (By similarity))	PF08155.8(NOGCT:NOGCT (NUC087) domain); PF06858.11(NOG1:Nucleolar GTP-binding protein 1 (NOG1)); PF01926.20(MMR_HSR1:50S ribosome-binding GTPase); PF02421.15(FeoB_N:Ferrous iron transport protein B); PF00009.24(GTP_EFTU:Elongation factor Tu GTP binding domain); PF09439.7(SRPRB:Signal recognition particle receptor beta subunit)	sp|Q9C6I8|NOG1_ARATH(Nucleolar GTP-binding protein 1 OS=Arabidopsis thaliana OX=3702 GN=At1g50920 PE=2 SV=1)
TraesCS5D02G038300		Nucleolar GTP-binding protein 1 [Source:UniProtKB/TrEMBL%3BAcc:W5G3T3]	2468	5.02	0	0.14	0	0.14	0	0.103433	-3.27323	0.043435	0.125127	no	down	XP_020149834.1(nucleolar GTP-binding protein 1-like [Aegilops tauschii subsp. tauschii])	GO:0005525(molecular_function:GTP binding); GO:0042254(biological_process:ribosome biogenesis); GO:0005730(cellular_component:nucleolus)	K06943	NOG1	map03008(Ribosome biogenesis in eukaryotes)	COG1084(S:Function unknown)	COG1084(Involved in the biogenesis of the 60S ribosomal subunit (By similarity))	PF08155.8(NOGCT:NOGCT (NUC087) domain); PF06858.11(NOG1:Nucleolar GTP-binding protein 1 (NOG1)); PF01926.20(MMR_HSR1:50S ribosome-binding GTPase); PF02421.15(FeoB_N:Ferrous iron transport protein B)	sp|Q9C6I8|NOG1_ARATH(Nucleolar GTP-binding protein 1 OS=Arabidopsis thaliana OX=3702 GN=At1g50920 PE=2 SV=1)
TraesCS4B02G221000		Patatin [Source:UniProtKB/TrEMBL%3BAcc:A0A1D5XK88]	1926	7	1	0.26	0.04	0.26	0.04	0.148352	-2.7529	0.028171	0.0884348	no	down	XP_020180933.1(patatin-like protein 6 [Aegilops tauschii subsp. tauschii])	GO:0016787(molecular_function:hydrolase activity); GO:0006629(biological_process:lipid metabolic process); GO:0016042(biological_process:lipid catabolic process)				ENOG4111EY4(S:Function unknown); COG3621(S:Function unknown)	ENOG4111EY4(Patatin-like phospholipase); COG3621(Patatin group)	PF01734.19(Patatin:Patatin-like phospholipase)	sp|Q9SV43|PLP7_ARATH(Patatin-like protein 7 OS=Arabidopsis thaliana OX=3702 GN=PLP7 PE=2 SV=1)
TraesCS6D02G282000		Peptidylprolyl isomerase [Source:UniProtKB/TrEMBL%3BAcc:A0A1D6B4P3]	1022	295.98	50	24.22	4.51	24.22	4.51	0.175429	-2.51104	5.58e-42	2.58e-40	yes	down	XP_020155881.1(photosynthetic NDH subunit of lumenal location 4, chloroplastic [Aegilops tauschii subsp. tauschii])	GO:0009579(cellular_component:thylakoid); GO:0000413(biological_process:protein peptidyl-prolyl isomerization); GO:0009536(cellular_component:plastid); GO:0006457(biological_process:protein folding); GO:0016853(molecular_function:isomerase activity); GO:0009987(biological_process:cellular process); GO:0005789(cellular_component:endoplasmic reticulum membrane); GO:0005528(molecular_function:FK506 …	K01802	E5.2.1.8		COG0545(G:Carbohydrate transport and metabolism)	COG0545(Catalyzes the interconversion of 2-phosphoglycerate and 3-phosphoglycerate (By similarity))	PF00254.25(FKBP_C:FKBP-type peptidyl-prolyl cis-trans isomerase)	sp|Q9SCY3|PNSL4_ARATH(Photosynthetic NDH subunit of lumenal location 4, chloroplastic OS=Arabidopsis thaliana OX=3702 GN=PNSL4 PE=1 SV=1)
TraesCS6A02G047600		Peroxidase [Source:UniProtKB/TrEMBL%3BAcc:W5GDM7]	1378	15	3	0.84	0.18	0.84	0.18	0.207693	-2.26747	0.00399334	0.016881	no	down	AAW52720.1(peroxidase 6 [Triticum monococcum])	GO:0020037(molecular_function:heme binding); GO:0004601(molecular_function:peroxidase activity); GO:0098869(biological_process:cellular oxidant detoxification); GO:0042744(biological_process:hydrogen peroxide catabolic process); GO:0046872(molecular_function:metal ion binding); GO:0006979(biological_process:response to oxidative stress); GO:0055114(biological_process:oxidation-reduction process);…	K00430	E1.11.1.7	map00940(Phenylpropanoid biosynthesis)	ENOG410YETZ(G:Carbohydrate transport and metabolism)	ENOG410YETZ(peroxidase)	PF00141.20(peroxidase:Peroxidase)	sp|A5H452|PER70_MAIZE(Peroxidase 70 OS=Zea mays OX=4577 GN=PER70 PE=1 SV=1)
TraesCS1D02G375700		Phosphoethanolamine methyltransferase [Source:UniProtKB/TrEMBL%3BAcc:Q8VYX1]	2252	1749.11	5	55.07	0.19	55.07	0.19	0.00296856	-8.39602	0	0	yes	down	XP_020195684.1(phosphomethylethanolamine N-methyltransferase-like [Aegilops tauschii subsp. tauschii])	GO:0005737(cellular_component:cytoplasm); GO:0006656(biological_process:phosphatidylcholine biosynthetic process); GO:0032259(biological_process:methylation); GO:0000234(molecular_function:phosphoethanolamine N-methyltransferase activity)	K05929	E2.1.1.103, NMT	map00564(Glycerophospholipid metabolism)	ENOG410XP5G(S:Function unknown)	ENOG410XP5G(Methyltransferase)	PF13649.3(Methyltransf_25:Methyltransferase domain); PF08241.9(Methyltransf_11:Methyltransferase domain); PF13847.3(Methyltransf_31:Methyltransferase domain); PF13489.3(Methyltransf_23:Methyltransferase domain); PF08242.9(Methyltransf_12:Methyltransferase domain); PF01209.15(Ubie_methyltran:ubiE/COQ5 methyltransferase family); PF02353.17(CMAS:Mycolic acid cyclopropane synthetase); PF01739.15(CheR…	sp|Q944H0|PEAM2_ARATH(Phosphomethylethanolamine N-methyltransferase OS=Arabidopsis thaliana OX=3702 GN=NMT2 PE=1 SV=2)
TraesCS4B02G195200		Phosphoinositide phospholipase C [Source:UniProtKB/TrEMBL%3BAcc:W5E4Q5]	2210	17.67	2	0.56	0.07	0.56	0.07	0.11754	-3.08878	0.000222941	0.00127635	no	down	XP_020177133.1(phosphoinositide phospholipase C 2-like isoform X4 [Aegilops tauschii subsp. tauschii])	GO:0035556(biological_process:intracellular signal transduction); GO:0016042(biological_process:lipid catabolic process); GO:0004435(molecular_function:phosphatidylinositol phospholipase C activity); GO:0004871(molecular_function:signal transducer activity); GO:0005622(cellular_component:intracellular)	K05857	PLCD	map04070(Phosphatidylinositol signaling system); map04933(AGE-RAGE signaling pathway in diabetic complications); map00562(Inositol phosphate metabolism)	ENOG410XPSW(S:Function unknown)	ENOG410XPSW(phospholipase c)	PF00388.16(PI-PLC-X:Phosphatidylinositol-specific phospholipase C, X domain); PF00387.16(PI-PLC-Y:Phosphatidylinositol-specific phospholipase C, Y domain); PF00168.27(C2:C2 domain)	sp|Q944C1|PLCD4_ARATH(Phosphoinositide phospholipase C 4 OS=Arabidopsis thaliana OX=3702 GN=PLC4 PE=2 SV=2)
TraesCS7A02G000400		Plastocyanin [Source:UniProtKB/TrEMBL%3BAcc:A0A1D6BSN8]	682	312.67	54.65	46.23	9.11	46.23	9.11	0.181508	-2.46189	2.65e-43	1.27e-41	yes	down	CAA68696.1(plastocyanin precursor [Hordeum vulgare])	GO:0009535(cellular_component:chloroplast thylakoid membrane); GO:0009579(cellular_component:thylakoid); GO:0005507(molecular_function:copper ion binding); GO:0016020(cellular_component:membrane); GO:0009055(molecular_function:electron carrier activity); GO:0046872(molecular_function:metal ion binding); GO:0055114(biological_process:oxidation-reduction process); GO:0009507(cellular_component:chlo…	K02638	petE	map00195(Photosynthesis)	COG3794(C:Energy production and conversion)	COG3794(Blue (Type 1) copper domain protein)	PF00127.17(Copper-bind:Copper binding proteins, plastocyanin/azurin family); PF13473.3(Cupredoxin_1:Cupredoxin-like domain)	sp|P08248|PLAS_HORVU(Plastocyanin, chloroplastic OS=Hordeum vulgare OX=4513 GN=PETE PE=2 SV=1)
TraesCS1D02G009800		Protein DETOXIFICATION [Source:UniProtKB/TrEMBL%3BAcc:A0A1D5T4S3]	1796	22.7	2.29	4.93	0.27	4.93	0.27	0.104762	-3.25482	1.84e-05	0.0001285	yes	down	XP_020160683.1(protein DETOXIFICATION 12-like [Aegilops tauschii subsp. tauschii])	GO:0006855(biological_process:drug transmembrane transport); GO:0015297(molecular_function:antiporter activity); GO:0016021(cellular_component:integral component of membrane); GO:0015238(molecular_function:drug transmembrane transporter activity)	K03327	TC.MATE, SLC47A, norM, mdtK, dinF		COG0534(S:Function unknown)	COG0534(o-methyltransferase)	PF01554.15(MatE:MatE)	sp|Q8L731|DTX12_ARATH(Protein DETOXIFICATION 12 OS=Arabidopsis thaliana OX=3702 GN=DTX12 PE=2 SV=1)
TraesCS2A02G222300		Protein DETOXIFICATION [Source:UniProtKB/TrEMBL%3BAcc:A0A1D5TP38]	2284	32.15	5.29	0.99	0.18	0.99	0.18	0.170871	-2.54902	6.42e-06	4.83e-05	yes	down	XP_020157056.1(protein DETOXIFICATION 40-like [Aegilops tauschii subsp. tauschii])	GO:0006855(biological_process:drug transmembrane transport); GO:0015297(molecular_function:antiporter activity); GO:0016021(cellular_component:integral component of membrane); GO:0015238(molecular_function:drug transmembrane transporter activity)	K03327	TC.MATE, SLC47A, norM, mdtK, dinF		COG0534(V:Defense mechanisms)	COG0534(Mate efflux family protein)	PF01554.15(MatE:MatE)	sp|Q9LVD9|DTX40_ARATH(Protein DETOXIFICATION 40 OS=Arabidopsis thaliana OX=3702 GN=DTX40 PE=1 SV=1)
TraesCS5B02G033600		Protein DETOXIFICATION [Source:UniProtKB/TrEMBL%3BAcc:A0A1D5ZHE9]	1506	18	4	0.9	0.22	0.9	0.22	0.23077	-2.11547	0.00252297	0.0112681	no	down	XP_020186571.1(protein DETOXIFICATION 41 [Aegilops tauschii subsp. tauschii])	GO:0006855(biological_process:drug transmembrane transport); GO:1902600(biological_process:hydrogen ion transmembrane transport); GO:0005774(cellular_component:vacuolar membrane); GO:0016021(cellular_component:integral component of membrane); GO:0015299(molecular_function:solute:proton antiporter activity); GO:0015297(molecular_function:antiporter activity); GO:0015238(molecular_function:drug tra…	K03327	TC.MATE, SLC47A, norM, mdtK, dinF		COG0534(V:Defense mechanisms)	COG0534(Mate efflux family protein)	PF01554.15(MatE:MatE)	sp|Q9LYT3|DTX41_ARATH(Protein DETOXIFICATION 41 OS=Arabidopsis thaliana OX=3702 GN=DTX41 PE=2 SV=1)
TraesCS2A02G202000		Protein DETOXIFICATION [Source:UniProtKB/TrEMBL%3BAcc:W5B067]	2167	14.62	2.19	0.5	0.08	0.5	0.08	0.155557	-2.68449	0.00174747	0.00814558	no	down	XP_020200280.1(protein DETOXIFICATION 12-like [Aegilops tauschii subsp. tauschii])	GO:0006855(biological_process:drug transmembrane transport); GO:0015297(molecular_function:antiporter activity); GO:0016021(cellular_component:integral component of membrane); GO:0015238(molecular_function:drug transmembrane transporter activity)	K03327	TC.MATE, SLC47A, norM, mdtK, dinF		COG0534(V:Defense mechanisms)	COG0534(Mate efflux family protein)	PF01554.15(MatE:MatE)	sp|Q8L731|DTX12_ARATH(Protein DETOXIFICATION 12 OS=Arabidopsis thaliana OX=3702 GN=DTX12 PE=2 SV=1)
TraesCS5B02G214700		Putative alanine aminotransferase [Source:UniProtKB/TrEMBL%3BAcc:W5FER5]	1809	16	2	0.59	0.09	0.59	0.09	0.129808	-2.94555	0.000594708	0.00311034	no	down	BAZ96171.1(putative alanine aminotransferase [Triticum aestivum])	GO:0003824(molecular_function:catalytic activity); GO:0009058(biological_process:biosynthetic process); GO:0030170(molecular_function:pyridoxal phosphate binding)	K00814	GPT, ALT	map00220(Arginine biosynthesis); map00250(Alanine, aspartate and glutamate metabolism); map00710(Carbon fixation in photosynthetic organisms)	COG0436(E:Amino acid transport and metabolism)	COG0436(aminotransferase)	PF00155.18(Aminotran_1_2:Aminotransferase class I and II)	sp|P34106|ALA2_PANMI(Alanine aminotransferase 2 OS=Panicum miliaceum OX=4540 PE=1 SV=1)
TraesCS2B02G095900		Putative transcription factor bHLH [Source:UniProtKB/TrEMBL%3BAcc:W5BLT2]	1330	19	4	1.25	0.29	1.25	0.29	0.218625	-2.19347	0.00150059	0.00713025	no	down	AJD09164.1(putative transcription factor bHLH [Triticum aestivum])					ENOG410YN73(K:Transcription)	ENOG410YN73(Transcription factor)		sp|Q69V10|BH062_ORYSJ(Transcription factor BHLH062 OS=Oryza sativa subsp. japonica OX=39947 GN=BHLH062 PE=1 SV=1)
TraesCS4D02G018900		Pyruvate kinase [Source:UniProtKB/TrEMBL%3BAcc:W5ENM8]	1913	13	1	0.49	0.04	0.49	0.04	0.0798821	-3.64598	0.000690016	0.00355991	no	down	XP_020175435.1(plastidial pyruvate kinase 1, chloroplastic-like [Aegilops tauschii subsp. tauschii])	GO:0030955(molecular_function:potassium ion binding); GO:0000287(molecular_function:magnesium ion binding); GO:0004743(molecular_function:pyruvate kinase activity); GO:0016301(molecular_function:kinase activity); GO:0006096(biological_process:glycolytic process)	K00873	PK, pyk	map00010(Glycolysis / Gluconeogenesis); map05165(Human papillomavirus infection); map00230(Purine metabolism); map00620(Pyruvate metabolism)	COG0469(G:Carbohydrate transport and metabolism)	COG0469(Pyruvate kinase)	PF00224.18(PK:Pyruvate kinase, barrel domain); PF02887.13(PK_C:Pyruvate kinase, alpha/beta domain); PF03328.11(HpcH_HpaI:HpcH/HpaI aldolase/citrate lyase family)	sp|Q9LIK0|PKP1_ARATH(Plastidial pyruvate kinase 1, chloroplastic OS=Arabidopsis thaliana OX=3702 GN=PKP1 PE=1 SV=1)
TraesCS1D02G268900		R2R3-MYB protein [Source:UniProtKB/TrEMBL%3BAcc:G9DR66]	1314	17	4	1.01	0.26	1.01	0.26	0.244345	-2.03301	0.00421451	0.0176756	no	down	AEV91143.1(R2R3-MYB protein [Triticum aestivum])		K09422	MYBP		COG5147(K:Transcription)	COG5147(Myblike DNAbinding domain containing protein)	PF00249.28(Myb_DNA-binding:Myb-like DNA-binding domain); PF13921.3(Myb_DNA-bind_6:Myb-like DNA-binding domain)	sp|P81393|MYB08_ANTMA(Myb-related protein 308 OS=Antirrhinum majus OX=4151 GN=MYB308 PE=2 SV=1)
TraesCS2A02G066800		Ribulose bisphosphate carboxylase small chain [Source:UniProtKB/TrEMBL%3BAcc:A0A0U2V4D5]	762	1946.38	128.35	241.89	17.84	241.89	17.84	0.0684795	-3.86818	0	0	yes	down	XP_020168792.1(ribulose bisphosphate carboxylase small chain PW9, chloroplastic-like [Aegilops tauschii subsp. tauschii])	GO:0004497(molecular_function:monooxygenase activity); GO:0016984(molecular_function:ribulose-bisphosphate carboxylase activity); GO:0009853(biological_process:photorespiration); GO:0019253(biological_process:reductive pentose-phosphate cycle); GO:0055114(biological_process:oxidation-reduction process); GO:0009507(cellular_component:chloroplast)	K01602	rbcS	map00630(Glyoxylate and dicarboxylate metabolism); map00710(Carbon fixation in photosynthetic organisms)	COG4451(C:Energy production and conversion)	COG4451(RuBisCO catalyzes two reactions the carboxylation of D- ribulose 1,5-bisphosphate, the primary event in carbon dioxide fixation, as well as the oxidative fragmentation of the pentose substrate. Both reactions occur simultaneously and in competition at the same active site)	PF00101.17(RuBisCO_small:Ribulose bisphosphate carboxylase, small chain); PF12338.5(RbcS:Ribulose-1,5-bisphosphate carboxylase small subunit)	sp|P26667|RBS2_WHEAT(Ribulose bisphosphate carboxylase small chain PW9, chloroplastic OS=Triticum aestivum OX=4565 PE=3 SV=1)
TraesCS2A02G066700		Ribulose bisphosphate carboxylase small chain [Source:UniProtKB/TrEMBL%3BAcc:A0A1D5TMY6]	762	3149.62	194.44	391.43	27.02	391.43	27.02	0.0641092	-3.96333	0	0	yes	down	XP_020168793.1(ribulose bisphosphate carboxylase small chain PWS4.3, chloroplastic-like [Aegilops tauschii subsp. tauschii])	GO:0004497(molecular_function:monooxygenase activity); GO:0016984(molecular_function:ribulose-bisphosphate carboxylase activity); GO:0009853(biological_process:photorespiration); GO:0019253(biological_process:reductive pentose-phosphate cycle); GO:0055114(biological_process:oxidation-reduction process); GO:0009507(cellular_component:chloroplast)	K01602	rbcS	map00630(Glyoxylate and dicarboxylate metabolism); map00710(Carbon fixation in photosynthetic organisms)	COG4451(C:Energy production and conversion)	COG4451(RuBisCO catalyzes two reactions the carboxylation of D- ribulose 1,5-bisphosphate, the primary event in carbon dioxide fixation, as well as the oxidative fragmentation of the pentose substrate. Both reactions occur simultaneously and in competition at the same active site)	PF00101.17(RuBisCO_small:Ribulose bisphosphate carboxylase, small chain); PF12338.5(RbcS:Ribulose-1,5-bisphosphate carboxylase small subunit)	sp|P00871|RBS1_WHEAT(Ribulose bisphosphate carboxylase small chain PWS4.3, chloroplastic OS=Triticum aestivum OX=4565 PE=3 SV=2)
TraesCS2A02G067000		Ribulose bisphosphate carboxylase small chain [Source:UniProtKB/TrEMBL%3BAcc:A0A1D5TMY7]	962	112.58	12	10	1.18	10	1.18	0.110691	-3.17539	3.86e-21	9.04e-20	yes	down	EMS44969.1(Ribulose bisphosphate carboxylase small chain PW9, chloroplastic [Triticum urartu])	GO:0004497(molecular_function:monooxygenase activity); GO:0016984(molecular_function:ribulose-bisphosphate carboxylase activity); GO:0009853(biological_process:photorespiration); GO:0019253(biological_process:reductive pentose-phosphate cycle); GO:0055114(biological_process:oxidation-reduction process); GO:0009507(cellular_component:chloroplast)	K01602	rbcS	map00630(Glyoxylate and dicarboxylate metabolism); map00710(Carbon fixation in photosynthetic organisms)	COG4451(C:Energy production and conversion)	COG4451(RuBisCO catalyzes two reactions the carboxylation of D- ribulose 1,5-bisphosphate, the primary event in carbon dioxide fixation, as well as the oxidative fragmentation of the pentose substrate. Both reactions occur simultaneously and in competition at the same active site)	PF00101.17(RuBisCO_small:Ribulose bisphosphate carboxylase, small chain); PF12338.5(RbcS:Ribulose-1,5-bisphosphate carboxylase small subunit)	sp|P26667|RBS2_WHEAT(Ribulose bisphosphate carboxylase small chain PW9, chloroplastic OS=Triticum aestivum OX=4565 PE=3 SV=1)
TraesCS2A02G067100		Ribulose bisphosphate carboxylase small chain [Source:UniProtKB/TrEMBL%3BAcc:A0A1D5TMY8]	843	57.01	6	6.1	0.71	6.1	0.71	0.109293	-3.19373	1.67e-11	2.26e-10	yes	down	XP_020168773.1(ribulose bisphosphate carboxylase small chain PW9, chloroplastic-like [Aegilops tauschii subsp. tauschii])	GO:0004497(molecular_function:monooxygenase activity); GO:0016984(molecular_function:ribulose-bisphosphate carboxylase activity); GO:0009853(biological_process:photorespiration); GO:0019253(biological_process:reductive pentose-phosphate cycle); GO:0055114(biological_process:oxidation-reduction process); GO:0009507(cellular_component:chloroplast)	K01602	rbcS	map00630(Glyoxylate and dicarboxylate metabolism); map00710(Carbon fixation in photosynthetic organisms)	COG4451(C:Energy production and conversion)	COG4451(RuBisCO catalyzes two reactions the carboxylation of D- ribulose 1,5-bisphosphate, the primary event in carbon dioxide fixation, as well as the oxidative fragmentation of the pentose substrate. Both reactions occur simultaneously and in competition at the same active site)	PF00101.17(RuBisCO_small:Ribulose bisphosphate carboxylase, small chain); PF12338.5(RbcS:Ribulose-1,5-bisphosphate carboxylase small subunit)	sp|P26667|RBS2_WHEAT(Ribulose bisphosphate carboxylase small chain PW9, chloroplastic OS=Triticum aestivum OX=4565 PE=3 SV=1)
TraesCS2D02G065200		Ribulose bisphosphate carboxylase small chain [Source:UniProtKB/TrEMBL%3BAcc:A0A1D5UUR8]	964	2391.35	182.75	212.3	17.87	212.3	17.87	0.0793609	-3.65543	0	0	yes	down	XP_020168792.1(ribulose bisphosphate carboxylase small chain PW9, chloroplastic-like [Aegilops tauschii subsp. tauschii])	GO:0004497(molecular_function:monooxygenase activity); GO:0016984(molecular_function:ribulose-bisphosphate carboxylase activity); GO:0009853(biological_process:photorespiration); GO:0019253(biological_process:reductive pentose-phosphate cycle); GO:0055114(biological_process:oxidation-reduction process); GO:0009507(cellular_component:chloroplast)	K01602	rbcS	map00630(Glyoxylate and dicarboxylate metabolism); map00710(Carbon fixation in photosynthetic organisms)	COG4451(C:Energy production and conversion)	COG4451(RuBisCO catalyzes two reactions the carboxylation of D- ribulose 1,5-bisphosphate, the primary event in carbon dioxide fixation, as well as the oxidative fragmentation of the pentose substrate. Both reactions occur simultaneously and in competition at the same active site)	PF00101.17(RuBisCO_small:Ribulose bisphosphate carboxylase, small chain); PF12338.5(RbcS:Ribulose-1,5-bisphosphate carboxylase small subunit)	sp|P26667|RBS2_WHEAT(Ribulose bisphosphate carboxylase small chain PW9, chloroplastic OS=Triticum aestivum OX=4565 PE=3 SV=1)
TraesCS2B02G079400		Ribulose bisphosphate carboxylase small chain [Source:UniProtKB/TrEMBL%3BAcc:W5C9Y4]	986	556.24	138	47.78	13.07	47.78	13.07	0.257638	-1.95658	2.28e-57	1.47e-55	yes	down	XP_020168773.1(ribulose bisphosphate carboxylase small chain PW9, chloroplastic-like [Aegilops tauschii subsp. tauschii])	GO:0004497(molecular_function:monooxygenase activity); GO:0016984(molecular_function:ribulose-bisphosphate carboxylase activity); GO:0009853(biological_process:photorespiration); GO:0019253(biological_process:reductive pentose-phosphate cycle); GO:0055114(biological_process:oxidation-reduction process); GO:0009507(cellular_component:chloroplast)	K01602	rbcS	map00630(Glyoxylate and dicarboxylate metabolism); map00710(Carbon fixation in photosynthetic organisms)	COG4451(C:Energy production and conversion)	COG4451(RuBisCO catalyzes two reactions the carboxylation of D- ribulose 1,5-bisphosphate, the primary event in carbon dioxide fixation, as well as the oxidative fragmentation of the pentose substrate. Both reactions occur simultaneously and in competition at the same active site)	PF00101.17(RuBisCO_small:Ribulose bisphosphate carboxylase, small chain); PF12338.5(RbcS:Ribulose-1,5-bisphosphate carboxylase small subunit)	sp|P26667|RBS2_WHEAT(Ribulose bisphosphate carboxylase small chain PW9, chloroplastic OS=Triticum aestivum OX=4565 PE=3 SV=1)
TraesCS2A02G067300		Ribulose bisphosphate carboxylase small chain [Source:UniProtKB/TrEMBL%3BAcc:W5C9Y4]	956	1110.17	271.81	99.48	26.9	99.48	26.9	0.254254	-1.97566	4.72e-114	6.24e-112	yes	down	XP_020168773.1(ribulose bisphosphate carboxylase small chain PW9, chloroplastic-like [Aegilops tauschii subsp. tauschii])	GO:0004497(molecular_function:monooxygenase activity); GO:0016984(molecular_function:ribulose-bisphosphate carboxylase activity); GO:0009853(biological_process:photorespiration); GO:0019253(biological_process:reductive pentose-phosphate cycle); GO:0055114(biological_process:oxidation-reduction process); GO:0009507(cellular_component:chloroplast)	K01602	rbcS	map00630(Glyoxylate and dicarboxylate metabolism); map00710(Carbon fixation in photosynthetic organisms)	COG4451(C:Energy production and conversion)	COG4451(RuBisCO catalyzes two reactions the carboxylation of D- ribulose 1,5-bisphosphate, the primary event in carbon dioxide fixation, as well as the oxidative fragmentation of the pentose substrate. Both reactions occur simultaneously and in competition at the same active site)	PF00101.17(RuBisCO_small:Ribulose bisphosphate carboxylase, small chain); PF12338.5(RbcS:Ribulose-1,5-bisphosphate carboxylase small subunit)	sp|P26667|RBS2_WHEAT(Ribulose bisphosphate carboxylase small chain PW9, chloroplastic OS=Triticum aestivum OX=4565 PE=3 SV=1)
TraesCS2D02G065600		Ribulose bisphosphate carboxylase small chain [Source:UniProtKB/TrEMBL%3BAcc:W5C9Y4]	1001	341.83	39.51	28.77	3.67	28.77	3.67	0.12003	-3.05853	9.36e-59	6.15e-57	yes	down	XP_020168773.1(ribulose bisphosphate carboxylase small chain PW9, chloroplastic-like [Aegilops tauschii subsp. tauschii])	GO:0004497(molecular_function:monooxygenase activity); GO:0016984(molecular_function:ribulose-bisphosphate carboxylase activity); GO:0009853(biological_process:photorespiration); GO:0019253(biological_process:reductive pentose-phosphate cycle); GO:0055114(biological_process:oxidation-reduction process); GO:0009507(cellular_component:chloroplast)	K01602	rbcS	map00630(Glyoxylate and dicarboxylate metabolism); map00710(Carbon fixation in photosynthetic organisms)	COG4451(C:Energy production and conversion)	COG4451(RuBisCO catalyzes two reactions the carboxylation of D- ribulose 1,5-bisphosphate, the primary event in carbon dioxide fixation, as well as the oxidative fragmentation of the pentose substrate. Both reactions occur simultaneously and in competition at the same active site)	PF00101.17(RuBisCO_small:Ribulose bisphosphate carboxylase, small chain); PF12338.5(RbcS:Ribulose-1,5-bisphosphate carboxylase small subunit)	sp|P26667|RBS2_WHEAT(Ribulose bisphosphate carboxylase small chain PW9, chloroplastic OS=Triticum aestivum OX=4565 PE=3 SV=1)
TraesCS5B02G162600		Ribulose bisphosphate carboxylase small chain [Source:UniProtKB/TrEMBL%3BAcc:W5F0E6]	1032	9218.8	1898.56	759.85	172.3	759.85	172.3	0.213866	-2.22522	0	0	yes	down	XP_020171286.1(ribulose bisphosphate carboxylase small chain clone 512 [Aegilops tauschii subsp. tauschii])	GO:0004497(molecular_function:monooxygenase activity); GO:0016984(molecular_function:ribulose-bisphosphate carboxylase activity); GO:0009853(biological_process:photorespiration); GO:0019253(biological_process:reductive pentose-phosphate cycle); GO:0055114(biological_process:oxidation-reduction process); GO:0009507(cellular_component:chloroplast)	K01602	rbcS	map00630(Glyoxylate and dicarboxylate metabolism); map00710(Carbon fixation in photosynthetic organisms)	COG4451(C:Energy production and conversion)	COG4451(RuBisCO catalyzes two reactions the carboxylation of D- ribulose 1,5-bisphosphate, the primary event in carbon dioxide fixation, as well as the oxidative fragmentation of the pentose substrate. Both reactions occur simultaneously and in competition at the same active site)	PF00101.17(RuBisCO_small:Ribulose bisphosphate carboxylase, small chain); PF12338.5(RbcS:Ribulose-1,5-bisphosphate carboxylase small subunit)	sp|Q40004|RBS_HORVU(Ribulose bisphosphate carboxylase small chain, chloroplastic OS=Hordeum vulgare OX=4513 PE=2 SV=1)
TraesCS5A02G165700		Ribulose bisphosphate carboxylase small chain [Source:UniProtKB/TrEMBL%3BAcc:W5F0E6]	871	8776.59	1435.34	895.97	162.55	895.97	162.55	0.169833	-2.55781	0	0	yes	down	XP_020171286.1(ribulose bisphosphate carboxylase small chain clone 512 [Aegilops tauschii subsp. tauschii])		K01602	rbcS	map00630(Glyoxylate and dicarboxylate metabolism); map00710(Carbon fixation in photosynthetic organisms)	COG4451(C:Energy production and conversion)	COG4451(RuBisCO catalyzes two reactions the carboxylation of D- ribulose 1,5-bisphosphate, the primary event in carbon dioxide fixation, as well as the oxidative fragmentation of the pentose substrate. Both reactions occur simultaneously and in competition at the same active site)	PF00101.17(RuBisCO_small:Ribulose bisphosphate carboxylase, small chain); PF12338.5(RbcS:Ribulose-1,5-bisphosphate carboxylase small subunit)	sp|Q40004|RBS_HORVU(Ribulose bisphosphate carboxylase small chain, chloroplastic OS=Hordeum vulgare OX=4513 PE=2 SV=1)
TraesCS5D02G169900		Ribulose bisphosphate carboxylase small chain [Source:UniProtKB/TrEMBL%3BAcc:W5F0E6]	875	3809.44	444.45	388.56	50.33	388.56	50.33	0.121159	-3.04503	0	0	yes	down	XP_020171286.1(ribulose bisphosphate carboxylase small chain clone 512 [Aegilops tauschii subsp. tauschii])	GO:0004497(molecular_function:monooxygenase activity); GO:0016984(molecular_function:ribulose-bisphosphate carboxylase activity); GO:0009853(biological_process:photorespiration); GO:0019253(biological_process:reductive pentose-phosphate cycle); GO:0055114(biological_process:oxidation-reduction process); GO:0009507(cellular_component:chloroplast)	K01602	rbcS	map00630(Glyoxylate and dicarboxylate metabolism); map00710(Carbon fixation in photosynthetic organisms)	COG4451(C:Energy production and conversion)	COG4451(RuBisCO catalyzes two reactions the carboxylation of D- ribulose 1,5-bisphosphate, the primary event in carbon dioxide fixation, as well as the oxidative fragmentation of the pentose substrate. Both reactions occur simultaneously and in competition at the same active site)	PF00101.17(RuBisCO_small:Ribulose bisphosphate carboxylase, small chain); PF12338.5(RbcS:Ribulose-1,5-bisphosphate carboxylase small subunit)	sp|Q40004|RBS_HORVU(Ribulose bisphosphate carboxylase small chain, chloroplastic OS=Hordeum vulgare OX=4513 PE=2 SV=1)
TraesCS5D02G169600		Ribulose bisphosphate carboxylase small chain [Source:UniProtKB/TrEMBL%3BAcc:W5F0E6]	935	5945.63	599.84	551.51	61.5	551.51	61.5	0.104768	-3.25473	0	0	yes	down	XP_020171286.1(ribulose bisphosphate carboxylase small chain clone 512 [Aegilops tauschii subsp. tauschii])	GO:0004497(molecular_function:monooxygenase activity); GO:0016984(molecular_function:ribulose-bisphosphate carboxylase activity); GO:0009853(biological_process:photorespiration); GO:0019253(biological_process:reductive pentose-phosphate cycle); GO:0055114(biological_process:oxidation-reduction process); GO:0009507(cellular_component:chloroplast)	K01602	rbcS	map00630(Glyoxylate and dicarboxylate metabolism); map00710(Carbon fixation in photosynthetic organisms)	COG4451(C:Energy production and conversion)	COG4451(RuBisCO catalyzes two reactions the carboxylation of D- ribulose 1,5-bisphosphate, the primary event in carbon dioxide fixation, as well as the oxidative fragmentation of the pentose substrate. Both reactions occur simultaneously and in competition at the same active site)	PF00101.17(RuBisCO_small:Ribulose bisphosphate carboxylase, small chain); PF12338.5(RbcS:Ribulose-1,5-bisphosphate carboxylase small subunit)	sp|Q40004|RBS_HORVU(Ribulose bisphosphate carboxylase small chain, chloroplastic OS=Hordeum vulgare OX=4513 PE=2 SV=1)
TraesCS5B02G220000		S-adenosylmethionine decarboxylase proenzyme [Source:UniProtKB/TrEMBL%3BAcc:A0A1D5ZD18]	1179	7	1	0.47	0.07	0.47	0.07	0.148352	-2.7529	0.028171	0.0884348	no	down	XP_020165214.1(S-adenosylmethionine decarboxylase proenzyme-like [Aegilops tauschii subsp. tauschii])	GO:0006557(biological_process:S-adenosylmethioninamine biosynthetic process); GO:0005829(cellular_component:cytosol); GO:0006597(biological_process:spermine biosynthetic process); GO:0008295(biological_process:spermidine biosynthetic process); GO:0004014(molecular_function:adenosylmethionine decarboxylase activity)	K01611	speD, AMD1	map00270(Cysteine and methionine metabolism); map00330(Arginine and proline metabolism)	ENOG410XRN0(E:Amino acid transport and metabolism)	ENOG410XRN0(S-adenosylmethionine decarboxylase proenzyme)	PF01536.13(SAM_decarbox:Adenosylmethionine decarboxylase)	sp|Q0JC10|DCAM_ORYSJ(S-adenosylmethionine decarboxylase proenzyme OS=Oryza sativa subsp. japonica OX=39947 GN=SAMDC PE=2 SV=1)
TraesCS6D02G230100		S-adenosylmethionine synthase [Source:UniProtKB/TrEMBL%3BAcc:A0A1D6B308]	2661	3824.4	870.17	111.37	27.75	111.37	27.75	0.236283	-2.08141	0	0	yes	down	XP_020178978.1(S-adenosylmethionine synthase 3 [Aegilops tauschii subsp. tauschii])	GO:0005737(cellular_component:cytoplasm); GO:0004478(molecular_function:methionine adenosyltransferase activity); GO:0006556(biological_process:S-adenosylmethionine biosynthetic process); GO:0006730(biological_process:one-carbon metabolic process); GO:0046872(molecular_function:metal ion binding); GO:0005829(cellular_component:cytosol); GO:0005524(molecular_function:ATP binding)	K00789	metK	map00270(Cysteine and methionine metabolism)	COG0192(H:Coenzyme transport and metabolism)	COG0192(Catalyzes the formation of S-adenosylmethionine from methionine and ATP)	PF02773.13(S-AdoMet_synt_C:S-adenosylmethionine synthetase, C-terminal domain); PF02772.13(S-AdoMet_synt_M:S-adenosylmethionine synthetase, central domain); PF00438.17(S-AdoMet_synt_N:S-adenosylmethionine synthetase, N-terminal domain)	sp|Q4LB22|METK3_HORVU(S-adenosylmethionine synthase 3 OS=Hordeum vulgare OX=4513 GN=SAM3 PE=2 SV=1)
TraesCS6A02G248000		S-adenosylmethionine synthase [Source:UniProtKB/TrEMBL%3BAcc:A0A1D6B308]	2112	1727.51	331.17	95.92	24.8	95.92	24.8	0.199078	-2.3286	2.59e-216	6.4e-214	yes	down	XP_020178978.1(S-adenosylmethionine synthase 3 [Aegilops tauschii subsp. tauschii])	GO:0005737(cellular_component:cytoplasm); GO:0004478(molecular_function:methionine adenosyltransferase activity); GO:0006556(biological_process:S-adenosylmethionine biosynthetic process); GO:0006730(biological_process:one-carbon metabolic process); GO:0046872(molecular_function:metal ion binding); GO:0005829(cellular_component:cytosol); GO:0005524(molecular_function:ATP binding)	K00789	metK	map00270(Cysteine and methionine metabolism)	COG0192(H:Coenzyme transport and metabolism)	COG0192(Catalyzes the formation of S-adenosylmethionine from methionine and ATP)	PF02773.13(S-AdoMet_synt_C:S-adenosylmethionine synthetase, C-terminal domain); PF02772.13(S-AdoMet_synt_M:S-adenosylmethionine synthetase, central domain); PF00438.17(S-AdoMet_synt_N:S-adenosylmethionine synthetase, N-terminal domain)	sp|Q4LB22|METK3_HORVU(S-adenosylmethionine synthase 3 OS=Hordeum vulgare OX=4513 GN=SAM3 PE=2 SV=1)
TraesCS3A02G246400		Serine/threonine-protein kinase [Source:UniProtKB/TrEMBL%3BAcc:A0A1D5V8E5]	3817	5	1	0.09	0.02	0.09	0.02	0.207693	-2.26747	0.0965106	0.234236	no	down	EMS50642.1(Putative receptor protein kinase ZmPK1 [Triticum urartu])	GO:0006468(biological_process:protein phosphorylation); GO:0016021(cellular_component:integral component of membrane); GO:0004674(molecular_function:protein serine/threonine kinase activity); GO:0005886(cellular_component:plasma membrane); GO:0005524(molecular_function:ATP binding); GO:0048544(biological_process:recognition of pollen)				COG0515(T:Signal transduction mechanisms)	COG0515(Serine Threonine protein kinase)	PF00069.22(Pkinase:Protein kinase domain); PF07714.14(Pkinase_Tyr:Protein tyrosine kinase); PF01453.21(B_lectin:D-mannose binding lectin); PF00954.17(S_locus_glycop:S-locus glycoprotein domain); PF00024.23(PAN_1:PAN domain); PF08276.8(PAN_2:PAN-like domain)	sp|P17801|KPRO_MAIZE(Putative receptor protein kinase ZmPK1 OS=Zea mays OX=4577 GN=PK1 PE=2 SV=2)
TraesCS7D02G064300		Starch synthase%2C chloroplastic/amyloplastic [Source:UniProtKB/TrEMBL%3BAcc:Q9S7N5]	2205	4	1	0.13	0.03	0.13	0.03	0.259617	-1.94555	0.177443	0.371219	no	down	AAF06938.1(granule-bound starch synthase WX-TtD protein [Aegilops tauschii])	GO:0009501(cellular_component:amyloplast); GO:0004373(molecular_function:glycogen (starch) synthase activity); GO:0009507(cellular_component:chloroplast); GO:0019252(biological_process:starch biosynthetic process)	K13679	WAXY	map00500(Starch and sucrose metabolism)	COG0297(S:Function unknown)	COG0297(-)	PF08323.8(Glyco_transf_5:Starch synthase catalytic domain); PF00534.17(Glycos_transf_1:Glycosyl transferases group 1); PF13692.3(Glyco_trans_1_4:Glycosyl transferases group 1)	sp|P27736|SSG1_WHEAT(Granule-bound starch synthase 1, chloroplastic/amyloplastic OS=Triticum aestivum OX=4565 GN=WAXY PE=1 SV=1)
TraesCS2B02G068800		Sulfotransferase [Source:UniProtKB/TrEMBL%3BAcc:A0A1D5UAJ5]	1023	13	2	1.06	0.18	1.06	0.18	0.159764	-2.64598	0.00340346	0.0146647	no	down	EMS63801.1(Sulfotransferase 16 [Triticum urartu])	GO:0016740(molecular_function:transferase activity); GO:0008146(molecular_function:sulfotransferase activity)				ENOG4111H56(S:Function unknown)	ENOG4111H56(Sulfotransferase)	PF00685.24(Sulfotransfer_1:Sulfotransferase domain); PF13469.3(Sulfotransfer_3:Sulfotransferase family)	sp|Q9FZ80|SOT17_ARATH(Cytosolic sulfotransferase 17 OS=Arabidopsis thaliana OX=3702 GN=SOT17 PE=1 SV=1)
TraesCS7D02G040300		Sulfotransferase [Source:UniProtKB/TrEMBL%3BAcc:A0A1D6D0Z6]	1141	53.06	13	3.76	1.01	3.76	1.01	0.25443	-1.97466	7.03e-07	6e-06	yes	down	XP_020186380.1(cytosolic sulfotransferase 5-like [Aegilops tauschii subsp. tauschii])	GO:0016740(molecular_function:transferase activity)				ENOG4111H56(S:Function unknown)	ENOG4111H56(Sulfotransferase)	PF00685.24(Sulfotransfer_1:Sulfotransferase domain); PF13469.3(Sulfotransfer_3:Sulfotransferase family)	sp|Q9FG94|SOT1_ARATH(Cytosolic sulfotransferase 1 OS=Arabidopsis thaliana OX=3702 GN=SOT1 PE=2 SV=1)
TraesCS6B02G105200		Sulfotransferase [Source:UniProtKB/TrEMBL%3BAcc:A0A1D6SA13]	975	21	3	1.83	0.29	1.83	0.29	0.148352	-2.7529	0.000143722	0.00085355	yes	down	XP_020147515.1(cytosolic sulfotransferase 3-like [Aegilops tauschii subsp. tauschii])					ENOG4111H56(S:Function unknown)	ENOG4111H56(Sulfotransferase)	PF00685.24(Sulfotransfer_1:Sulfotransferase domain); PF13469.3(Sulfotransfer_3:Sulfotransferase family)	sp|P52839|SOT12_ARATH(Cytosolic sulfotransferase 12 OS=Arabidopsis thaliana OX=3702 GN=SOT12 PE=1 SV=2)
TraesCS6D02G100000		Terpene cyclase/mutase family member [Source:UniProtKB/TrEMBL%3BAcc:A0A1D6BED4]	2642	9	1	0.24	0.03	0.24	0.03	0.115385	-3.11547	0.00816796	0.0314015	no	down	XP_020148994.1(achilleol B synthase-like [Aegilops tauschii subsp. tauschii])	GO:0016866(molecular_function:intramolecular transferase activity)				COG1657(I:Lipid transport and metabolism)	COG1657(Squalene--hopene cyclase)	PF13243.3(SQHop_cyclase_C:Squalene-hopene cyclase C-terminal domain); PF13249.3(SQHop_cyclase_N:Squalene-hopene cyclase N-terminal domain); PF00432.18(Prenyltrans:Prenyltransferase and squalene oxidase repeat)	sp|Q2R712|ACBSY_ORYSJ(Achilleol B synthase OS=Oryza sativa subsp. japonica OX=39947 GN=Os11g0285000 PE=1 SV=1)
TraesCS5A02G017900		Thaumatin-like protein [Source:UniProtKB/TrEMBL%3BAcc:Q8S4P7]	942	7	0	0.64	0	0.64	0	0.0741762	-3.7529	0.0118651	0.0430674	no	down	AAM15877.1(thaumatin-like protein [Triticum aestivum])					ENOG4111KEV(S:Function unknown); ENOG41105QU(S:Function unknown); ENOG410YD4X(S:Function unknown)	ENOG4111KEV(thaumatin-like protein); ENOG41105QU(THN); ENOG410YD4X(thaumatin-like protein)	PF00314.14(Thaumatin:Thaumatin family)	sp|P81370|TLP_ACTDE(Thaumatin-like protein OS=Actinidia deliciosa OX=3627 GN=tlp PE=1 SV=2)
TraesCS3D02G326900		Tubulin beta chain [Source:UniProtKB/TrEMBL%3BAcc:A0A1D5WNC9]	2382	10.78	1	0.32	0.03	0.32	0.03	0.0963327	-3.37583	0.00271433	0.0120009	no	down	XP_020178748.1(tubulin beta-2 chain [Aegilops tauschii subsp. tauschii])	GO:0005737(cellular_component:cytoplasm); GO:0007017(biological_process:microtubule-based process); GO:0003924(molecular_function:GTPase activity); GO:0005200(molecular_function:structural constituent of cytoskeleton); GO:0005874(cellular_component:microtubule); GO:0005525(molecular_function:GTP binding)	K07375	TUBB	map04145(Phagosome)	COG5023(Z:Cytoskeleton)	COG5023(protein polymerization)	PF00091.22(Tubulin:Tubulin/FtsZ family, GTPase domain); PF03953.14(Tubulin_C:Tubulin C-terminal domain); PF13809.3(Tubulin_2:Tubulin like)	sp|P93176|TBB_HORVU(Tubulin beta chain OS=Hordeum vulgare OX=4513 GN=TUBB PE=2 SV=1)
TraesCS1D02G309200	TUBB5	Tubulin beta-5 chain [Source:UniProtKB/Swiss-Prot%3BAcc:Q9ZRA8]	2003	9	2	0.32	0.08	0.32	0.08	0.23077	-2.11547	0.0326903	0.0997907	no	down	XP_020166556.1(tubulin beta-5 chain [Aegilops tauschii subsp. tauschii])		K07375	TUBB	map04145(Phagosome)	COG5023(Z:Cytoskeleton)	COG5023(protein polymerization)	PF00091.22(Tubulin:Tubulin/FtsZ family, GTPase domain); PF03953.14(Tubulin_C:Tubulin C-terminal domain); PF13809.3(Tubulin_2:Tubulin like)	sp|Q9ZRA8|TBB5_WHEAT(Tubulin beta-5 chain OS=Triticum aestivum OX=4565 GN=TUBB5 PE=2 SV=1)
TraesCSU02G032900		Type 2 non specific lipid transfer protein [Source:UniProtKB/TrEMBL%3BAcc:Q2PCC7]	290	6	0	4.15	0	4.15	0	0.0865389	-3.53051	0.0227538	0.0742286	no	down	XP_020197265.1(non-specific lipid-transfer protein 2P [Aegilops tauschii subsp. tauschii])	GO:0006869(biological_process:lipid transport); GO:0005618(cellular_component:cell wall); GO:0006810(biological_process:transport); GO:0008289(molecular_function:lipid binding); GO:0071555(biological_process:cell wall organization); GO:0005576(cellular_component:extracellular region)				ENOG410Z1B5(S:Function unknown); ENOG410YV7D(U:Intracellular trafficking, secretion, and vesicular transport)	ENOG410Z1B5(Bifunctional inhibitor lipid-transfer protein seed storage 2S albumin-like protein); ENOG410YV7D(nonspecific lipid-transfer protein)	PF14368.3(LTP_2:Probable lipid transfer)	sp|P82900|NLT2G_WHEAT(Non-specific lipid-transfer protein 2G OS=Triticum aestivum OX=4565 PE=1 SV=2)
TraesCSU02G055100		Very-long-chain (3R)-3-hydroxyacyl-CoA dehydratase [Source:UniProtKB/TrEMBL%3BAcc:A0A080YUP7]	992	6.96	0	0.59	0	0.59	0	0.0746025	-3.74463	0.0121763	0.0439533	no	down	CDM87134.1(unnamed protein product [Triticum aestivum])	GO:0006633(biological_process:fatty acid biosynthetic process); GO:0016021(cellular_component:integral component of membrane); GO:0016829(molecular_function:lyase activity); GO:0007275(biological_process:multicellular organism development); GO:0005789(cellular_component:endoplasmic reticulum membrane)	K10703	HACD, PHS1, PAS2	map01040(Biosynthesis of unsaturated fatty acids); map00062(Fatty acid elongation)	COG5198(S:Function unknown); ENOG410XRTN(S:Function unknown)	COG5198(Protein tyrosine phosphatase-like); ENOG410XRTN(U-box domain-containing protein)	PF04387.11(PTPLA:Protein tyrosine phosphatase-like protein, PTPLA)	sp|Q7XSZ4|HACDA_ORYSJ(Very-long-chain (3R)-3-hydroxyacyl-CoA dehydratase PASTICCINO 2A OS=Oryza sativa subsp. japonica OX=39947 GN=PAS2A PE=2 SV=2)
TraesCS3B02G089500		Very-long-chain (3R)-3-hydroxyacyl-CoA dehydratase [Source:UniProtKB/TrEMBL%3BAcc:A0A1D5VTA6]	986	6	1	0.52	0.09	0.52	0.09	0.173078	-2.53051	0.0522208	0.144727	no	down	XP_020171760.1(very-long-chain (3R)-3-hydroxyacyl-CoA dehydratase PASTICCINO 2B-like [Aegilops tauschii subsp. tauschii])	GO:0006633(biological_process:fatty acid biosynthetic process); GO:0016021(cellular_component:integral component of membrane); GO:0016829(molecular_function:lyase activity); GO:0007275(biological_process:multicellular organism development); GO:0005789(cellular_component:endoplasmic reticulum membrane)	K10703;K11713	HACD, PHS1, PAS2;PGTB1	map01040(Biosynthesis of unsaturated fatty acids); map00062(Fatty acid elongation)	COG5198(S:Function unknown)	COG5198(Protein tyrosine phosphatase-like)	PF04387.11(PTPLA:Protein tyrosine phosphatase-like protein, PTPLA)	sp|Q5ZEJ0|HACDB_ORYSJ(Very-long-chain (3R)-3-hydroxyacyl-CoA dehydratase PASTICCINO 2B OS=Oryza sativa subsp. japonica OX=39947 GN=PAS2B PE=2 SV=1)
TraesCS4D02G061600			1979	4	1	0.15	0.04	0.15	0.04	0.259617	-1.94555	0.177443	0.371219	no	down	XP_020174690.1(peptide-N4-(N-acetyl-beta-glucosaminyl)asparagine amidase A-like [Aegilops tauschii subsp. tauschii])					ENOG410XR8Z(S:Function unknown)	ENOG410XR8Z(Peptide-N(4)-(N-acetyl-beta-glucosaminyl)asparagine amidase)	PF12222.5(PNGaseA:Peptide N-acetyl-beta-D-glucosaminyl asparaginase amidase A)	sp|P81898|PNAA_PRUDU(Peptide-N4-(N-acetyl-beta-glucosaminyl)asparagine amidase A OS=Prunus dulcis OX=3755 PE=1 SV=2)
TraesCS7D02G499300			1995	4	1	0.14	0.04	0.14	0.04	0.259617	-1.94555	0.177443	0.371219	no	down	XP_020163173.1(lysosomal Pro-X carboxypeptidase-like [Aegilops tauschii subsp. tauschii])	GO:0008239(molecular_function:dipeptidyl-peptidase activity); GO:0006508(biological_process:proteolysis); GO:0004185(molecular_function:serine-type carboxypeptidase activity); GO:0008236(molecular_function:serine-type peptidase activity)	K01285	PRCP		ENOG410Y38A(S:Function unknown)	ENOG410Y38A(Lysosomal Pro-X)	PF05577.9(Peptidase_S28:Serine carboxypeptidase S28); PF12146.5(Hydrolase_4:Serine aminopeptidase, S33)	sp|Q5RBU7|PCP_PONAB(Lysosomal Pro-X carboxypeptidase OS=Pongo abelii OX=9601 GN=PRCP PE=2 SV=1)
TraesCS3A02G478100			1999	8	2	0.29	0.08	0.29	0.08	0.259617	-1.94555	0.0564809	0.153705	no	down	CDM86316.1(unnamed protein product [Triticum aestivum])	GO:0004367(molecular_function:glycerol-3-phosphate dehydrogenase [NAD+] activity); GO:0005975(biological_process:carbohydrate metabolic process); GO:0009331(cellular_component:glycerol-3-phosphate dehydrogenase complex); GO:0046168(biological_process:glycerol-3-phosphate catabolic process); GO:0051287(molecular_function:NAD binding); GO:0005829(cellular_component:cytosol); GO:0055114(biological_p…	K00006	GPD1	map00564(Glycerophospholipid metabolism)	COG0240(C:Energy production and conversion)	COG0240(glycerol-3-phosphate dehydrogenase)	PF07479.11(NAD_Gly3P_dh_C:NAD-dependent glycerol-3-phosphate dehydrogenase C-terminus); PF01210.20(NAD_Gly3P_dh_N:NAD-dependent glycerol-3-phosphate dehydrogenase N-terminus)	sp|Q8S0G4|GPDH1_ORYSJ(Probable glycerol-3-phosphate dehydrogenase [NAD(+)] 1, cytosolic OS=Oryza sativa subsp. japonica OX=39947 GN=Os01g0939600 PE=2 SV=1)
TraesCS3D02G180300			2009	4	1	0.14	0.04	0.14	0.04	0.259617	-1.94555	0.177443	0.371219	no	down	XP_020171413.1(ABC transporter F family member 4-like isoform X1 [Aegilops tauschii subsp. tauschii])					ENOG410ZNU1(T:Signal transduction mechanisms); ENOG410XUTQ(T:Signal transduction mechanisms)	ENOG410ZNU1(FHA domaincontaining protein); ENOG410XUTQ(FHA domaincontaining protein)	PF00498.23(FHA:FHA domain); PF16697.2(Yop-YscD_cpl:Inner membrane component of T3SS, cytoplasmic domain)	sp|O23305|Y4449_ARATH(FHA domain-containing protein At4g14490 OS=Arabidopsis thaliana OX=3702 GN=At4g14490 PE=1 SV=1)
TraesCS3D02G453500			2014	4	1	0.14	0.04	0.14	0.04	0.259617	-1.94555	0.177443	0.371219	no	down	XP_020147650.1(F-box/LRR-repeat protein 13-like [Aegilops tauschii subsp. tauschii])					ENOG410XTCJ(S:Function unknown); ENOG410Z9JM(S:Function unknown); ENOG411172Q(S:Function unknown)	ENOG410XTCJ(tetratricopeptide repeat domain); ENOG410Z9JM(f-box family); ENOG411172Q(f-box family)	PF08387.7(FBD:FBD); PF00646.30(F-box:F-box domain); PF12937.4(F-box-like:F-box-like)	sp|Q9FNK0|FDL30_ARATH(Putative F-box/FBD/LRR-repeat protein At5g22610 OS=Arabidopsis thaliana OX=3702 GN=At5g22610 PE=4 SV=1)
TraesCS5A02G316600			2015	32	8	1.14	0.31	1.14	0.31	0.259617	-1.94555	0.000136396	0.000813137	yes	down	XP_020196570.1(cytochrome P450 78A9-like [Aegilops tauschii subsp. tauschii])	GO:0004497(molecular_function:monooxygenase activity); GO:0016705(molecular_function:oxidoreductase activity, acting on paired donors, with incorporation or reduction of molecular oxygen); GO:0020037(molecular_function:heme binding); GO:0016709(molecular_function:oxidoreductase activity, acting on paired donors, with incorporation or reduction of molecular oxygen, NAD(P)H as one donor, and incorp…				COG2124(Q:Secondary metabolites biosynthesis, transport and catabolism)	COG2124(Cytochrome p450)	PF00067.19(p450:Cytochrome P450)	sp|Q9SLP1|C78A9_ARATH(Cytochrome P450 78A9 OS=Arabidopsis thaliana OX=3702 GN=CYP78A9 PE=2 SV=1)
TraesCS6D02G077300			2020	4	1	0.14	0.04	0.14	0.04	0.259617	-1.94555	0.177443	0.371219	no	down	XP_003562988.1(pre-rRNA-processing protein ESF1 [Brachypodium distachyon])					COG5638(S:Function unknown)	COG5638(ESF1, nucleolar pre-rRNA processing protein, homolog (S. cerevisiae))	PF08159.9(NUC153:NUC153 domain)	sp|O74828|ESF1_SCHPO(Pre-rRNA-processing protein esf1 OS=Schizosaccharomyces pombe (strain 972 / ATCC 24843) OX=284812 GN=esf1 PE=1 SV=1)
TraesCS3B02G022000			2025	8	2	0.28	0.08	0.28	0.08	0.259617	-1.94555	0.0564809	0.153705	no	down	CDM80436.1(unnamed protein product [Triticum aestivum])	GO:0016021(cellular_component:integral component of membrane); GO:0016757(molecular_function:transferase activity, transferring glycosyl groups)	K18134	EOGT	map00514(Other types of O-glycan biosynthesis)	ENOG410ZHQA(S:Function unknown)	ENOG410ZHQA(glycosyltransferase)	PF04577.11(DUF563:Protein of unknown function (DUF563))	sp|Q5NDE4|PMGT2_TAKRU(Protein O-linked-mannose beta-1,4-N-acetylglucosaminyltransferase 2 OS=Takifugu rubripes OX=31033 GN=pomgnt2 PE=2 SV=1)
TraesCS4D02G076200			2047	4	1	0.14	0.04	0.14	0.04	0.259617	-1.94555	0.177443	0.371219	no	down	XP_020199546.1(uncharacterized protein LOC109785362 [Aegilops tauschii subsp. tauschii])					ENOG41113AJ(S:Function unknown)	ENOG41113AJ(expressed protein)	PF04788.9(DUF620:Protein of unknown function (DUF620))
TraesCS3D02G415600			2053	8	2	0.28	0.08	0.28	0.08	0.259617	-1.94555	0.0564809	0.153705	no	down	XP_020192498.1(pentatricopeptide repeat-containing protein At3g29230-like [Aegilops tauschii subsp. tauschii])	GO:0005739(cellular_component:mitochondrion)				ENOG410Z7Z7(S:Function unknown)	ENOG410Z7Z7(-)	PF01535.17(PPR:PPR repeat); PF13041.3(PPR_2:PPR repeat family); PF12854.4(PPR_1:PPR repeat); PF13812.3(PPR_3:Pentatricopeptide repeat domain)	sp|Q9LS72|PP261_ARATH(Pentatricopeptide repeat-containing protein At3g29230 OS=Arabidopsis thaliana OX=3702 GN=PCMP-E27 PE=2 SV=1)
TraesCS1B02G014100			2055	4	1	0.14	0.04	0.14	0.04	0.259617	-1.94555	0.177443	0.371219	no	down	EMS48967.1(Putative disease resistance protein RGA4 [Triticum urartu])					COG4886(S:Function unknown)	COG4886(leucine Rich Repeat)	PF00931.19(NB-ARC:NB-ARC domain); PF12799.4(LRR_4:Leucine Rich repeats (2 copies)); PF13855.3(LRR_8:Leucine rich repeat)	sp|Q7XA39|RGA4_SOLBU(Putative disease resistance protein RGA4 OS=Solanum bulbocastanum OX=147425 GN=RGA4 PE=2 SV=1)
TraesCS5D02G353300			2070	8	2	0.28	0.07	0.28	0.07	0.259617	-1.94555	0.0564809	0.153705	no	down	XP_020173546.1(uncharacterized protein LOC109759124 [Aegilops tauschii subsp. tauschii])	GO:0015031(biological_process:protein transport); GO:0005739(cellular_component:mitochondrion)	K19476	IST1	map04144(Endocytosis)	ENOG410YG52(S:Function unknown)	ENOG410YG52(positive regulation of collateral sprouting)	PF03398.11(Ist1:Regulator of Vps4 activity in the MVB pathway)	sp|Q568Z6|IST1_RAT(IST1 homolog OS=Rattus norvegicus OX=10116 GN=Ist1 PE=2 SV=1)
TraesCS1A02G309700			2085	4	1	0.16	0.04	0.16	0.04	0.259617	-1.94555	0.177443	0.371219	no	down	XP_020166556.1(tubulin beta-5 chain [Aegilops tauschii subsp. tauschii])	GO:0005737(cellular_component:cytoplasm); GO:0007017(biological_process:microtubule-based process); GO:0003924(molecular_function:GTPase activity); GO:0005200(molecular_function:structural constituent of cytoskeleton); GO:0005874(cellular_component:microtubule); GO:0005525(molecular_function:GTP binding)	K07375	TUBB	map04145(Phagosome)	COG5023(Z:Cytoskeleton)	COG5023(protein polymerization)	PF00091.22(Tubulin:Tubulin/FtsZ family, GTPase domain); PF03953.14(Tubulin_C:Tubulin C-terminal domain); PF13809.3(Tubulin_2:Tubulin like)	sp|Q9ZRA8|TBB5_WHEAT(Tubulin beta-5 chain OS=Triticum aestivum OX=4565 GN=TUBB5 PE=2 SV=1)
TraesCS4B02G040700			2145	4	1	0.13	0.04	0.13	0.04	0.259617	-1.94555	0.177443	0.371219	no	down	XP_020156232.1(receptor-like protein 2 [Aegilops tauschii subsp. tauschii])	GO:0016020(cellular_component:membrane)				COG4886(S:Function unknown); COG0515(T:Signal transduction mechanisms)	COG4886(leucine Rich Repeat); COG0515(Serine Threonine protein kinase)	PF13855.3(LRR_8:Leucine rich repeat); PF12799.4(LRR_4:Leucine Rich repeats (2 copies)); PF00560.30(LRR_1:Leucine Rich Repeat); PF08263.9(LRRNT_2:Leucine rich repeat N-terminal domain)	sp|Q9SHI4|RLP3_ARATH(Receptor-like protein 3 OS=Arabidopsis thaliana OX=3702 GN=RLP3 PE=2 SV=1)
TraesCS5D02G330600			2154	8	2	0.26	0.07	0.26	0.07	0.259617	-1.94555	0.0564809	0.153705	no	down	XP_020192102.1(wall-associated receptor kinase 5-like [Aegilops tauschii subsp. tauschii])	GO:0009987(biological_process:cellular process); GO:0016020(cellular_component:membrane); GO:0005488(molecular_function:binding); GO:0016301(molecular_function:kinase activity)	K04733	IRAK4		COG0515(T:Signal transduction mechanisms)	COG0515(Serine Threonine protein kinase)	PF00069.22(Pkinase:Protein kinase domain); PF07714.14(Pkinase_Tyr:Protein tyrosine kinase); PF13947.3(GUB_WAK_bind:Wall-associated receptor kinase galacturonan-binding); PF07645.12(EGF_CA:Calcium-binding EGF domain)	sp|Q9LMN7|WAK5_ARATH(Wall-associated receptor kinase 5 OS=Arabidopsis thaliana OX=3702 GN=WAK5 PE=2 SV=1)
TraesCS7A02G141400			2171	4	1	0.45	0.04	0.45	0.04	0.259617	-1.94555	0.177443	0.371219	no	down	BAJ90636.1(predicted protein [Hordeum vulgare subsp. vulgare])	GO:0016020(cellular_component:membrane); GO:0005975(biological_process:carbohydrate metabolic process); GO:0016798(molecular_function:hydrolase activity, acting on glycosyl bonds)	K07964	HPSE	map00531(Glycosaminoglycan degradation)	ENOG410YDJW(G:Carbohydrate transport and metabolism)	ENOG410YDJW(Heparanase)	PF03662.11(Glyco_hydro_79n:Glycosyl hydrolase family 79, N-terminal domain)	sp|Q9FZP1|HPSE3_ARATH(Heparanase-like protein 3 OS=Arabidopsis thaliana OX=3702 GN=At5g34940 PE=2 SV=2)
TraesCS1A02G101700			2196	8.6	2.15	0.28	0.07	0.28	0.07	0.259617	-1.94555	0.0479809	0.134894	no	down	CAD45027.1(NBS-LRR disease resistance protein homologue [Hordeum vulgare])					COG4886(S:Function unknown)	COG4886(leucine Rich Repeat)	PF00931.19(NB-ARC:NB-ARC domain); PF13191.3(AAA_16:AAA ATPase domain); PF13401.3(AAA_22:AAA domain); PF05729.9(NACHT:NACHT domain); PF13671.3(AAA_33:AAA domain); PF07728.11(AAA_5:AAA domain (dynein-related subfamily)); PF13173.3(AAA_14:AAA domain)	sp|Q7XA39|RGA4_SOLBU(Putative disease resistance protein RGA4 OS=Solanum bulbocastanum OX=147425 GN=RGA4 PE=2 SV=1)
TraesCS5A02G150000			2232	8	2	0.25	0.07	0.25	0.07	0.259617	-1.94555	0.0564809	0.153705	no	down	XP_020150314.1(putative pentatricopeptide repeat-containing protein At3g08820 [Aegilops tauschii subsp. tauschii])					ENOG410Z7Z7(S:Function unknown)	ENOG410Z7Z7(Pentatricopeptide repeat-containing protein)	PF01535.17(PPR:PPR repeat); PF13041.3(PPR_2:PPR repeat family); PF14432.3(DYW_deaminase:DYW family of nucleic acid deaminases); PF12854.4(PPR_1:PPR repeat); PF17177.1(PPR_long:Pentacotripeptide-repeat region of PROPR)	sp|Q9SR82|PP219_ARATH(Putative pentatricopeptide repeat-containing protein At3g08820 OS=Arabidopsis thaliana OX=3702 GN=PCMP-H84 PE=3 SV=1)
TraesCS4B02G073400			2233	4	1	0.13	0.03	0.13	0.03	0.259617	-1.94555	0.177443	0.371219	no	down	XP_002439346.1(B3 domain-containing protein LOC_Os12g40080 [Sorghum bicolor])					ENOG41104WR(S:Function unknown); ENOG410ZNRS(S:Function unknown); ENOG41104G8(S:Function unknown); ENOG410ZPCJ(S:Function unknown)	ENOG41104WR(B3); ENOG410ZNRS(transcription, DNA-dependent); ENOG41104G8(transcription, DNA-dependent); ENOG410ZPCJ(transcription, DNA-dependent)	PF02362.18(B3:B3 DNA binding domain)	sp|Q851V5|Y3216_ORYSJ(Putative B3 domain-containing protein Os03g0621600 OS=Oryza sativa subsp. japonica OX=39947 GN=Os03g0621600 PE=3 SV=1)
TraesCS5B02G247400			2235	140	35	4.42	1.19	4.42	1.19	0.259617	-1.94555	1.48e-15	2.64e-14	yes	down	XP_020148012.1(putative wall-associated receptor kinase-like 16 [Aegilops tauschii subsp. tauschii])	GO:0016020(cellular_component:membrane); GO:0043167(molecular_function:ion binding); GO:0004674(molecular_function:protein serine/threonine kinase activity); GO:0004672(molecular_function:protein kinase activity); GO:0007166(biological_process:cell surface receptor signaling pathway); GO:0005886(cellular_component:plasma membrane); GO:0005488(molecular_function:binding)	K04733	IRAK4		ENOG410XS26(T:Signal transduction mechanisms); COG0515(T:Signal transduction mechanisms)	ENOG410XS26(- OsWAK receptor-like protein kinase); COG0515(Serine Threonine protein kinase)	PF00069.22(Pkinase:Protein kinase domain); PF07714.14(Pkinase_Tyr:Protein tyrosine kinase); PF13947.3(GUB_WAK_bind:Wall-associated receptor kinase galacturonan-binding); PF07645.12(EGF_CA:Calcium-binding EGF domain)	sp|Q9LMN8|WAK3_ARATH(Wall-associated receptor kinase 3 OS=Arabidopsis thaliana OX=3702 GN=WAK3 PE=2 SV=2)
TraesCS1B02G024700			2253	4	1	0.13	0.03	0.13	0.03	0.259617	-1.94555	0.177443	0.371219	no	down	XP_020179984.1(phosphoinositide phosphatase SAC7-like [Aegilops tauschii subsp. tauschii])	GO:0042578(molecular_function:phosphoric ester hydrolase activity); GO:0016021(cellular_component:integral component of membrane)				COG5329(T:Signal transduction mechanisms)	COG5329(Phosphatase)	PF02383.15(Syja_N:SacI homology domain)	sp|Q9C5G5|SAC7_ARATH(Phosphoinositide phosphatase SAC7 OS=Arabidopsis thaliana OX=3702 GN=SAC7 PE=2 SV=1)
TraesCS5B02G397600			2343	32	8	0.97	0.26	0.97	0.26	0.259617	-1.94555	0.000136396	0.000813137	yes	down	AIE39901.1(ABC transporter B family member 25 B1-2 [Triticum turgidum subsp. durum])	GO:0043190(cellular_component:ATP-binding cassette (ABC) transporter complex); GO:0000325(cellular_component:plant-type vacuole); GO:0016021(cellular_component:integral component of membrane); GO:0042626(molecular_function:ATPase activity, coupled to transmembrane movement of substances); GO:0005774(cellular_component:vacuolar membrane); GO:0055085(biological_process:transmembrane transport); GO:…				COG1132(V:Defense mechanisms)	COG1132((ABC) transporter)	PF00664.20(ABC_membrane:ABC transporter transmembrane region); PF00005.24(ABC_tran:ABC transporter); PF02463.16(SMC_N:RecF/RecN/SMC N terminal domain)	sp|Q9FNU2|AB25B_ORYSJ(ABC transporter B family member 25 OS=Oryza sativa subsp. japonica OX=39947 GN=OsABCB25 PE=2 SV=1)
TraesCS3A02G021800			2362	4	1	0.12	0.03	0.12	0.03	0.259617	-1.94555	0.177443	0.371219	no	down	XP_020171184.1(uncharacterized protein LOC109756763 [Aegilops tauschii subsp. tauschii])	GO:0016021(cellular_component:integral component of membrane); GO:0016020(cellular_component:membrane); GO:0016757(molecular_function:transferase activity, transferring glycosyl groups); GO:0005739(cellular_component:mitochondrion)				ENOG410ZHQA(S:Function unknown)	ENOG410ZHQA(Protein of unknown function, DUF594)	PF04577.11(DUF563:Protein of unknown function (DUF563))
TraesCS3B02G564300			2385	12	3	0.35	0.1	0.35	0.1	0.259617	-1.94555	0.0194931	0.0652187	no	down	CDM86713.1(unnamed protein product [Triticum aestivum])	GO:0008270(molecular_function:zinc ion binding)				ENOG410Z7Z7(S:Function unknown)	ENOG410Z7Z7(Pentatricopeptide repeat-containing protein)	PF13041.3(PPR_2:PPR repeat family); PF01535.17(PPR:PPR repeat); PF12854.4(PPR_1:PPR repeat); PF14432.3(DYW_deaminase:DYW family of nucleic acid deaminases); PF17177.1(PPR_long:Pentacotripeptide-repeat region of PROPR)	sp|Q9LRV9|PP228_ARATH(Pentatricopeptide repeat-containing protein At3g13880 OS=Arabidopsis thaliana OX=3702 GN=PCMP-E89 PE=2 SV=1)
TraesCS5B02G387000			2401	4	1	0.12	0.03	0.12	0.03	0.259617	-1.94555	0.177443	0.371219	no	down	XP_020178738.1(CAP-Gly domain-containing linker protein 1-like, partial [Aegilops tauschii subsp. tauschii])		K08770	UBC		COG5272(O:Posttranslational modification, protein turnover, chaperones)	COG5272(ubiquitin)	PF00240.20(ubiquitin:Ubiquitin family); PF11976.5(Rad60-SLD:Ubiquitin-2 like Rad60 SUMO-like)	sp|P0CH27|RL402_TRYCR(Ubiquitin-60S ribosomal protein L40 OS=Trypanosoma cruzi OX=5693 PE=2 SV=1)
TraesCS6B02G031600			2432	4	1	0.11	0.03	0.11	0.03	0.259617	-1.94555	0.177443	0.371219	no	down	XP_020177307.1(sucrose:sucrose 1-fructosyltransferase-like [Aegilops tauschii subsp. tauschii])	GO:0016021(cellular_component:integral component of membrane); GO:0005975(biological_process:carbohydrate metabolic process); GO:0004575(molecular_function:sucrose alpha-glucosidase activity)	K21351	SST		COG1621(G:Carbohydrate transport and metabolism)	COG1621(Hydrolase)	PF00251.17(Glyco_hydro_32N:Glycosyl hydrolases family 32 N-terminal domain); PF11837.5(DUF3357:Domain of unknown function (DUF3357)); PF08244.9(Glyco_hydro_32C:Glycosyl hydrolases family 32 C terminal)	sp|Q9FSV7|SST_FESAR(Sucrose:sucrose 1-fructosyltransferase OS=Festuca arundinacea OX=4606 GN=1-SST PE=1 SV=1)
TraesCS4B02G103700			2515	4	1	0.11	0.03	0.11	0.03	0.259617	-1.94555	0.177443	0.371219	no	down	AAU43935.1(unknown protein [Oryza sativa Japonica Group])					COG5164(K:Transcription); COG0250(K:Transcription)	COG5164(Transcription elongation factor); COG0250(Participates in transcription elongation, termination and antitermination (By similarity))	PF03439.10(Spt5-NGN:Early transcription elongation factor of RNA pol II, NGN section)	sp|F4JW79|RDM3_ARATH(Protein RNA-directed DNA methylation 3 OS=Arabidopsis thaliana OX=3702 GN=RDM3 PE=1 SV=1)
TraesCS4B02G275100			2553	4	1	0.11	0.03	0.11	0.03	0.259617	-1.94555	0.177443	0.371219	no	down	OEL20463.1(hypothetical protein BAE44_0018518 [Dichanthelium oligosanthes])					COG4886(S:Function unknown)	COG4886(leucine Rich Repeat)	PF00931.19(NB-ARC:NB-ARC domain)	sp|Q38834|R13L4_ARATH(Disease resistance RPP13-like protein 4 OS=Arabidopsis thaliana OX=3702 GN=RPP13L4 PE=1 SV=2)
TraesCS7A02G093700			2615	4	1	0.12	0.05	0.12	0.05	0.259617	-1.94555	0.177443	0.371219	no	down	XP_020158653.1(probable acyl-activating enzyme 18, peroxisomal isoform X2 [Aegilops tauschii subsp. tauschii])	GO:0003824(molecular_function:catalytic activity); GO:0016021(cellular_component:integral component of membrane); GO:0008152(biological_process:metabolic process)				COG0365(I:Lipid transport and metabolism)	COG0365(Catalyzes the conversion of acetate into acetyl-CoA (AcCoA), an essential intermediate at the junction of anabolic and catabolic pathways. AcsA undergoes a two-step reaction. In the first half reaction, AcsA combines acetate with ATP to form acetyl-adenylate (AcAMP) intermediate. In the second half reaction, it can then transfer the acetyl group from AcAMP to the sulfhydryl group of CoA, …	PF00501.25(AMP-binding:AMP-binding enzyme); PF16177.2(ACAS_N:Acetyl-coenzyme A synthetase N-terminus)	sp|Q84P17|AEE18_ARATH(Probable acyl-activating enzyme 18, peroxisomal OS=Arabidopsis thaliana OX=3702 GN=AAE18 PE=2 SV=1)
TraesCS4D02G135500			2625	12	3	0.32	0.09	0.32	0.09	0.259617	-1.94555	0.0194931	0.0652187	no	down	XP_020172193.1(scarecrow-like protein 9 [Aegilops tauschii subsp. tauschii])	GO:0006351(biological_process:transcription, DNA-templated)				ENOG411051I(S:Function unknown); ENOG411066Z(S:Function unknown); ENOG4110519(S:Function unknown)	ENOG411051I(GRAS domain family); ENOG411066Z(GRAS family transcription factor containing protein, expressed); ENOG4110519(GRAS domain family)	PF03514.11(GRAS:GRAS domain family)	sp|O80933|SCL9_ARATH(Scarecrow-like protein 9 OS=Arabidopsis thaliana OX=3702 GN=SCL9 PE=2 SV=1)
TraesCS6A02G255100			2631	4	1	0.11	0.03	0.11	0.03	0.259617	-1.94555	0.177443	0.371219	no	down	EMS64679.1(putative serine/threonine-protein kinase WNK4 [Triticum urartu])	GO:0006468(biological_process:protein phosphorylation); GO:0005829(cellular_component:cytosol); GO:0004674(molecular_function:protein serine/threonine kinase activity); GO:0004672(molecular_function:protein kinase activity); GO:0035556(biological_process:intracellular signal transduction); GO:0005524(molecular_function:ATP binding)	K08867	WNK, PRKWNK		ENOG410XQWZ(T:Signal transduction mechanisms)	ENOG410XQWZ(WNK lysine deficient protein kinase)	PF00069.22(Pkinase:Protein kinase domain); PF07714.14(Pkinase_Tyr:Protein tyrosine kinase)	sp|Q6EU49|WNK4_ORYSJ(Probable serine/threonine-protein kinase WNK4 OS=Oryza sativa subsp. japonica OX=39947 GN=WNK4 PE=2 SV=1)
TraesCS5D02G226500			2631	4	1	0.12	0.03	0.12	0.03	0.259617	-1.94555	0.177443	0.371219	no	down	XP_020168504.1(glutamate receptor 2.8-like [Aegilops tauschii subsp. tauschii])	GO:0035235(biological_process:ionotropic glutamate receptor signaling pathway); GO:0006811(biological_process:ion transport); GO:0016021(cellular_component:integral component of membrane); GO:0004970(molecular_function:ionotropic glutamate receptor activity)	K05387	GRIP		ENOG410XQQV(S:Function unknown); ENOG410YE5F(P:Inorganic ion transport and metabolism); ENOG410XW2A(P:Inorganic ion transport and metabolism)	ENOG410XQQV(glutamate receptor); ENOG410YE5F(Glutamate-gated receptor that probably acts as non- selective cation channel (By similarity)); ENOG410XW2A(Glutamate-gated receptor that probably acts as non- selective cation channel (By similarity))	PF01094.25(ANF_receptor:Receptor family ligand binding region); PF00060.23(Lig_chan:Ligand-gated ion channel); PF13458.3(Peripla_BP_6:Periplasmic binding protein); PF00497.17(SBP_bac_3:Bacterial extracellular solute-binding proteins, family 3); PF10613.6(Lig_chan-Glu_bd:Ligated ion channel L-glutamate- and glycine-binding site)	sp|Q8LGN0|GLR27_ARATH(Glutamate receptor 2.7 OS=Arabidopsis thaliana OX=3702 GN=GLR2.7 PE=2 SV=3)
TraesCS3B02G555600			2634	8	2	0.21	0.06	0.21	0.06	0.259617	-1.94555	0.0564809	0.153705	no	down	CDM80303.1(unnamed protein product [Triticum aestivum])	GO:0016020(cellular_component:membrane)				COG0515(T:Signal transduction mechanisms)	COG0515(Serine Threonine protein kinase)	PF07714.14(Pkinase_Tyr:Protein tyrosine kinase); PF00069.22(Pkinase:Protein kinase domain); PF01657.14(Stress-antifung:Salt stress response/antifungal); PF14610.3(DUF4448:Protein of unknown function (DUF4448))	sp|Q8GYA4|CRK10_ARATH(Cysteine-rich receptor-like protein kinase 10 OS=Arabidopsis thaliana OX=3702 GN=CRK10 PE=1 SV=3)
TraesCS6A02G013200			2735	4	1	0.1	0.03	0.1	0.03	0.259617	-1.94555	0.177443	0.371219	no	down	XP_020151906.1(trihelix transcription factor GTL1-like [Aegilops tauschii subsp. tauschii])					ENOG410YYXY(K:Transcription); ENOG410YCJB(S:Function unknown)	ENOG410YYXY(Transcription factor); ENOG410YCJB(-)	PF13837.3(Myb_DNA-bind_4:Myb/SANT-like DNA-binding domain); PF13873.3(Myb_DNA-bind_5:Myb/SANT-like DNA-binding domain)	sp|Q39117|TGT2_ARATH(Trihelix transcription factor GT-2 OS=Arabidopsis thaliana OX=3702 GN=GT-2 PE=2 SV=1)
TraesCS2B02G019300			2760	4	1	0.1	0.03	0.1	0.03	0.259617	-1.94555	0.177443	0.371219	no	down	EMS51437.1(Disease resistance protein RGA2 [Triticum urartu])					COG4886(S:Function unknown)	COG4886(leucine Rich Repeat)	PF00931.19(NB-ARC:NB-ARC domain); PF05729.9(NACHT:NACHT domain); PF13401.3(AAA_22:AAA domain); PF13173.3(AAA_14:AAA domain); PF13191.3(AAA_16:AAA ATPase domain)	sp|Q9LRR5|DRL21_ARATH(Putative disease resistance protein At3g14460 OS=Arabidopsis thaliana OX=3702 GN=At3g14460 PE=3 SV=1)
TraesCS5D02G227800			2775	4	1	1.91	0.03	1.91	0.03	0.259617	-1.94555	0.177443	0.371219	no	down	XP_020193087.1(glutamate receptor 2.8-like [Aegilops tauschii subsp. tauschii])	GO:0004930(molecular_function:G-protein coupled receptor activity); GO:0016020(cellular_component:membrane); GO:0035235(biological_process:ionotropic glutamate receptor signaling pathway); GO:0016021(cellular_component:integral component of membrane); GO:0006810(biological_process:transport); GO:0007186(biological_process:G-protein coupled receptor signaling pathway); GO:0006811(biological_proces…	K05387	GRIP		ENOG410XQQV(S:Function unknown); ENOG410XW2A(P:Inorganic ion transport and metabolism); ENOG410YE5F(P:Inorganic ion transport and metabolism)	ENOG410XQQV(glutamate receptor); ENOG410XW2A(Glutamate-gated receptor that probably acts as non- selective cation channel (By similarity)); ENOG410YE5F(Glutamate-gated receptor that probably acts as non- selective cation channel (By similarity))	PF01094.25(ANF_receptor:Receptor family ligand binding region); PF00060.23(Lig_chan:Ligand-gated ion channel); PF13458.3(Peripla_BP_6:Periplasmic binding protein); PF00497.17(SBP_bac_3:Bacterial extracellular solute-binding proteins, family 3); PF10613.6(Lig_chan-Glu_bd:Ligated ion channel L-glutamate- and glycine-binding site)	sp|Q9C5V5|GLR28_ARATH(Glutamate receptor 2.8 OS=Arabidopsis thaliana OX=3702 GN=GLR2.8 PE=2 SV=2)
TraesCS7A02G217700			2853	4	1	0.1	0.03	0.1	0.03	0.259617	-1.94555	0.177443	0.371219	no	down	BAK01581.1(predicted protein, partial [Hordeum vulgare subsp. vulgare])					COG0666(S:Function unknown)	COG0666(Ankyrin Repeat)	PF13962.3(PGG:Domain of unknown function)
TraesCS6A02G030100			2896	4	1	0.09	0.03	0.09	0.03	0.259617	-1.94555	0.177443	0.371219	no	down	EMS65315.1(Putative late blight resistance protein-like protein R1A-6 [Triticum urartu])					COG4886(S:Function unknown)	COG4886(leucine Rich Repeat)	PF00931.19(NB-ARC:NB-ARC domain); PF13401.3(AAA_22:AAA domain)	sp|Q9STE7|R13L3_ARATH(Putative disease resistance RPP13-like protein 3 OS=Arabidopsis thaliana OX=3702 GN=RPP13L3 PE=3 SV=1)
TraesCS6D02G109700			2924	12	3	0.28	0.08	0.28	0.08	0.259617	-1.94555	0.0194931	0.0652187	no	down	XP_020189342.1(exocyst complex component EXO70A1-like [Aegilops tauschii subsp. tauschii])	GO:0006887(biological_process:exocytosis); GO:0000145(cellular_component:exocyst)				ENOG410YIGI(O:Posttranslational modification, protein turnover, chaperones)	ENOG410YIGI(ubiquitin)	PF03081.12(Exo70:Exo70 exocyst complex subunit)	sp|Q9LZD3|E70A1_ARATH(Exocyst complex component EXO70A1 OS=Arabidopsis thaliana OX=3702 GN=EXO70A1 PE=1 SV=1)
TraesCS1D02G358600			2961	4	1	0.09	0.02	0.09	0.02	0.259617	-1.94555	0.177443	0.371219	no	down	XP_020185166.1(putative pentatricopeptide repeat-containing protein At3g25970 [Aegilops tauschii subsp. tauschii])					ENOG410Z7Z7(S:Function unknown)	ENOG410Z7Z7(glycosyltransferase)	PF13041.3(PPR_2:PPR repeat family); PF01535.17(PPR:PPR repeat); PF13812.3(PPR_3:Pentatricopeptide repeat domain)	sp|Q9SVP7|PP307_ARATH(Pentatricopeptide repeat-containing protein At4g13650 OS=Arabidopsis thaliana OX=3702 GN=PCMP-H42 PE=2 SV=2)
TraesCS6A02G166100			2971	4	1	0.09	0.02	0.09	0.02	0.259617	-1.94555	0.177443	0.371219	no	down	XP_020180703.1(protein STRUBBELIG-RECEPTOR FAMILY 8-like isoform X2 [Aegilops tauschii subsp. tauschii])	GO:0006468(biological_process:protein phosphorylation); GO:0016301(molecular_function:kinase activity); GO:0016310(biological_process:phosphorylation); GO:0016020(cellular_component:membrane); GO:0004672(molecular_function:protein kinase activity); GO:0005524(molecular_function:ATP binding)				COG0515(T:Signal transduction mechanisms)	COG0515(Serine Threonine protein kinase)	PF00069.22(Pkinase:Protein kinase domain); PF07714.14(Pkinase_Tyr:Protein tyrosine kinase); PF13855.3(LRR_8:Leucine rich repeat); PF12799.4(LRR_4:Leucine Rich repeats (2 copies))	sp|Q6R2J8|SRF8_ARATH(Protein STRUBBELIG-RECEPTOR FAMILY 8 OS=Arabidopsis thaliana OX=3702 GN=SRF8 PE=2 SV=1)
TraesCS6A02G125300			3174	4	1	0.09	0.02	0.09	0.02	0.259617	-1.94555	0.177443	0.371219	no	down	XP_020170961.1(tyrosine-sulfated glycopeptide receptor 1-like [Aegilops tauschii subsp. tauschii])					COG4886(S:Function unknown); COG0515(T:Signal transduction mechanisms)	COG4886(leucine Rich Repeat); COG0515(Serine Threonine protein kinase)	PF00069.22(Pkinase:Protein kinase domain); PF07714.14(Pkinase_Tyr:Protein tyrosine kinase); PF13855.3(LRR_8:Leucine rich repeat); PF12799.4(LRR_4:Leucine Rich repeats (2 copies)); PF08263.9(LRRNT_2:Leucine rich repeat N-terminal domain)	sp|Q9C7S5|PSYR1_ARATH(Tyrosine-sulfated glycopeptide receptor 1 OS=Arabidopsis thaliana OX=3702 GN=PSY1R PE=1 SV=1)
TraesCS4A02G004700			3493	4	1	0.08	0.02	0.08	0.02	0.259617	-1.94555	0.177443	0.371219	no	down	XP_020149953.1(pentatricopeptide repeat-containing protein At5g39350-like [Aegilops tauschii subsp. tauschii])	GO:0016021(cellular_component:integral component of membrane)				ENOG410Z7Z7(S:Function unknown)	ENOG410Z7Z7(Pentatricopeptide repeat-containing protein)	PF13041.3(PPR_2:PPR repeat family); PF01535.17(PPR:PPR repeat); PF12854.4(PPR_1:PPR repeat); PF13812.3(PPR_3:Pentatricopeptide repeat domain); PF17177.1(PPR_long:Pentacotripeptide-repeat region of PROPR)	sp|Q9SVP7|PP307_ARATH(Pentatricopeptide repeat-containing protein At4g13650 OS=Arabidopsis thaliana OX=3702 GN=PCMP-H42 PE=2 SV=2)
TraesCS4A02G400900			3515	12	3	0.23	0.06	0.23	0.06	0.259617	-1.94555	0.0194931	0.0652187	no	down	XP_020179923.1(pentatricopeptide repeat-containing protein At2g22410, mitochondrial-like [Aegilops tauschii subsp. tauschii])					ENOG410Z7Z7(S:Function unknown)	ENOG410Z7Z7(Pentatricopeptide repeat-containing protein)	PF01535.17(PPR:PPR repeat); PF13041.3(PPR_2:PPR repeat family); PF12854.4(PPR_1:PPR repeat); PF13812.3(PPR_3:Pentatricopeptide repeat domain); PF17177.1(PPR_long:Pentacotripeptide-repeat region of PROPR)	sp|Q9SJZ3|PP169_ARATH(Pentatricopeptide repeat-containing protein At2g22410, mitochondrial OS=Arabidopsis thaliana OX=3702 GN=PCMP-E28 PE=2 SV=1)
TraesCS5B02G160600			3685	4	1	0.07	0.02	0.07	0.02	0.259617	-1.94555	0.177443	0.371219	no	down	XP_020179972.1(HSP-interacting protein-like [Aegilops tauschii subsp. tauschii])					ENOG410ZEAV(S:Function unknown); ENOG410XQNT(O:Posttranslational modification, protein turnover, chaperones)	ENOG410ZEAV(PB1 domain); ENOG410XQNT(Unc-45 homolog)	PF00564.21(PB1:PB1 domain); PF07719.14(TPR_2:Tetratricopeptide repeat)	sp|K7TQE3|HIP_MAIZE(HSP-interacting protein OS=Zea mays OX=4577 GN=HIP PE=1 SV=1)
TraesCS6B02G032200			3709	12	3	0.22	0.06	0.22	0.06	0.259617	-1.94555	0.0194931	0.0652187	no	down	XP_020177310.1(uncharacterized protein LOC109762841 [Aegilops tauschii subsp. tauschii])					ENOG41117KA(S:Function unknown)	ENOG41117KA(-)	PF00931.19(NB-ARC:NB-ARC domain)
TraesCS2D02G598200			3767	12	3	0.23	0.06	0.23	0.06	0.259617	-1.94555	0.0194931	0.0652187	no	down	XP_020180150.1(FT-interacting protein 1-like [Aegilops tauschii subsp. tauschii])					ENOG410XRQN(S:Function unknown); COG0386(O:Posttranslational modification, protein turnover, chaperones)	ENOG410XRQN(Multiple C2 and transmembrane domain-containing protein); COG0386(glutathione peroxidase)	PF08372.7(PRT_C:Plant phosphoribosyltransferase C-terminal); PF00168.27(C2:C2 domain); PF06398.8(Pex24p:Integral peroxisomal membrane peroxin)	sp|Q9FL59|FTIP1_ARATH(FT-interacting protein 1 OS=Arabidopsis thaliana OX=3702 GN=FTIP1 PE=1 SV=1)
TraesCS1D02G403600			3912	4	1	0.07	0.02	0.07	0.02	0.259617	-1.94555	0.177443	0.371219	no	down	XP_020150495.1(pentatricopeptide repeat-containing protein At5g56310-like [Aegilops tauschii subsp. tauschii])	GO:0005739(cellular_component:mitochondrion)				ENOG410Z7Z7(S:Function unknown)	ENOG410Z7Z7(Pentatricopeptide repeat-containing protein)	PF01535.17(PPR:PPR repeat); PF13041.3(PPR_2:PPR repeat family); PF12854.4(PPR_1:PPR repeat); PF13812.3(PPR_3:Pentatricopeptide repeat domain); PF17177.1(PPR_long:Pentacotripeptide-repeat region of PROPR)	sp|Q9FMA1|PP433_ARATH(Pentatricopeptide repeat-containing protein At5g56310 OS=Arabidopsis thaliana OX=3702 GN=PCMP-E13 PE=2 SV=1)
TraesCS1A02G028700			3914	4	1	0.07	0.02	0.07	0.02	0.259617	-1.94555	0.177443	0.371219	no	down	AGQ17377.1(RGA1e-like protein [Triticum aestivum])	GO:0043531(molecular_function:ADP binding)	K13475	MLA10	map04626(Plant-pathogen interaction)	COG4886(S:Function unknown)	COG4886(leucine Rich Repeat)	PF00931.19(NB-ARC:NB-ARC domain); PF13401.3(AAA_22:AAA domain); PF13191.3(AAA_16:AAA ATPase domain)	sp|Q9STE7|R13L3_ARATH(Putative disease resistance RPP13-like protein 3 OS=Arabidopsis thaliana OX=3702 GN=RPP13L3 PE=3 SV=1)
TraesCS6B02G217700			4207	4	1	0.09	0.02	0.09	0.02	0.259617	-1.94555	0.177443	0.371219	no	down	XP_020152527.1(uncharacterized protein LOC109737812 [Aegilops tauschii subsp. tauschii])		K03257	EIF4A	map03013(RNA transport)	COG0513(L:Replication, recombination and repair)	COG0513(purine NTP-dependent helicase activity)	PF14111.3(DUF4283:Domain of unknown function (DUF4283)); PF00270.26(DEAD:DEAD/DEAH box helicase); PF00271.28(Helicase_C:Helicase conserved C-terminal domain)	sp|Q40470|IF4A7_TOBAC(Eukaryotic initiation factor 4A-7 OS=Nicotiana tabacum OX=4097 PE=2 SV=1)
TraesCS7B02G005900			4260	8	2	0.47	0.03	0.47	0.03	0.259617	-1.94555	0.0564809	0.153705	no	down	AAN23091.1(putative rp3 protein [Zea mays])					COG4886(S:Function unknown); ENOG410Y7SX(S:Function unknown)	COG4886(Transferase); ENOG410Y7SX(leucine Rich Repeat)	PF00931.19(NB-ARC:NB-ARC domain); PF13855.3(LRR_8:Leucine rich repeat); PF13401.3(AAA_22:AAA domain); PF13671.3(AAA_33:AAA domain); PF05729.9(NACHT:NACHT domain); PF13191.3(AAA_16:AAA ATPase domain)	sp|Q7XA40|RGA3_SOLBU(Putative disease resistance protein RGA3 OS=Solanum bulbocastanum OX=147425 GN=RGA3 PE=2 SV=2)
TraesCS5A02G177300			4417	4	1	0.06	0.02	0.06	0.02	0.259617	-1.94555	0.177443	0.371219	no	down	XP_020169199.1(receptor-like protein kinase BRI1-like 3 [Aegilops tauschii subsp. tauschii])					COG4886(S:Function unknown)	COG4886(leucine Rich Repeat)	PF13855.3(LRR_8:Leucine rich repeat); PF12799.4(LRR_4:Leucine Rich repeats (2 copies)); PF00069.22(Pkinase:Protein kinase domain); PF07714.14(Pkinase_Tyr:Protein tyrosine kinase); PF08263.9(LRRNT_2:Leucine rich repeat N-terminal domain)	sp|Q69JN6|BRL1_ORYSJ(Brassinosteroid LRR receptor kinase BRL1 OS=Oryza sativa subsp. japonica OX=39947 GN=BRL1 PE=2 SV=1)
TraesCS2A02G483300			4840	4	1	0.05	0.01	0.05	0.01	0.259617	-1.94555	0.177443	0.371219	no	down	XP_020180655.1(ABC transporter G family member 37 [Aegilops tauschii subsp. tauschii])	GO:0042626(molecular_function:ATPase activity, coupled to transmembrane movement of substances); GO:0016021(cellular_component:integral component of membrane); GO:0006810(biological_process:transport); GO:0016887(molecular_function:ATPase activity); GO:0005886(cellular_component:plasma membrane); GO:0055085(biological_process:transmembrane transport); GO:0005524(molecular_function:ATP binding)				COG0842(V:Defense mechanisms)	COG0842((ABC) transporter)	PF01061.21(ABC2_membrane:ABC-2 type transporter); PF00005.24(ABC_tran:ABC transporter); PF08370.8(PDR_assoc:Plant PDR ABC transporter associated); PF13304.3(AAA_21:AAA domain, putative AbiEii toxin, Type IV TA system); PF14510.3(ABC_trans_N:ABC-transporter extracellular N-terminal); PF13555.3(AAA_29:P-loop containing region of AAA domain); PF13481.3(AAA_25:AAA domain); PF13245.3(AAA_19:Part of AA…	sp|Q8GU89|AB37G_ORYSJ(ABC transporter G family member 37 OS=Oryza sativa subsp. japonica OX=39947 GN=ABCG37 PE=2 SV=1)
TraesCS1B02G348600			4866	4	1	0.05	0.01	0.05	0.01	0.259617	-1.94555	0.177443	0.371219	no	down	XP_020168296.1(disease resistance protein RGA2-like isoform X1 [Aegilops tauschii subsp. tauschii])					COG4886(S:Function unknown)	COG4886(leucine Rich Repeat)	PF00931.19(NB-ARC:NB-ARC domain); PF13359.3(DDE_Tnp_4:DDE superfamily endonuclease); PF04827.11(Plant_tran:Plant transposon protein)	sp|Q7XA39|RGA4_SOLBU(Putative disease resistance protein RGA4 OS=Solanum bulbocastanum OX=147425 GN=RGA4 PE=2 SV=1)
TraesCS3B02G130300			772	57.9	14.47	7.06	1.97	7.06	1.97	0.259527	-1.94604	2.87e-07	2.56e-06	yes	down	CDM81639.1(unnamed protein product [Triticum aestivum])		K13993	HSP20	map04141(Protein processing in endoplasmic reticulum)	COG0071(O:Posttranslational modification, protein turnover, chaperones)	COG0071(response to heat)	PF00011.18(HSP20:Hsp20/alpha crystallin family)	sp|P24631|HSP21_MAIZE(17.5 kDa class II heat shock protein OS=Zea mays OX=4577 PE=2 SV=1)
TraesCS5A02G398000			1779	4.01	1	0.16	0.04	0.16	0.04	0.258969	-1.94915	0.176372	0.369627	no	down	XP_020158164.1(isoflavone 2'-hydroxylase-like [Aegilops tauschii subsp. tauschii])	GO:0004497(molecular_function:monooxygenase activity); GO:0020037(molecular_function:heme binding); GO:0016021(cellular_component:integral component of membrane); GO:0016705(molecular_function:oxidoreductase activity, acting on paired donors, with incorporation or reduction of molecular oxygen); GO:0005506(molecular_function:iron ion binding); GO:0055114(biological_process:oxidation-reduction pro…	K00517	CYP81F		COG2124(Q:Secondary metabolites biosynthesis, transport and catabolism)	COG2124(Cytochrome p450)	PF00067.19(p450:Cytochrome P450)	sp|P93147|C81E1_GLYEC(Isoflavone 2'-hydroxylase OS=Glycyrrhiza echinata OX=46348 GN=CYP81E1 PE=1 SV=2)
TraesCS3B02G602800			2478	4.02	1	0.11	0.03	0.11	0.03	0.258325	-1.95274	0.175307	0.367913	no	down	EMS62242.1(hypothetical protein TRIUR3_06977 [Triticum urartu])					ENOG411073V(S:Function unknown); ENOG410ZU39(S:Function unknown)	ENOG411073V(Protein of unknown function (DUF2985)); ENOG410ZU39(Protein of unknown function (DUF2985))	PF11204.5(DUF2985:Protein of unknown function (DUF2985)); PF04749.14(PLAC8:PLAC8 family)
TraesCS2B02G604900			255	73.17	18.19	145.53	49.49	145.53	49.49	0.258162	-1.95365	7.29e-09	7.84e-08	yes	down	AGU41828.1(glutathione peroxidase W106 [Triticum aestivum])		K00432	gpx	map00590(Arachidonic acid metabolism); map00480(Glutathione metabolism)	COG0386(O:Posttranslational modification, protein turnover, chaperones)	COG0386(glutathione peroxidase)		sp|O23814|GPX4_SPIOL(Probable phospholipid hydroperoxide glutathione peroxidase OS=Spinacia oleracea OX=3562 PE=2 SV=1)
TraesCS2B02G507700			1456	16.1	4	1.11	0.23	1.11	0.23	0.258004	-1.95453	0.00664711	0.0262986	no	down	XP_020150938.1(uncharacterized protein LOC109736133 [Aegilops tauschii subsp. tauschii])	GO:0050662(molecular_function:coenzyme binding); GO:0003824(molecular_function:catalytic activity)	K08695	ANR	map00941(Flavonoid biosynthesis)	COG0451(M:Cell wall/membrane/envelope biogenesis)	COG0451(Nad-dependent epimerase dehydratase)	PF01370.18(Epimerase:NAD dependent epimerase/dehydratase family); PF01073.16(3Beta_HSD:3-beta hydroxysteroid dehydrogenase/isomerase family); PF13460.3(NAD_binding_10:NAD(P)H-binding); PF05368.10(NmrA:NmrA-like family); PF07993.9(NAD_binding_4:Male sterility protein); PF16363.2(GDP_Man_Dehyd:GDP-mannose 4,6 dehydratase); PF00106.22(adh_short:short chain dehydrogenase); PF02719.12(Polysacc_synt_2:…	sp|D7U6G6|ANRPN_VITVI(Anthocyanidin reductase ((2S)-flavan-3-ol-forming) OS=Vitis vinifera OX=29760 GN=ANR PE=3 SV=1)
TraesCS6B02G275300			945	148.94	37	13.56	3.72	13.56	3.72	0.257978	-1.95468	1.52e-16	2.89e-15	yes	down	XP_020176981.1(uncharacterized protein LOC109762531 [Aegilops tauschii subsp. tauschii])					ENOG410YYKJ(S:Function unknown)	ENOG410YYKJ(zinc finger protein)
TraesCS3A02G364100			897	4.03	1	0.39	0.11	0.39	0.11	0.257684	-1.95632	0.174249	0.366114	no	down	XP_020175345.1(ras-related protein Rab2BV-like [Aegilops tauschii subsp. tauschii])	GO:0000160(biological_process:phosphorelay signal transduction system); GO:0005622(cellular_component:intracellular); GO:0006355(biological_process:regulation of transcription, DNA-templated); GO:0003677(molecular_function:DNA binding); GO:0007264(biological_process:small GTPase mediated signal transduction); GO:0005525(molecular_function:GTP binding)	K07976;K07904	RAB;RAB11A	map04144(Endocytosis)	COG1100(E:Amino acid transport and metabolism)	COG1100(Catalyzes the transfer of a phosphate group to glutamate to form glutamate 5-phosphate which rapidly cyclizes to 5- oxoproline (By similarity))	PF00071.19(Ras:Ras family); PF08477.10(Roc:Ras of Complex, Roc, domain of DAPkinase); PF00025.18(Arf:ADP-ribosylation factor family); PF01926.20(MMR_HSR1:50S ribosome-binding GTPase); PF04670.9(Gtr1_RagA:Gtr1/RagA G protein conserved region); PF00009.24(GTP_EFTU:Elongation factor Tu GTP binding domain)	sp|Q40193|RB11C_LOTJA(Ras-related protein Rab11C OS=Lotus japonicus OX=34305 GN=RAB11C PE=2 SV=1)
TraesCS5B02G321500			1478	4.03	1	0.21	0.06	0.21	0.06	0.257684	-1.95632	0.174249	0.366114	no	down	BAK07183.1(predicted protein [Hordeum vulgare subsp. vulgare])	GO:0016787(molecular_function:hydrolase activity)				COG1409(G:Carbohydrate transport and metabolism)	COG1409(glucan endo-1-3-beta-glucosidase)	PF00149.25(Metallophos:Calcineurin-like phosphoesterase); PF12850.4(Metallophos_2:Calcineurin-like phosphoesterase superfamily domain)	sp|Q9FMK9|PPA29_ARATH(Probable inactive purple acid phosphatase 29 OS=Arabidopsis thaliana OX=3702 GN=PAP29 PE=2 SV=1)
TraesCS1D02G066200			237	3.87	0.96	10.62	3.61	10.62	3.61	0.257604	-1.95677	0.18298	0.377641	no	down	EMS63088.1(hypothetical protein TRIUR3_05561 [Triticum urartu])					ENOG41108UC(S:Function unknown)	ENOG41108UC(-)
TraesCS2D02G346400			1323	32.06	7.95	1.88	0.51	1.88	0.51	0.257511	-1.95729	0.000126368	0.000759156	yes	down	XP_020184101.1(uncharacterized protein LOC109769802 [Aegilops tauschii subsp. tauschii])	GO:0070126(biological_process:mitochondrial translational termination); GO:0043023(molecular_function:ribosomal large subunit binding); GO:0006412(biological_process:translation); GO:0005739(cellular_component:mitochondrion)	K02838	frr, MRRF, RRF		COG0233(J:Translation, ribosomal structure and biogenesis)	COG0233(Responsible for the release of ribosomes from messenger RNA at the termination of protein biosynthesis. May increase the efficiency of translation by recycling ribosomes from one round of translation to another (By similarity))	PF01765.16(RRF:Ribosome recycling factor)	sp|Q9KA66|RRF_BACHD(Ribosome-recycling factor OS=Bacillus halodurans (strain ATCC BAA-125 / DSM 18197 / FERM 7344 / JCM 9153 / C-125) OX=272558 GN=frr PE=3 SV=3)
TraesCS1A02G406500			899	32.27	8	3.15	0.86	3.15	0.86	0.257444	-1.95767	0.00011984	0.000722462	yes	down	XP_020176364.1(50S ribosomal protein L12, chloroplastic-like [Aegilops tauschii subsp. tauschii])	GO:0009536(cellular_component:plastid); GO:0005840(cellular_component:ribosome); GO:0030529(cellular_component:intracellular ribonucleoprotein complex); GO:0003735(molecular_function:structural constituent of ribosome); GO:0005622(cellular_component:intracellular); GO:0006412(biological_process:translation)	K02935	RP-L7, MRPL12, rplL	map03010(Ribosome)	COG0222(J:Translation, ribosomal structure and biogenesis)	COG0222(Seems to be the binding site for several of the factors involved in protein synthesis and appears to be essential for accurate translation (By similarity))	PF00542.16(Ribosomal_L12:Ribosomal protein L7/L12 C-terminal domain); PF16320.2(Ribosomal_L12_N:Ribosomal protein L7/L12 dimerisation domain)	sp|Q06036|RK122_SECCE(50S ribosomal protein L12-2, chloroplastic OS=Secale cereale OX=4550 GN=RPL12-2 PE=2 SV=1)
TraesCS7B02G259600			315	8.07	2	7.15	2.31	7.15	2.31	0.257365	-1.95811	0.054378	0.149072	no	down	XP_020149195.1(sm-like protein LSM7 [Aegilops tauschii subsp. tauschii])	GO:0071004(cellular_component:U2-type prespliceosome); GO:0005732(cellular_component:small nucleolar ribonucleoprotein complex); GO:0071013(cellular_component:catalytic step 2 spliceosome); GO:0000398(biological_process:mRNA splicing, via spliceosome); GO:0097526(cellular_component:spliceosomal tri-snRNP complex); GO:0003723(molecular_function:RNA binding); GO:0005689(cellular_component:U12-type …	K12626	LSM7	map03018(RNA degradation); map03040(Spliceosome)	ENOG4111VMJ(K:Transcription)	ENOG4111VMJ(U6 snRNA-associated Sm-like protein)	PF01423.19(LSM:LSM domain)	sp|Q9SI54|LSM7_ARATH(Sm-like protein LSM7 OS=Arabidopsis thaliana OX=3702 GN=LSM7 PE=1 SV=1)
TraesCS5A02G446200			1309	4.56	1.13	0.27	0.07	0.27	0.07	0.257339	-1.95826	0.14812	0.325399	no	down	XP_020176590.1(OTU domain-containing protein At3g57810-like [Aegilops tauschii subsp. tauschii])	GO:0006508(biological_process:proteolysis); GO:0008233(molecular_function:peptidase activity); GO:0005739(cellular_component:mitochondrion)				ENOG41121DS(O:Posttranslational modification, protein turnover, chaperones); COG5539(O:Posttranslational modification, protein turnover, chaperones)	ENOG41121DS(OTU-like cysteine protease); COG5539(OTU-like cysteine protease)	PF02338.16(OTU:OTU-like cysteine protease)	sp|Q8LBZ4|OTU_ARATH(OTU domain-containing protein At3g57810 OS=Arabidopsis thaliana OX=3702 GN=At3g57810 PE=2 SV=1)
TraesCS3D02G115300			723	21	5	2.83	0.76	2.83	0.76	0.247254	-2.01593	0.00156059	0.0073811	no	down	XP_020189893.1(17.5 kDa class II heat shock protein-like [Aegilops tauschii subsp. tauschii])		K13993	HSP20	map04141(Protein processing in endoplasmic reticulum)	COG0071(O:Posttranslational modification, protein turnover, chaperones)	COG0071(response to heat)	PF00011.18(HSP20:Hsp20/alpha crystallin family)	sp|P24631|HSP21_MAIZE(17.5 kDa class II heat shock protein OS=Zea mays OX=4577 PE=2 SV=1)
TraesCS6A02G314900			1731	21	5	0.89	0.23	0.89	0.23	0.247254	-2.01593	0.00156059	0.0073811	no	down	XP_020192362.1(cyclin-D3-1-like [Aegilops tauschii subsp. tauschii])	GO:0005634(cellular_component:nucleus)	K18810	CYCD1_2_4		ENOG410XRKC(D:Cell cycle control, cell division, chromosome partitioning)	ENOG410XRKC((DC) complex that phosphorylates and inhibits members of the retinoblastoma (RB) protein family including RB1 and regulates the cell-cycle during G(1) S transition. Phosphorylation of RB1 allows dissociation of the transcription factor E2F from the RB E2F complex and the subsequent transcription of E2F target genes which are responsible for the progression through the G(1) phase. Hypo…	PF00134.20(Cyclin_N:Cyclin, N-terminal domain); PF02984.16(Cyclin_C:Cyclin, C-terminal domain)	sp|Q69QB8|CCD31_ORYSJ(Cyclin-D3-1 OS=Oryza sativa subsp. japonica OX=39947 GN=CYCD3-1 PE=2 SV=2)
TraesCS2B02G172300			1989	21	5	0.76	0.2	0.76	0.2	0.247254	-2.01593	0.00156059	0.0073811	no	down	XP_020152228.1(berberine bridge enzyme-like 27 [Aegilops tauschii subsp. tauschii])	GO:0050660(molecular_function:flavin adenine dinucleotide binding); GO:0016614(molecular_function:oxidoreductase activity, acting on CH-OH group of donors); GO:0055114(biological_process:oxidation-reduction process)				COG0277(I:Lipid transport and metabolism); COG2801(I:Lipid transport and metabolism)	COG0277(Accessory subunit of the mitochondrial membrane respiratory chain NADH dehydrogenase (Complex I), that is believed to be not involved in catalysis. Complex I functions in the transfer of electrons from NADH to the respiratory chain. The immediate electron acceptor for the enzyme is believed to be ubiquinone); COG2801(Accessory subunit of the mitochondrial membrane respiratory chain NADH d…	PF01565.20(FAD_binding_4:FAD binding domain); PF08031.9(BBE:Berberine and berberine like)	sp|Q9FI25|BBE27_ARATH(Berberine bridge enzyme-like 27 OS=Arabidopsis thaliana OX=3702 GN=At5g44410 PE=2 SV=1)
TraesCS1D02G247500			2042	21	5	0.73	0.19	0.73	0.19	0.247254	-2.01593	0.00156059	0.0073811	no	down	XP_020151506.1(uncharacterized protein LOC109736710 [Aegilops tauschii subsp. tauschii])	GO:0016021(cellular_component:integral component of membrane)				ENOG41103FS(S:Function unknown)	ENOG41103FS(-)
TraesCS3D02G128700			2283	5	1.19	0.15	0.04	0.15	0.04	0.247155	-2.01651	0.122647	0.281612	no	down	XP_020196421.1(cytochrome P450 734A6 [Aegilops tauschii subsp. tauschii])	GO:0004497(molecular_function:monooxygenase activity); GO:0010268(biological_process:brassinosteroid homeostasis); GO:0016131(biological_process:brassinosteroid metabolic process); GO:0020037(molecular_function:heme binding); GO:0016021(cellular_component:integral component of membrane); GO:0016705(molecular_function:oxidoreductase activity, acting on paired donors, with incorporation or reductio…	K15639	CYP734A1, BAS1	map00905(Brassinosteroid biosynthesis)	COG2124(Q:Secondary metabolites biosynthesis, transport and catabolism)	COG2124(Cytochrome p450)	PF00067.19(p450:Cytochrome P450)	sp|B9X287|C7346_ORYSJ(Cytochrome P450 734A6 OS=Oryza sativa subsp. japonica OX=39947 GN=CYP734A6 PE=2 SV=1)
TraesCS3B02G145700			1589	5.17	1.23	0.24	0.06	0.24	0.06	0.247063	-2.01705	0.116402	0.270497	no	down	XP_020171781.1(ankyrin-1-like [Aegilops tauschii subsp. tauschii])					COG0666(S:Function unknown)	COG0666(Ankyrin Repeat)	PF12796.4(Ank_2:Ankyrin repeats (3 copies)); PF13606.3(Ank_3:Ankyrin repeat); PF13857.3(Ank_5:Ankyrin repeats (many copies)); PF13637.3(Ank_4:Ankyrin repeats (many copies)); PF00023.27(Ank:Ankyrin repeat); PF07719.14(TPR_2:Tetratricopeptide repeat)	sp|Q54F46|WARA_DICDI(Homeobox protein Wariai OS=Dictyostelium discoideum OX=44689 GN=warA PE=2 SV=1)
TraesCS5D02G428500			2001	12.61	3	0.45	0.12	0.45	0.12	0.247058	-2.01708	0.0142041	0.0500082	no	down	XP_010228894.1(uncharacterized protein LOC104581829 isoform X1 [Brachypodium distachyon])					ENOG41106II(S:Function unknown); ENOG410YRZQ(S:Function unknown); ENOG41107PK(S:Function unknown); ENOG410ZUS5(S:Function unknown); ENOG410YAIP(S:Function unknown); ENOG41119WE(S:Function unknown)	ENOG41106II(-); ENOG410YRZQ(-); ENOG41107PK(-); ENOG410ZUS5(FBD); ENOG410YAIP(plastid division protein CDP1, chloroplastic-like); ENOG41119WE(-)
TraesCS6D02G080500			1713	8.41	2	0.36	0.09	0.36	0.09	0.24696	-2.01765	0.0451918	0.128464	no	down	XP_020150586.1(protein SAR DEFICIENT 1-like isoform X1 [Aegilops tauschii subsp. tauschii])	GO:0006950(biological_process:response to stress); GO:0005516(molecular_function:calmodulin binding)				ENOG411051C(S:Function unknown); ENOG410Y9AX(S:Function unknown)	ENOG411051C(Calmodulin binding protein-like); ENOG410Y9AX(calmodulin binding)	PF07887.8(Calmodulin_bind:Calmodulin binding protein-like)	sp|Q9FKL6|CB60B_ARATH(Calmodulin-binding protein 60 B OS=Arabidopsis thaliana OX=3702 GN=CBP60B PE=2 SV=1)
TraesCS2D02G347400			2241	9.3	2.21	0.31	0.08	0.31	0.08	0.246775	-2.01873	0.0351253	0.105678	no	down	XP_020159336.1(uncharacterized CRM domain-containing protein At3g25440, chloroplastic isoform X1 [Aegilops tauschii subsp. tauschii])	GO:0005739(cellular_component:mitochondrion)	K01148	PARN, PNLDC1	map03018(RNA degradation)	ENOG410Y9G3(S:Function unknown); ENOG410YFAT(S:Function unknown); ENOG410XS9D(S:Function unknown)	ENOG410Y9G3(CRS1_YhbY); ENOG410YFAT(CRS1_YhbY); ENOG410XS9D(poly(a)-specific ribonuclease)	PF01985.18(CRS1_YhbY:CRS1 / YhbY (CRM) domain)	sp|Q67XL4|Y3544_ARATH(Uncharacterized CRM domain-containing protein At3g25440, chloroplastic OS=Arabidopsis thaliana OX=3702 GN=At3g25440 PE=2 SV=1)
TraesCS6D02G066500			1539	12.59	2.99	0.61	0.16	0.61	0.16	0.246626	-2.01961	0.0142021	0.0500039	no	down	XP_020172878.1(rhodanese-like domain-containing protein 7 [Aegilops tauschii subsp. tauschii])	GO:0009536(cellular_component:plastid)				COG1054(S:Function unknown)	COG1054(UPF0176 protein)	PF00581.17(Rhodanese:Rhodanese-like domain); PF12368.5(Rhodanese_C:Rhodanase C-terminal)	sp|Q1JPN0|STR7_ARATH(Rhodanese-like domain-containing protein 7 OS=Arabidopsis thaliana OX=3702 GN=STR7 PE=2 SV=1)
TraesCS5A02G049600			2035	124	29.43	4.39	1.12	4.39	1.12	0.246468	-2.02053	1.38e-14	2.31e-13	yes	down	XP_020189473.1(transcription factor PIF4-like [Aegilops tauschii subsp. tauschii])		K16189	PIF4	map04075(Plant hormone signal transduction)	ENOG410YAGK(K:Transcription)	ENOG410YAGK(Transcription factor)	PF00010.23(HLH:Helix-loop-helix DNA-binding domain)	sp|Q84LH8|PIF5_ARATH(Transcription factor PIF5 OS=Arabidopsis thaliana OX=3702 GN=PIF5 PE=1 SV=1)
TraesCS1B02G372900			1979	33.77	8	1.22	0.31	1.22	0.31	0.246009	-2.02322	5.8e-05	0.00037221	yes	down	XP_020158692.1(pentatricopeptide repeat-containing protein At1g08070, chloroplastic-like, partial [Aegilops tauschii subsp. tauschii])					ENOG410Z7Z7(S:Function unknown)	ENOG410Z7Z7(Pentatricopeptide repeat-containing protein)	PF01535.17(PPR:PPR repeat); PF13041.3(PPR_2:PPR repeat family); PF12854.4(PPR_1:PPR repeat); PF13812.3(PPR_3:Pentatricopeptide repeat domain); PF17177.1(PPR_long:Pentacotripeptide-repeat region of PROPR)	sp|Q9LN01|PPR21_ARATH(Pentatricopeptide repeat-containing protein At1g08070, chloroplastic OS=Arabidopsis thaliana OX=3702 GN=PCMP-H12 PE=2 SV=1)
TraesCS5B02G409400			1051	220.59	52.2	17.39	4.53	17.39	4.53	0.245741	-2.02479	8.56e-25	2.34e-23	yes	down	XP_020175279.1(30S ribosomal protein S9, chloroplastic [Aegilops tauschii subsp. tauschii])	GO:0005840(cellular_component:ribosome); GO:0000312(cellular_component:plastid small ribosomal subunit); GO:0003735(molecular_function:structural constituent of ribosome); GO:0000462(biological_process:maturation of SSU-rRNA from tricistronic rRNA transcript (SSU-rRNA, 5.8S rRNA, LSU-rRNA)); GO:0006412(biological_process:translation); GO:0022627(cellular_component:cytosolic small ribosomal subuni…	K02996	RP-S9, MRPS9, rpsI	map03010(Ribosome)	COG0103(S:Function unknown)	COG0103(Protein of unknown function (DUF616))	PF00380.16(Ribosomal_S9:Ribosomal protein S9/S16)	sp|Q9XJ27|RR9_ARATH(30S ribosomal protein S9, chloroplastic OS=Arabidopsis thaliana OX=3702 GN=RPS9 PE=2 SV=1)
TraesCS5D02G422100			1983	21.14	5	0.76	0.2	0.76	0.2	0.245617	-2.02552	0.00145507	0.00694063	no	down	EMS53910.1(Disease resistance protein RPM1 [Triticum urartu])		K13457	RPM1, RPS3	map04626(Plant-pathogen interaction)	COG4886(S:Function unknown)	COG4886(leucine Rich Repeat)	PF00931.19(NB-ARC:NB-ARC domain); PF13173.3(AAA_14:AAA domain); PF13191.3(AAA_16:AAA ATPase domain)	sp|Q39214|RPM1_ARATH(Disease resistance protein RPM1 OS=Arabidopsis thaliana OX=3702 GN=RPM1 PE=1 SV=1)
TraesCS5D02G178300			1085	194.61	46	14.71	3.82	14.71	3.82	0.245463	-2.02643	4.38e-22	1.07e-20	yes	down	XP_020146595.1(30S ribosomal protein 2, chloroplastic-like [Aegilops tauschii subsp. tauschii])	GO:0097159(molecular_function:organic cyclic compound binding); GO:0009536(cellular_component:plastid); GO:1901363(molecular_function:heterocyclic compound binding); GO:0003676(molecular_function:nucleic acid binding); GO:0000166(molecular_function:nucleotide binding)	K13126	PABPC	map03018(RNA degradation); map03013(RNA transport); map03015(mRNA surveillance pathway)	COG0724(S:Function unknown); ENOG410XSGH(K:Transcription); ENOG410YC5S(S:Function unknown)	COG0724(Rna-binding protein); ENOG410XSGH(Poly-U binding splicing factor 60KDa); ENOG410YC5S(RNA recognition motif (RRM)-containing protein)	PF00076.19(RRM_1:RNA recognition motif. (a.k.a. RRM, RBD, or RNP domain)); PF13893.3(RRM_5:RNA recognition motif. (a.k.a. RRM, RBD, or RNP domain)); PF16367.2(RRM_7:RNA recognition motif)	sp|P82277|RRP2_SPIOL(30S ribosomal protein 2, chloroplastic OS=Spinacia oleracea OX=3562 GN=PSRP2 PE=1 SV=1)
TraesCS3A02G342300			2630	8.47	2	0.22	0.06	0.22	0.06	0.245211	-2.02791	0.0437345	0.125851	no	down	XP_020176803.1(probable inactive receptor kinase At5g58300 [Aegilops tauschii subsp. tauschii])	GO:0006468(biological_process:protein phosphorylation); GO:0016021(cellular_component:integral component of membrane); GO:0005524(molecular_function:ATP binding); GO:0004672(molecular_function:protein kinase activity)				ENOG4111F0S(S:Function unknown)	ENOG4111F0S(inactive receptor kinase)	PF07714.14(Pkinase_Tyr:Protein tyrosine kinase); PF00069.22(Pkinase:Protein kinase domain); PF12799.4(LRR_4:Leucine Rich repeats (2 copies)); PF13855.3(LRR_8:Leucine rich repeat); PF08263.9(LRRNT_2:Leucine rich repeat N-terminal domain); PF00560.30(LRR_1:Leucine Rich Repeat)	sp|Q9LVM0|Y5830_ARATH(Probable inactive receptor kinase At5g58300 OS=Arabidopsis thaliana OX=3702 GN=At5g58300 PE=2 SV=1)
TraesCS3B02G271100			1206	14	3.3	0.92	0.26	0.92	0.26	0.244781	-2.03043	0.00946547	0.0356286	no	down	XP_020159816.1(GDSL esterase/lipase At4g10955-like [Aegilops tauschii subsp. tauschii])					ENOG41115Y5(S:Function unknown); ENOG410ZGZN(S:Function unknown)	ENOG41115Y5(-); ENOG410ZGZN(GDSL esterase lipase)	PF12697.4(Abhydrolase_6:Alpha/beta hydrolase family)	sp|Q680C0|GDL62_ARATH(GDSL esterase/lipase At4g10955 OS=Arabidopsis thaliana OX=3702 GN=At4g10955 PE=2 SV=1)
TraesCS2D02G034200			4135	12.44	2.93	0.2	0.05	0.2	0.05	0.244591	-2.03156	0.0144126	0.0506497	no	down	XP_020161334.1(leucine-rich repeat receptor protein kinase MSP1-like [Aegilops tauschii subsp. tauschii])					COG4886(S:Function unknown)	COG4886(leucine Rich Repeat)	PF13855.3(LRR_8:Leucine rich repeat); PF00069.22(Pkinase:Protein kinase domain); PF07714.14(Pkinase_Tyr:Protein tyrosine kinase); PF12799.4(LRR_4:Leucine Rich repeats (2 copies)); PF08263.9(LRRNT_2:Leucine rich repeat N-terminal domain)	sp|Q8RZV7|MSP1_ORYSJ(Leucine-rich repeat receptor protein kinase MSP1 OS=Oryza sativa subsp. japonica OX=39947 GN=MSP1 PE=1 SV=1)
TraesCS3A02G008500			1318	11.77	2.77	0.69	0.18	0.69	0.18	0.244397	-2.0327	0.0172715	0.058994	no	down	XP_020184640.1(uncharacterized protein LOC109770347 [Aegilops tauschii subsp. tauschii])					ENOG41127Z6(S:Function unknown)	ENOG41127Z6(-)
TraesCS1A02G417500			1419	17	4	0.91	0.23	0.91	0.23	0.244345	-2.03301	0.00421451	0.0176756	no	down	BAJ89457.1(predicted protein [Hordeum vulgare subsp. vulgare])	GO:0016742(molecular_function:hydroxymethyl-, formyl- and related transferase activity); GO:0009058(biological_process:biosynthetic process); GO:0009536(cellular_component:plastid)	K00601	E2.1.2.2	map00230(Purine metabolism); map00670(One carbon pool by folate)	COG0299(F:Nucleotide transport and metabolism)	COG0299(phosphoribosylglycinamide formyltransferase)	PF00551.16(Formyl_trans_N:Formyl transferase)	sp|P52423|PUR3_VIGUN(Phosphoribosylglycinamide formyltransferase, chloroplastic OS=Vigna unguiculata OX=3917 GN=PUR3 PE=2 SV=2)
TraesCS6D02G020100			1695	17	4	0.74	0.19	0.74	0.19	0.244345	-2.03301	0.00421451	0.0176756	no	down	XP_020147713.1(uncharacterized protein LOC109732919 [Aegilops tauschii subsp. tauschii])		K15032	MTERFD		ENOG410XT49(S:Function unknown)	ENOG410XT49(mitochondrial transcription termination)	PF02536.11(mTERF:mTERF)
TraesCS1D02G261300			1542	8.52	2	0.41	0.11	0.41	0.11	0.243772	-2.0364	0.0425548	0.123127	no	down	XP_020194782.1(GDSL esterase/lipase 7 [Aegilops tauschii subsp. tauschii])	GO:0016788(molecular_function:hydrolase activity, acting on ester bonds)				ENOG410ZRT0(S:Function unknown)	ENOG410ZRT0(GDSL esterase lipase)	PF00657.19(Lipase_GDSL:GDSL-like Lipase/Acylhydrolase)	sp|Q8LFJ9|GLIP7_ARATH(GDSL esterase/lipase 7 OS=Arabidopsis thaliana OX=3702 GN=GLIP7 PE=2 SV=1)
TraesCS3B02G598600			1917	21.31	5	0.8	0.2	0.8	0.2	0.243657	-2.03708	0.00133626	0.00643387	no	down	CDM87108.1(unnamed protein product [Triticum aestivum])					COG0666(S:Function unknown)	COG0666(Ankyrin Repeat)	PF12796.4(Ank_2:Ankyrin repeats (3 copies)); PF13637.3(Ank_4:Ankyrin repeats (many copies)); PF13962.3(PGG:Domain of unknown function); PF13857.3(Ank_5:Ankyrin repeats (many copies)); PF00023.27(Ank:Ankyrin repeat)	sp|Q6AWW5|Y5262_ARATH(Ankyrin repeat-containing protein At5g02620 OS=Arabidopsis thaliana OX=3702 GN=At5g02620 PE=1 SV=1)
TraesCS2D02G205900			1281	279.36	65.48	17.06	4.37	17.06	4.37	0.243409	-2.03854	3.23e-31	1.11e-29	yes	down	XP_020149171.1(ribosome-recycling factor, chloroplastic [Aegilops tauschii subsp. tauschii])		K02838	frr, MRRF, RRF		COG0233(J:Translation, ribosomal structure and biogenesis)	COG0233(Responsible for the release of ribosomes from messenger RNA at the termination of protein biosynthesis. May increase the efficiency of translation by recycling ribosomes from one round of translation to another (By similarity))	PF01765.16(RRF:Ribosome recycling factor)	sp|A3BLC3|RRFC_ORYSJ(Ribosome-recycling factor, chloroplastic OS=Oryza sativa subsp. japonica OX=39947 GN=Os07g0570700 PE=2 SV=2)
TraesCS7D02G189400			2284	375.71	88	11.57	2.93	11.57	2.93	0.243233	-2.03959	2.02e-41	9.18e-40	yes	down	XP_020164802.1(ATP-dependent zinc metalloprotease FTSH 6, chloroplastic-like [Aegilops tauschii subsp. tauschii])	GO:0004176(molecular_function:ATP-dependent peptidase activity); GO:0009941(cellular_component:chloroplast envelope); GO:0009535(cellular_component:chloroplast thylakoid membrane); GO:0004222(molecular_function:metalloendopeptidase activity); GO:0010304(biological_process:PSII associated light-harvesting complex II catabolic process); GO:0016021(cellular_component:integral component of membrane);…	K03798	ftsH, hflB		COG0465(O:Posttranslational modification, protein turnover, chaperones)	COG0465(Acts as a processive, ATP-dependent zinc metallopeptidase for both cytoplasmic and membrane proteins. Plays a role in the quality control of integral membrane proteins (By similarity))	PF01434.15(Peptidase_M41:Peptidase family M41); PF00004.26(AAA:ATPase family associated with various cellular activities (AAA)); PF06068.10(TIP49:TIP49 C-terminus); PF07728.11(AAA_5:AAA domain (dynein-related subfamily)); PF06480.12(FtsH_ext:FtsH Extracellular); PF05496.9(RuvB_N:Holliday junction DNA helicase ruvB N-terminus); PF13245.3(AAA_19:Part of AAA domain); PF13191.3(AAA_16:AAA ATPase doma…	sp|Q67WJ2|FTSH6_ORYSJ(ATP-dependent zinc metalloprotease FTSH 6, chloroplastic OS=Oryza sativa subsp. japonica OX=39947 GN=FTSH6 PE=3 SV=1)
TraesCS4D02G100600			681	4.27	1	0.66	0.18	0.66	0.18	0.243201	-2.03978	0.15064	0.329543	no	down	KQJ89020.1(hypothetical protein BRADI_4g22904v3 [Brachypodium distachyon])					ENOG410ZV8Z(S:Function unknown); ENOG410ZC2N(S:Function unknown); ENOG410ZS64(S:Function unknown); ENOG410Z53X(S:Function unknown)	ENOG410ZV8Z(-); ENOG410ZC2N(F-box domain containing protein, expressed); ENOG410ZS64(-); ENOG410Z53X(F-box domain containing protein)		sp|Q9LZ15|FBL78_ARATH(Putative F-box/LRR-repeat protein At5g02700 OS=Arabidopsis thaliana OX=3702 GN=At5g02700 PE=4 SV=1)
TraesCSU02G022800			3855	17.08	4	0.32	0.08	0.32	0.08	0.243201	-2.03978	0.00404604	0.0170597	no	down	XP_020173973.1(uncharacterized protein LOC109759562 [Aegilops tauschii subsp. tauschii])		K00574	cfa		COG2230(M:Cell wall/membrane/envelope biogenesis)	COG2230(cyclopropane-fatty-acyl-phospholipid synthase)	PF02353.17(CMAS:Mycolic acid cyclopropane synthetase); PF13649.3(Methyltransf_25:Methyltransferase domain); PF08241.9(Methyltransf_11:Methyltransferase domain); PF13847.3(Methyltransf_31:Methyltransferase domain); PF08242.9(Methyltransf_12:Methyltransferase domain); PF12847.4(Methyltransf_18:Methyltransferase domain); PF05175.11(MTS:Methyltransferase small domain)	sp|O53732|UFAA1_MYCTU(Tuberculostearic acid methyltransferase UfaA1 OS=Mycobacterium tuberculosis (strain ATCC 25618 / H37Rv) OX=83332 GN=ufaA1 PE=1 SV=3)
TraesCS1D02G020200			2281	4.57	1.07	0.14	0.04	0.14	0.04	0.243142	-2.04013	0.136996	0.306753	no	down	XP_020179984.1(phosphoinositide phosphatase SAC7-like [Aegilops tauschii subsp. tauschii])	GO:0042578(molecular_function:phosphoric ester hydrolase activity); GO:0016021(cellular_component:integral component of membrane)				COG5329(T:Signal transduction mechanisms)	COG5329(Phosphatase)	PF02383.15(Syja_N:SacI homology domain)	sp|Q9C5G5|SAC7_ARATH(Phosphoinositide phosphatase SAC7 OS=Arabidopsis thaliana OX=3702 GN=SAC7 PE=2 SV=1)
TraesCS3B02G409300			879	597.01	139.35	60.16	15.57	60.16	15.57	0.242392	-2.04459	5.76e-65	4.16e-63	yes	down	XP_020158532.1(protein EARLY RESPONSIVE TO DEHYDRATION 15-like [Aegilops tauschii subsp. tauschii])					ENOG410YT6J(S:Function unknown); ENOG410Z9AB(S:Function unknown)	ENOG410YT6J(-); ENOG410Z9AB(Polyadenylate-binding protein-interacting protein)
TraesCS1A02G089800			2164	39.25	9.16	1.28	0.32	1.28	0.32	0.242353	-2.04482	1.27e-05	9.16e-05	yes	down	XP_020180333.1(protein O-glucosyltransferase 1 [Aegilops tauschii subsp. tauschii])					ENOG410XT5U(S:Function unknown)	ENOG410XT5U(KDEL (Lys-Asp-Glu-Leu) containing)	PF05686.9(Glyco_transf_90:Glycosyl transferase family 90)	sp|Q29AU6|RUMI_DROPS(O-glucosyltransferase rumi OS=Drosophila pseudoobscura pseudoobscura OX=46245 GN=rumi PE=3 SV=1)
TraesCS5D02G334000			3381	30	7	0.6	0.15	0.6	0.15	0.242309	-2.04508	0.000135602	0.000808627	yes	down	XP_020155335.1(LRR receptor-like serine/threonine-protein kinase FLS2 [Aegilops tauschii subsp. tauschii])	GO:0016020(cellular_component:membrane)				COG4886(S:Function unknown)	COG4886(leucine Rich Repeat)	PF13855.3(LRR_8:Leucine rich repeat); PF12799.4(LRR_4:Leucine Rich repeats (2 copies)); PF08263.9(LRRNT_2:Leucine rich repeat N-terminal domain)	sp|Q6JN47|EIX1_SOLLC(Receptor-like protein EIX1 OS=Solanum lycopersicum OX=4081 GN=EIX1 PE=2 SV=2)
TraesCS7B02G273000			1215	12.9	3	0.84	0.21	0.84	0.21	0.241504	-2.04988	0.0122056	0.0440422	no	down	XP_020152194.1(G-type lectin S-receptor-like serine/threonine-protein kinase SD2-5 isoform X2 [Aegilops tauschii subsp. tauschii])	GO:0004674(molecular_function:protein serine/threonine kinase activity); GO:0006468(biological_process:protein phosphorylation); GO:0016021(cellular_component:integral component of membrane); GO:0005524(molecular_function:ATP binding)	K04733	IRAK4		COG0515(T:Signal transduction mechanisms); ENOG410YBSH(T:Signal transduction mechanisms)	COG0515(Serine Threonine protein kinase); ENOG410YBSH(G-type lectin S-receptor-like serine threonine-protein kinase)	PF00069.22(Pkinase:Protein kinase domain); PF07714.14(Pkinase_Tyr:Protein tyrosine kinase); PF14531.3(Kinase-like:Kinase-like); PF01636.20(APH:Phosphotransferase enzyme family)	sp|Q8RWZ5|SD25_ARATH(G-type lectin S-receptor-like serine/threonine-protein kinase SD2-5 OS=Arabidopsis thaliana OX=3702 GN=SD25 PE=1 SV=1)
TraesCS1B02G145300			1852	4.3	1	0.17	0.04	0.17	0.04	0.241504	-2.04988	0.147919	0.325012	no	down	BAK05475.1(predicted protein [Hordeum vulgare subsp. vulgare])	GO:0016021(cellular_component:integral component of membrane); GO:0016788(molecular_function:hydrolase activity, acting on ester bonds)	K21026	AAE	map00901(Indole alkaloid biosynthesis)	ENOG41108S2(S:Function unknown); ENOG41105XM(S:Function unknown)	ENOG41108S2(GDSL-like Lipase/Acylhydrolase); ENOG41105XM(GDSL-like lipase acylhydrolase)	PF00657.19(Lipase_GDSL:GDSL-like Lipase/Acylhydrolase)	sp|Q9FXJ2|GDL7_ARATH(GDSL esterase/lipase At1g28580 OS=Arabidopsis thaliana OX=3702 GN=At1g28580 PE=2 SV=1)
TraesCS7A02G111000			2856	17.41	4.04	0.42	0.1	0.42	0.1	0.240977	-2.05303	0.0035644	0.0152767	no	down	XP_020149768.1(putative disease resistance RPP13-like protein 3 [Aegilops tauschii subsp. tauschii])					COG4886(S:Function unknown)	COG4886(leucine Rich Repeat)	PF00931.19(NB-ARC:NB-ARC domain); PF13191.3(AAA_16:AAA ATPase domain)	sp|Q9STE7|R13L3_ARATH(Putative disease resistance RPP13-like protein 3 OS=Arabidopsis thaliana OX=3702 GN=RPP13L3 PE=3 SV=1)
TraesCSU02G113900			684	314.96	73	46.35	12.11	46.35	12.11	0.240691	-2.05475	2.54e-35	9.87e-34	yes	down
TraesCS5A02G225100			1365	30.57	7.08	1.87	0.54	1.87	0.54	0.240508	-2.05584	0.000111003	0.000673147	yes	down	XP_020188311.1(cinnamoyl-CoA reductase 1-like [Aegilops tauschii subsp. tauschii])		K09753	CCR	map00940(Phenylpropanoid biosynthesis)	COG0451(M:Cell wall/membrane/envelope biogenesis)	COG0451(Nad-dependent epimerase dehydratase)	PF01370.18(Epimerase:NAD dependent epimerase/dehydratase family); PF01073.16(3Beta_HSD:3-beta hydroxysteroid dehydrogenase/isomerase family); PF13460.3(NAD_binding_10:NAD(P)H-binding); PF05368.10(NmrA:NmrA-like family); PF16363.2(GDP_Man_Dehyd:GDP-mannose 4,6 dehydratase); PF07993.9(NAD_binding_4:Male sterility protein); PF08659.7(KR:KR domain)	sp|Q9S9N9|CCR1_ARATH(Cinnamoyl-CoA reductase 1 OS=Arabidopsis thaliana OX=3702 GN=CCR1 PE=1 SV=1)
TraesCS7A02G209200			1143	2.16	0.5	0.15	0.04	0.15	0.04	0.240386	-2.05658	0.304109	0.544096	no	down	XP_020159483.1(uncharacterized protein LOC109744745 [Aegilops tauschii subsp. tauschii])					ENOG410Z11C(S:Function unknown)	ENOG410Z11C(NAC transcription factor)	PF02365.12(NAM:No apical meristem (NAM) protein)
TraesCS7A02G209400			1143	2.16	0.5	0.15	0.04	0.15	0.04	0.240386	-2.05658	0.304109	0.544096	no	down	XP_020152646.1(uncharacterized protein LOC109737913 [Aegilops tauschii subsp. tauschii])					ENOG410Z11C(S:Function unknown)	ENOG410Z11C(NAC transcription factor)	PF02365.12(NAM:No apical meristem (NAM) protein)
TraesCS2A02G551100			1210	64.85	15	4.26	1.08	4.26	1.08	0.2402	-2.05769	1.77e-08	1.83e-07	yes	down	EMS52770.1(Two-component response regulator ARR9 [Triticum urartu])	GO:0000160(biological_process:phosphorelay signal transduction system); GO:0006355(biological_process:regulation of transcription, DNA-templated); GO:0009736(biological_process:cytokinin-activated signaling pathway); GO:0005622(cellular_component:intracellular)	K14492	ARR-A	map04075(Plant hormone signal transduction)	COG0784(T:Signal transduction mechanisms); COG3706(T:Signal transduction mechanisms); COG5641(K:Transcription)	COG0784(response regulator); COG3706(response regulator); COG5641(Transcription factor)	PF00072.21(Response_reg:Response regulator receiver domain)	sp|A2XYV5|ORR6_ORYSI(Two-component response regulator ORR6 OS=Oryza sativa subsp. indica OX=39946 GN=RR6 PE=2 SV=1)
TraesCS1A02G375700			393	13	3	5.92	1.68	5.92	1.68	0.239646	-2.06102	0.011582	0.0422597	no	down	EMS45093.1(hypothetical protein TRIUR3_12097 [Triticum urartu])					ENOG4112CRP(S:Function unknown)	ENOG4112CRP(Protein of unknown function (DUF3128))	PF11326.5(DUF3128:Protein of unknown function (DUF3128))
TraesCS3A02G488500			708	52	12	3.16	0.8	3.16	0.8	0.239646	-2.06102	4.44e-07	3.88e-06	yes	down	CDM86428.1(unnamed protein product [Triticum aestivum])	GO:0016636(molecular_function:oxidoreductase activity, acting on the CH-CH group of donors, iron-sulfur protein as acceptor); GO:0050897(molecular_function:cobalt ion binding); GO:0050619(molecular_function:phytochromobilin:ferredoxin oxidoreductase activity); GO:0010019(biological_process:chloroplast-nucleus signaling pathway); GO:0010024(biological_process:phytochromobilin biosynthetic process)…	K08101	HY2	map00860(Porphyrin and chlorophyll metabolism)	ENOG41102EM(H:Coenzyme transport and metabolism)	ENOG41102EM(Catalyzes the two-electron reduction of the C2 and C3(1) diene system of 15,16-dihydrobiliverdin (By similarity))	PF05996.9(Fe_bilin_red:Ferredoxin-dependent bilin reductase)	sp|Q9SR43|PFBS_ARATH(Phytochromobilin:ferredoxin oxidoreductase, chloroplastic OS=Arabidopsis thaliana OX=3702 GN=HY2 PE=2 SV=1)
TraesCS4D02G016700			784	13	3	1.55	0.4	1.55	0.4	0.239646	-2.06102	0.011582	0.0422597	no	down	XP_020190299.1(uncharacterized protein LOC109776018 [Aegilops tauschii subsp. tauschii])					ENOG410YP5Y(S:Function unknown)	ENOG410YP5Y(Protein of unknown function (DUF1677))	PF07911.10(DUF1677:Protein of unknown function (DUF1677))
TraesCS4D02G145500			863	13	3	1.34	0.34	1.34	0.34	0.239646	-2.06102	0.011582	0.0422597	no	down	XP_020199271.1(17.5 kDa class II heat shock protein-like [Aegilops tauschii subsp. tauschii])		K13993	HSP20	map04141(Protein processing in endoplasmic reticulum)	COG0071(S:Function unknown)	COG0071(tumor protein)	PF00011.18(HSP20:Hsp20/alpha crystallin family)	sp|P24631|HSP21_MAIZE(17.5 kDa class II heat shock protein OS=Zea mays OX=4577 PE=2 SV=1)
TraesCS3B02G518400			889	13	3	1.29	0.33	1.29	0.33	0.239646	-2.06102	0.011582	0.0422597	no	down	CDM86259.1(unnamed protein product [Triticum aestivum])		K03626	EGD2, NACA	map04928(Parathyroid hormone synthesis, secretion and action)	COG1308(K:Transcription)	COG1308(nascent polypeptide-associated complex)	PF01849.15(NAC:NAC domain)	sp|Q9LHG9|NACA1_ARATH(Nascent polypeptide-associated complex subunit alpha-like protein 1 OS=Arabidopsis thaliana OX=3702 GN=At3g12390 PE=1 SV=1)
TraesCS5B02G427000			1396	13	3	0.71	0.18	0.71	0.18	0.239646	-2.06102	0.011582	0.0422597	no	down	XP_020147316.1(zinc finger protein 8-like isoform X2 [Aegilops tauschii subsp. tauschii])	GO:0046872(molecular_function:metal ion binding)				ENOG410Z8PA(S:Function unknown)	ENOG410Z8PA(Zinc finger protein)		sp|Q9FKA9|LATE_ARATH(Protein LATE FLOWERING OS=Arabidopsis thaliana OX=3702 GN=LATE PE=2 SV=1)
TraesCS5D02G415400			1427	13	3	0.69	0.17	0.69	0.17	0.239646	-2.06102	0.011582	0.0422597	no	down	XP_020156627.1(heterogeneous nuclear ribonucleoprotein 1-like [Aegilops tauschii subsp. tauschii])		K14411	MSI	map03015(mRNA surveillance pathway)	ENOG410YA8Z(S:Function unknown); ENOG4111PGT(S:Function unknown)	ENOG410YA8Z(Rna-binding protein); ENOG4111PGT(RNA binding motif protein)	PF00076.19(RRM_1:RNA recognition motif. (a.k.a. RRM, RBD, or RNP domain)); PF16367.2(RRM_7:RNA recognition motif)	sp|Q9C652|RBP1_ARATH(RNA-binding protein 1 OS=Arabidopsis thaliana OX=3702 GN=RBP1 PE=2 SV=1)
TraesCS3D02G506000			1561	13	3	0.62	0.16	0.62	0.16	0.239646	-2.06102	0.011582	0.0422597	no	down	CDM86676.1(unnamed protein product [Triticum aestivum])		K14565	NOP58	map03008(Ribosome biogenesis in eukaryotes)	COG1498(J:Translation, ribosomal structure and biogenesis); ENOG41104N7(S:Function unknown); ENOG411066G(S:Function unknown)	COG1498(Nucleolar protein); ENOG41104N7(-); ENOG411066G(-)	PF08156.10(NOP5NT:NOP5NT (NUC127) domain)
TraesCS6D02G339100			1575	13	3	0.62	0.15	0.62	0.15	0.239646	-2.06102	0.011582	0.0422597	no	down	XP_020197342.1(purple acid phosphatase 2-like [Aegilops tauschii subsp. tauschii])	GO:0016311(biological_process:dephosphorylation); GO:0016021(cellular_component:integral component of membrane); GO:0046872(molecular_function:metal ion binding); GO:0003993(molecular_function:acid phosphatase activity)				COG1409(S:Function unknown)	COG1409(Hydrolyzes cAMP to 5'-AMP. Plays an important regulatory role in modulating the intracellular concentration of cAMP, thereby influencing cAMP-dependent processes (By similarity))	PF16656.2(Pur_ac_phosph_N:Purple acid Phosphatase, N-terminal domain); PF00149.25(Metallophos:Calcineurin-like phosphoesterase); PF14008.3(Metallophos_C:Iron/zinc purple acid phosphatase-like protein C); PF12850.4(Metallophos_2:Calcineurin-like phosphoesterase superfamily domain)	sp|Q9SDZ9|PPAF2_IPOBA(Purple acid phosphatase 2 OS=Ipomoea batatas OX=4120 GN=PAP2 PE=1 SV=1)
TraesCS6A02G015500			1585	13	3	0.61	0.15	0.61	0.15	0.239646	-2.06102	0.011582	0.0422597	no	down	XP_020185293.1(bisdemethoxycurcumin synthase-like [Aegilops tauschii subsp. tauschii])	GO:0016740(molecular_function:transferase activity); GO:0016746(molecular_function:transferase activity, transferring acyl groups); GO:0008152(biological_process:metabolic process)				COG3424(Q:Secondary metabolites biosynthesis, transport and catabolism)	COG3424(synthase)	PF00195.16(Chal_sti_synt_N:Chalcone and stilbene synthases, N-terminal domain); PF02797.12(Chal_sti_synt_C:Chalcone and stilbene synthases, C-terminal domain); PF08541.7(ACP_syn_III_C:3-Oxoacyl-[acyl-carrier-protein (ACP)] synthase III C terminal); PF08545.7(ACP_syn_III:3-Oxoacyl-[acyl-carrier-protein (ACP)] synthase III); PF08392.9(FAE1_CUT1_RppA:FAE1/Type III polyketide synthase-like protein)	sp|Q8LIL0|CUS_ORYSJ(Bisdemethoxycurcumin synthase OS=Oryza sativa subsp. japonica OX=39947 GN=Os07g0271500 PE=1 SV=2)
TraesCS5B02G526900			1608	13	3	0.57	0.14	0.57	0.14	0.239646	-2.06102	0.011582	0.0422597	no	down	XP_020160095.1(uncharacterized protein LOC109745390 [Aegilops tauschii subsp. tauschii])					ENOG41115G8(S:Function unknown)	ENOG41115G8(-)	PF03478.15(DUF295:Protein of unknown function (DUF295))
TraesCS1D02G109200			1773	13	3	0.61	0.14	0.61	0.14	0.239646	-2.06102	0.011582	0.0422597	no	down	XP_020193979.1(GDSL esterase/lipase At1g09390-like [Aegilops tauschii subsp. tauschii])	GO:0016021(cellular_component:integral component of membrane); GO:0016788(molecular_function:hydrolase activity, acting on ester bonds)				COG3240(S:Function unknown); ENOG41116E4(S:Function unknown); ENOG411047K(S:Function unknown); ENOG410YG8Q(S:Function unknown)	COG3240(GDSL esterase lipase); ENOG41116E4(GDSL-like Lipase/Acylhydrolase); ENOG411047K(GDSL-like Lipase/Acylhydrolase); ENOG410YG8Q(GDSL esterase lipase)	PF00657.19(Lipase_GDSL:GDSL-like Lipase/Acylhydrolase)	sp|O80522|GDL2_ARATH(GDSL esterase/lipase At1g09390 OS=Arabidopsis thaliana OX=3702 GN=At1g09390 PE=2 SV=1)
TraesCS5D02G137100			1786	26	6	1.06	0.27	1.06	0.27	0.239646	-2.06102	0.000356478	0.00195557	no	down	XP_020201298.1(IQ domain-containing protein IQM3-like [Aegilops tauschii subsp. tauschii])					ENOG4111I0K(S:Function unknown); ENOG410XYBD(S:Function unknown)	ENOG4111I0K(calmodulin-binding family); ENOG410XYBD(-)		sp|Q9LFA4|IQM3_ARATH(IQ domain-containing protein IQM3 OS=Arabidopsis thaliana OX=3702 GN=IQM3 PE=2 SV=1)
TraesCS5B02G036600			2139	13	3	0.87	0.16	0.87	0.16	0.239646	-2.06102	0.011582	0.0422597	no	down	XP_020174091.1(subtilisin-like protease SBT3.9 [Aegilops tauschii subsp. tauschii])	GO:0016787(molecular_function:hydrolase activity); GO:0008233(molecular_function:peptidase activity); GO:0008236(molecular_function:serine-type peptidase activity)				COG1404(O:Posttranslational modification, protein turnover, chaperones)	COG1404(peptidase (S8 and S53, subtilisin, kexin, sedolisin)	PF05922.13(Inhibitor_I9:Peptidase inhibitor I9); PF00082.19(Peptidase_S8:Subtilase family); PF02225.19(PA:PA domain)	sp|Q9ZSB0|SBT39_ARATH(Subtilisin-like protease SBT3.9 OS=Arabidopsis thaliana OX=3702 GN=SBT3.9 PE=3 SV=1)
TraesCS1B02G258500			2711	13	3	0.33	0.08	0.33	0.08	0.239646	-2.06102	0.011582	0.0422597	no	down	XP_020176028.1(uncharacterized protein LOC109761628, partial [Aegilops tauschii subsp. tauschii])					ENOG4110749(S:Function unknown); ENOG41108BA(S:Function unknown); ENOG41104B2(S:Function unknown)	ENOG4110749(-); ENOG41108BA(-); ENOG41104B2(-)	PF12937.4(F-box-like:F-box-like)
TraesCS3A02G259700			1842	382.45	88.25	15.07	3.77	15.07	3.77	0.239625	-2.06115	1.1e-42	5.2e-41	yes	down	XP_020190267.1(threonine synthase, chloroplastic-like [Aegilops tauschii subsp. tauschii])	GO:0005737(cellular_component:cytoplasm); GO:0004795(molecular_function:threonine synthase activity); GO:0006520(biological_process:cellular amino acid metabolic process); GO:0030170(molecular_function:pyridoxal phosphate binding); GO:0009536(cellular_component:plastid)	K01733	thrC	map00750(Vitamin B6 metabolism); map00260(Glycine, serine and threonine metabolism)	COG0498(E:Amino acid transport and metabolism)	COG0498(threonine synthase)	PF00291.22(PALP:Pyridoxal-phosphate dependent enzyme)	sp|Q9MT28|THRC_SOLTU(Threonine synthase, chloroplastic OS=Solanum tuberosum OX=4113 PE=2 SV=1)
TraesCS3D02G380200			1346	34.71	8	2.78	0.5	2.78	0.5	0.239347	-2.06282	3.67e-05	0.000243804	yes	down	XP_020167446.1(DNA repair RAD52-like protein 1, mitochondrial [Aegilops tauschii subsp. tauschii])	GO:0000724(biological_process:double-strand break repair via homologous recombination); GO:0005634(cellular_component:nucleus); GO:0050897(molecular_function:cobalt ion binding); GO:0005739(cellular_component:mitochondrion); GO:0003690(molecular_function:double-stranded DNA binding); GO:0003697(molecular_function:single-stranded DNA binding)				ENOG4111P0W(S:Function unknown)	ENOG4111P0W(SnRK1-interacting protein 1)		sp|Q9FVV7|RD521_ARATH(DNA repair RAD52-like protein 1, mitochondrial OS=Arabidopsis thaliana OX=3702 GN=RAD52-1 PE=1 SV=1)
TraesCS2D02G322700			839	61	14.01	6.57	1.68	6.57	1.68	0.238507	-2.0679	4.24e-08	4.2e-07	yes	down	XP_020176506.1(photosynthetic NDH subunit of lumenal location 3, chloroplastic-like [Aegilops tauschii subsp. tauschii])	GO:0043234(cellular_component:protein complex); GO:0009534(cellular_component:chloroplast thylakoid); GO:0009536(cellular_component:plastid); GO:0009523(cellular_component:photosystem II); GO:0034357(cellular_component:photosynthetic membrane); GO:0044425(cellular_component:membrane part); GO:0042651(cellular_component:thylakoid membrane); GO:0015979(biological_process:photosynthesis); GO:0009507…	K08901	psbQ	map00195(Photosynthesis)	ENOG410YH09(S:Function unknown)	ENOG410YH09(enhancer protein)	PF05757.8(PsbQ:Oxygen evolving enhancer protein 3 (PsbQ))	sp|Q9SGH4|PNSL3_ARATH(Photosynthetic NDH subunit of lumenal location 3, chloroplastic OS=Arabidopsis thaliana OX=3702 GN=PNSL3 PE=1 SV=1)
TraesCS3D02G501400			2643	41.41	9.51	1.36	0.34	1.36	0.34	0.238489	-2.06801	6.31e-06	4.76e-05	yes	down	XP_020185117.1(cysteine-rich receptor-like protein kinase 10 [Aegilops tauschii subsp. tauschii])					COG0515(T:Signal transduction mechanisms)	COG0515(Serine Threonine protein kinase)	PF07714.14(Pkinase_Tyr:Protein tyrosine kinase); PF00069.22(Pkinase:Protein kinase domain); PF01657.14(Stress-antifung:Salt stress response/antifungal); PF11883.5(DUF3403:Domain of unknown function (DUF3403))	sp|Q9ZR08|Y4230_ARATH(G-type lectin S-receptor-like serine/threonine-protein kinase At4g03230 OS=Arabidopsis thaliana OX=3702 GN=At4g03230 PE=3 SV=3)
TraesCS6A02G123900			1134	174.19	40	12.43	3.13	12.43	3.13	0.238468	-2.06813	2.01e-20	4.56e-19	yes	down	XP_020153951.1(uncharacterized protein LOC109739278 [Aegilops tauschii subsp. tauschii])					ENOG41106IQ(S:Function unknown)	ENOG41106IQ(-)
TraesCS2A02G373600			2659	136	31.23	3.53	0.88	3.53	0.88	0.238466	-2.06815	2.75e-16	5.14e-15	yes	down	XP_020146905.1(granule-bound starch synthase 1b, chloroplastic/amyloplastic [Aegilops tauschii subsp. tauschii])	GO:0009501(cellular_component:amyloplast); GO:0004373(molecular_function:glycogen (starch) synthase activity); GO:0033840(molecular_function:NDP-glucose-starch glucosyltransferase activity); GO:0009507(cellular_component:chloroplast); GO:0019252(biological_process:starch biosynthetic process)	K13679	WAXY	map00500(Starch and sucrose metabolism)	COG0297(G:Carbohydrate transport and metabolism)	COG0297(starch synthase activity)	PF08323.8(Glyco_transf_5:Starch synthase catalytic domain); PF00534.17(Glycos_transf_1:Glycosyl transferases group 1); PF13692.3(Glyco_trans_1_4:Glycosyl transferases group 1)	sp|Q8LL05|SSG1B_HORVU(Granule-bound starch synthase 1b, chloroplastic/amyloplastic (Fragment) OS=Hordeum vulgare OX=4513 PE=1 SV=1)
TraesCS6B02G056800			1869	671.99	154.23	26.03	6.48	26.03	6.48	0.238341	-2.0689	5.55e-74	4.57e-72	yes	down	XP_020150180.1(catalase isozyme 2 [Aegilops tauschii subsp. tauschii])	GO:0005737(cellular_component:cytoplasm); GO:0009514(cellular_component:glyoxysome); GO:0020037(molecular_function:heme binding); GO:0042542(biological_process:response to hydrogen peroxide); GO:0098869(biological_process:cellular oxidant detoxification); GO:0042744(biological_process:hydrogen peroxide catabolic process); GO:0004096(molecular_function:catalase activity); GO:0046872(molecular_func…	K03781	katE, CAT, catB, srpA	map00630(Glyoxylate and dicarboxylate metabolism); map04016(MAPK signaling pathway - plant); map00380(Tryptophan metabolism); map04146(Peroxisome)	COG0753(P:Inorganic ion transport and metabolism)	COG0753(Catalase)	PF00199.16(Catalase:Catalase); PF06628.9(Catalase-rel:Catalase-related immune-responsive)	sp|P55308|CATA2_HORVU(Catalase isozyme 2 OS=Hordeum vulgare OX=4513 GN=CAT2 PE=2 SV=1)
TraesCS3B02G213400			1649	197.21	45.23	6.69	1.64	6.69	1.64	0.238172	-2.06993	6.18e-23	1.57e-21	yes	down	CDM82719.1(unnamed protein product [Triticum aestivum])	GO:0016021(cellular_component:integral component of membrane); GO:0016020(cellular_component:membrane)				ENOG4111FM2(S:Function unknown)	ENOG4111FM2(PQ loop repeat)	PF04193.11(PQ-loop:PQ loop repeat)	sp|Q12010|YPQ1_YEAST(Probable vacuolar amino acid transporter YPQ1 OS=Saccharomyces cerevisiae (strain ATCC 204508 / S288c) OX=559292 GN=YPQ1 PE=1 SV=1)
TraesCS7D02G359900			1695	423	97	18.38	4.58	18.38	4.58	0.238135	-2.07015	2.81e-47	1.47e-45	yes	down	XP_020170490.1(putative GATA transcription factor 22 [Aegilops tauschii subsp. tauschii])	GO:0043565(molecular_function:sequence-specific DNA binding); GO:0003700(molecular_function:transcription factor activity, sequence-specific DNA binding); GO:0009987(biological_process:cellular process); GO:0005488(molecular_function:binding); GO:0044424(cellular_component:intracellular part); GO:0006351(biological_process:transcription, DNA-templated)				COG5641(K:Transcription)	COG5641(Transcription factor)	PF00320.24(GATA:GATA zinc finger)	sp|Q5HZ36|GAT21_ARATH(GATA transcription factor 21 OS=Arabidopsis thaliana OX=3702 GN=GATA21 PE=1 SV=2)
TraesCSU02G056800			2138	27.67	6.34	0.92	0.23	0.92	0.23	0.237943	-2.07131	0.000219849	0.0012603	no	down	AAV44205.1(unknow protein [Oryza sativa Japonica Group])	GO:0009507(cellular_component:chloroplast)				COG0048(J:Translation, ribosomal structure and biogenesis); ENOG410Z6BK(S:Function unknown)	COG0048(Interacts with and stabilizes bases of the 16S rRNA that are involved in tRNA selection in the A site and with the mRNA backbone. Located at the interface of the 30S and 50S subunits, it traverses the body of the 30S subunit contacting proteins on the other side and probably holding the rRNA structure together. The combined cluster of proteins S8, S12 and S17 appears to hold together the …	PF10839.5(DUF2647:Protein of unknown function (DUF2647))	sp|P12173|YCF68_ORYSJ(Uncharacterized protein ycf68 OS=Oryza sativa subsp. japonica OX=39947 GN=ycf68-1 PE=3 SV=1)
TraesCS1D02G015100			1101	30.57	7	2.43	0.78	2.43	0.78	0.237791	-2.07223	0.000102346	0.000624993	yes	down	AVY03617.1(low-molecular-weight glutenin subunit [Aegilops tauschii])	GO:0045735(molecular_function:nutrient reservoir activity)				ENOG411268F(S:Function unknown)	ENOG411268F(diffuse panbronchiolitis critical region 1)		sp|P10386|GLTB_WHEAT(Glutenin, low molecular weight subunit 1D1 OS=Triticum aestivum OX=4565 PE=2 SV=1)
TraesCS6D02G380800			702	35	8	4.94	1.27	4.94	1.27	0.237364	-2.07483	3.18e-05	0.0002137	yes	down	XP_024317470.1(uncharacterized protein LOC112271750 [Brachypodium distachyon])					ENOG41105TD(S:Function unknown); ENOG4111DE6(S:Function unknown); ENOG41104S7(S:Function unknown); COG0666(S:Function unknown); ENOG411088Q(S:Function unknown)	ENOG41105TD(-); ENOG4111DE6(-); ENOG41104S7(-); COG0666(Ankyrin Repeat); ENOG411088Q(-)	PF13962.3(PGG:Domain of unknown function)
TraesCS3B02G363000			1663	105	24	4.67	1.16	4.67	1.16	0.237364	-2.07483	5.77e-13	8.67e-12	yes	down	CDJ26537.1(unnamed protein product [Triticum aestivum])	GO:0080044(molecular_function:quercetin 7-O-glucosyltransferase activity); GO:0052696(biological_process:flavonoid glucuronidation); GO:0009813(biological_process:flavonoid biosynthetic process); GO:0080043(molecular_function:quercetin 3-O-glucosyltransferase activity); GO:0016757(molecular_function:transferase activity, transferring glycosyl groups); GO:0043231(cellular_component:intracellular m…				COG1819(S:Function unknown)	COG1819(Transferase)	PF00201.15(UDPGT:UDP-glucoronosyl and UDP-glucosyl transferase)	sp|O64732|U87A1_ARATH(UDP-glycosyltransferase 87A1 OS=Arabidopsis thaliana OX=3702 GN=UGT87A1 PE=2 SV=1)
TraesCS5D02G135300			2279	8.75	2	0.27	0.07	0.27	0.07	0.237364	-2.07483	0.0375135	0.111228	no	down	XP_020195455.1(rho GTPase-activating protein 1-like [Aegilops tauschii subsp. tauschii])	GO:0009536(cellular_component:plastid); GO:0007165(biological_process:signal transduction)				ENOG410XRR2(S:Function unknown)	ENOG410XRR2(rho GTPase activating protein)	PF00620.24(RhoGAP:RhoGAP domain); PF00786.25(PBD:P21-Rho-binding domain)	sp|Q9FMR1|RGAP1_ARATH(Rho GTPase-activating protein 1 OS=Arabidopsis thaliana OX=3702 GN=ROPGAP1 PE=2 SV=1)
TraesCS6B02G047800			1244	27	6.17	1.71	0.43	1.71	0.43	0.237309	-2.07516	0.000257805	0.00145823	no	down	BAJ88397.1(predicted protein [Hordeum vulgare subsp. vulgare])	GO:0003955(molecular_function:NAD(P)H dehydrogenase (quinone) activity); GO:0055114(biological_process:oxidation-reduction process); GO:0016491(molecular_function:oxidoreductase activity)				COG0431(S:Function unknown)	COG0431(Nadph-dependent fmn reductase)	PF03358.12(FMN_red:NADPH-dependent FMN reductase); PF02525.14(Flavodoxin_2:Flavodoxin-like fold)	sp|Q941Y8|NQR2_ORYSJ(Probable NADPH:quinone oxidoreductase 2 OS=Oryza sativa subsp. japonica OX=39947 GN=Os01g0954000 PE=2 SV=1)
TraesCS7B02G326200			1480	26.28	6	1.34	0.33	1.34	0.33	0.237093	-2.07648	0.000310013	0.00172304	no	down	EMS67352.1(putative protein phosphatase 2C 59 [Triticum urartu])	GO:0006470(biological_process:protein dephosphorylation); GO:0016021(cellular_component:integral component of membrane); GO:0046872(molecular_function:metal ion binding); GO:0004722(molecular_function:protein serine/threonine phosphatase activity); GO:0005739(cellular_component:mitochondrion)	K17506	PPM1L, PP2CE		COG0631(T:Signal transduction mechanisms)	COG0631(Phosphatase)	PF00481.18(PP2C:Protein phosphatase 2C); PF13672.3(PP2C_2:Protein phosphatase 2C)	sp|Q5Z6F5|P2C59_ORYSJ(Probable protein phosphatase 2C 59 OS=Oryza sativa subsp. japonica OX=39947 GN=Os06g0698300 PE=2 SV=1)
TraesCS5D02G369400			660	57	13	8.89	2.29	8.89	2.29	0.236843	-2.078	1.07e-07	1.01e-06	yes	down	XP_020168538.1(low temperature-induced protein lt101.2-like [Aegilops tauschii subsp. tauschii])	GO:0016021(cellular_component:integral component of membrane)				COG0401(S:Function unknown)	COG0401(hydrophobic protein)	PF01679.14(Pmp3:Proteolipid membrane potential modulator)	sp|Q9LRI7|OSR8_ORYSJ(Hydrophobic protein OSR8 OS=Oryza sativa subsp. japonica OX=39947 GN=OSR8 PE=3 SV=1)
TraesCS5A02G183300			816	52.67	12	5.91	1.5	5.91	1.5	0.236598	-2.07949	3.21e-07	2.85e-06	yes	down	XP_020181554.1(pathogenesis-related protein 1-like [Aegilops tauschii subsp. tauschii])		K13449	PR1	map04016(MAPK signaling pathway - plant); map04626(Plant-pathogen interaction); map04075(Plant hormone signal transduction)	COG2340(S:Function unknown)	COG2340(Scp-like extracellular)	PF00188.23(CAP:Cysteine-rich secretory protein family)	sp|Q05968|PR1_HORVU(Pathogenesis-related protein 1 OS=Hordeum vulgare OX=4513 PE=2 SV=1)
TraesCS7D02G535700			2310	66.64	15.18	2.01	0.49	2.01	0.49	0.236553	-2.07976	8.96e-09	9.55e-08	yes	down	XP_020163357.1(protein LAZ1 [Aegilops tauschii subsp. tauschii])					ENOG410XQ3V(G:Carbohydrate transport and metabolism)	ENOG410XQ3V(Catalyzes the formation of the alpha-1,6-glucosidic linkages in glycogen by scission of a 1,4-alpha-linked oligosaccharide from growing alpha-1,4-glucan chains and the subsequent attachment of the oligosaccharide to the alpha-1,6 position (By similarity))	PF03619.13(Solute_trans_a:Organic solute transporter Ostalpha)	sp|F4JTN2|LAZ1_ARATH(Protein LAZ1 OS=Arabidopsis thaliana OX=3702 GN=LAZ1 PE=1 SV=1)
TraesCS7B02G433800			3198	941.31	214.22	19.97	4.9	19.97	4.9	0.236331	-2.08112	1.24e-103	1.46e-101	yes	down	XP_020201228.1(pyrophosphate-energized vacuolar membrane proton pump-like [Aegilops tauschii subsp. tauschii])		K01507	ppa	map00190(Oxidative phosphorylation)	COG3808(C:Energy production and conversion)	COG3808(pump that utilizes the energy of pyrophosphate hydrolysis as the driving force for)	PF03030.13(H_PPase:Inorganic H+ pyrophosphatase); PF07331.8(TctB:Tripartite tricarboxylate transporter TctB family)	sp|P21616|AVP_VIGRR(Pyrophosphate-energized vacuolar membrane proton pump OS=Vigna radiata var. radiata OX=3916 PE=1 SV=4)
TraesCS2D02G388000			1842	4.31	0.98	0.17	0.04	0.17	0.04	0.236125	-2.08238	0.143384	0.31724	no	down	XP_020200391.1(probable serine/threonine-protein kinase PBL19 [Aegilops tauschii subsp. tauschii])	GO:0004674(molecular_function:protein serine/threonine kinase activity); GO:0006468(biological_process:protein phosphorylation); GO:0005524(molecular_function:ATP binding); GO:0004672(molecular_function:protein kinase activity)				COG0515(T:Signal transduction mechanisms)	COG0515(Serine Threonine protein kinase)	PF07714.14(Pkinase_Tyr:Protein tyrosine kinase); PF00069.22(Pkinase:Protein kinase domain); PF14531.3(Kinase-like:Kinase-like)	sp|Q9SF86|PCRK1_ARATH(Serine/threonine-protein kinase PCRK1 OS=Arabidopsis thaliana OX=3702 GN=PCRK1 PE=1 SV=1)
TraesCS3B02G067800			812	22	5	1.61	0.4	1.61	0.4	0.236015	-2.08305	0.000943967	0.00471739	no	down	CDM81043.1(unnamed protein product [Triticum aestivum])	GO:0005634(cellular_component:nucleus); GO:0005829(cellular_component:cytosol)	K15901	CGI121, TPRKB		ENOG4111MCN(S:Function unknown)	ENOG4111MCN(Tp53rk binding protein)	PF08617.7(CGI-121:Kinase binding protein CGI-121)	sp|F1QZ15|TPRKB_DANRE(EKC/KEOPS complex subunit TPRKB OS=Danio rerio OX=7955 GN=tprkb PE=2 SV=1)
TraesCS4A02G012100			1479	22	5	1.13	0.28	1.13	0.28	0.236015	-2.08305	0.000943967	0.00471739	no	down	XP_020182341.1(protein BIG GRAIN 1-like [Aegilops tauschii subsp. tauschii])	GO:0010929(biological_process:positive regulation of auxin mediated signaling pathway); GO:0080113(biological_process:regulation of seed growth); GO:0060918(biological_process:auxin transport); GO:0065007(biological_process:biological regulation); GO:0005886(cellular_component:plasma membrane); GO:0009630(biological_process:gravitropism); GO:0044699(biological_process:single-organism process)	K09285	OVM, ANT		ENOG410YYWK(S:Function unknown); ENOG411051D(S:Function unknown)	ENOG410YYWK(-); ENOG411051D(-)		sp|B8APC7|BG1_ORYSI(Protein BIG GRAIN 1 OS=Oryza sativa subsp. indica OX=39946 GN=BG1 PE=3 SV=1)
TraesCS3A02G344300			2619	22	5	0.46	0.12	0.46	0.12	0.236015	-2.08305	0.000943967	0.00471739	no	down	XP_020161770.1(probable LRR receptor-like serine/threonine-protein kinase IRK [Aegilops tauschii subsp. tauschii])	GO:0006468(biological_process:protein phosphorylation); GO:0016021(cellular_component:integral component of membrane); GO:0016020(cellular_component:membrane); GO:0000166(molecular_function:nucleotide binding); GO:0004674(molecular_function:protein serine/threonine kinase activity); GO:0004713(molecular_function:protein tyrosine kinase activity); GO:0004672(molecular_function:protein kinase activ…				COG4886(S:Function unknown); COG0515(T:Signal transduction mechanisms)	COG4886(leucine Rich Repeat); COG0515(Serine Threonine protein kinase)	PF07714.14(Pkinase_Tyr:Protein tyrosine kinase); PF00069.22(Pkinase:Protein kinase domain); PF13855.3(LRR_8:Leucine rich repeat); PF12799.4(LRR_4:Leucine Rich repeats (2 copies)); PF08263.9(LRRNT_2:Leucine rich repeat N-terminal domain)	sp|Q9LY03|IRK_ARATH(Probable LRR receptor-like serine/threonine-protein kinase IRK OS=Arabidopsis thaliana OX=3702 GN=IRK PE=1 SV=1)
TraesCS6A02G027000			2087	13.21	3	0.45	0.11	0.45	0.11	0.235836	-2.08414	0.0103713	0.0385136	no	down	XP_020199253.1(GDSL esterase/lipase At5g45950-like [Aegilops tauschii subsp. tauschii])	GO:0016787(molecular_function:hydrolase activity); GO:0016020(cellular_component:membrane); GO:0016788(molecular_function:hydrolase activity, acting on ester bonds)				COG3240(S:Function unknown)	COG3240(GDSL esterase lipase)	PF00657.19(Lipase_GDSL:GDSL-like Lipase/Acylhydrolase)	sp|Q9FJ41|GDL85_ARATH(GDSL esterase/lipase At5g45950 OS=Arabidopsis thaliana OX=3702 GN=At5g45950 PE=2 SV=1)
TraesCSU02G057000			828	71.6	16.25	7.86	1.99	7.86	1.99	0.235686	-2.08506	2.39e-09	2.7e-08	yes	down	XP_020197700.1(non-specific lipid-transfer protein 4.1-like [Aegilops tauschii subsp. tauschii])	GO:0008289(molecular_function:lipid binding); GO:0006869(biological_process:lipid transport)				ENOG410YT63(U:Intracellular trafficking, secretion, and vesicular transport); ENOG410YWBC(U:Intracellular trafficking, secretion, and vesicular transport)	ENOG410YT63(Plant non-specific lipid-transfer proteins transfer phospholipids as well as galactolipids across membranes. May play a role in wax or cutin deposition in the cell walls of expanding epidermal cells and certain secretory tissues (By similarity)); ENOG410YWBC(Plant non-specific lipid-transfer proteins transfer phospholipids as well as galactolipids across membranes. May play a role in …	PF00234.19(Tryp_alpha_amyl:Protease inhibitor/seed storage/LTP family); PF14368.3(LTP_2:Probable lipid transfer)	sp|Q43767|NLT41_HORVU(Non-specific lipid-transfer protein 4.1 OS=Hordeum vulgare OX=4513 GN=LTP4.1 PE=1 SV=1)
TraesCS6A02G206600			893	529.72	120	52.2	13.1	52.2	13.1	0.235249	-2.08774	2.26e-59	1.5e-57	yes	down	XP_020153597.1(photosynthetic NDH subunit of lumenal location 2, chloroplastic-like [Aegilops tauschii subsp. tauschii])	GO:0009535(cellular_component:chloroplast thylakoid membrane); GO:0009536(cellular_component:plastid); GO:0019898(cellular_component:extrinsic component of membrane); GO:0005509(molecular_function:calcium ion binding); GO:0009344(cellular_component:nitrite reductase complex [NAD(P)H]); GO:0045156(molecular_function:electron transporter, transferring electrons within the cyclic electron transport …	K08901	psbQ	map00195(Photosynthesis)	ENOG410YK3K(S:Function unknown)	ENOG410YK3K(enhancer protein)	PF05757.8(PsbQ:Oxygen evolving enhancer protein 3 (PsbQ))	sp|Q9XI73|PNSL2_ARATH(Photosynthetic NDH subunit of lumenal location 2, chloroplastic OS=Arabidopsis thaliana OX=3702 GN=PNSL2 PE=1 SV=1)
TraesCS7A02G321100			4309	53	12	0.82	0.2	0.82	0.2	0.235125	-2.0885	2.73e-07	2.45e-06	yes	down	EMS59628.1(DNA-directed RNA polymerase D subunit 2a [Triticum urartu])		K16252	NRPD2, NRPE2		COG0085(S:Function unknown)	COG0085(VAMP-like protein)	PF00562.25(RNA_pol_Rpb2_6:RNA polymerase Rpb2, domain 6); PF04560.17(RNA_pol_Rpb2_7:RNA polymerase Rpb2, domain 7); PF04563.12(RNA_pol_Rpb2_1:RNA polymerase beta subunit); PF04566.10(RNA_pol_Rpb2_4:RNA polymerase Rpb2, domain 4); PF04565.13(RNA_pol_Rpb2_3:RNA polymerase Rpb2, domain 3); PF04561.11(RNA_pol_Rpb2_2:RNA polymerase Rpb2, domain 2); PF04567.14(RNA_pol_Rpb2_5:RNA polymerase Rpb2, domain…	sp|Q9LK40|NRPD2_ARATH(DNA-directed RNA polymerases IV and V subunit 2 OS=Arabidopsis thaliana OX=3702 GN=NRPD2 PE=1 SV=1)
TraesCS2D02G128700			1425	246.68	55.79	13.2	3.25	13.2	3.25	0.234863	-2.09011	1.3e-28	4.14e-27	yes	down	XP_020157827.1(uncharacterized protein LOC109743166 [Aegilops tauschii subsp. tauschii])					COG0491(S:Function unknown)	COG0491(Beta-lactamase domain protein)	PF13370.3(Fer4_13:4Fe-4S single cluster domain of Ferredoxin I); PF00753.24(Lactamase_B:Metallo-beta-lactamase superfamily); PF14597.3(Lactamase_B_5:Metallo-beta-lactamase superfamily)	sp|Q5B0C9|APTB_EMENI(Lactamase-like protein aptB OS=Emericella nidulans (strain FGSC A4 / ATCC 38163 / CBS 112.46 / NRRL 194 / M139) OX=227321 GN=aptB PE=1 SV=1)
TraesCS2D02G087400			1239	13.27	3	0.85	0.21	0.85	0.21	0.23477	-2.09068	0.0100485	0.0374702	no	down	XP_020146162.1(heat stress transcription factor A-2b-like [Aegilops tauschii subsp. tauschii])	GO:0003677(molecular_function:DNA binding)	K09419	HSFF		COG5169(K:Transcription)	COG5169(Transcription factor)	PF00447.14(HSF_DNA-bind:HSF-type DNA-binding)	sp|Q6VBB2|HFA2B_ORYSJ(Heat stress transcription factor A-2b OS=Oryza sativa subsp. japonica OX=39947 GN=HSFA2B PE=2 SV=1)
TraesCS5A02G445700			2160	57.52	13	1.89	0.46	1.89	0.46	0.234702	-2.0911	8.32e-08	7.96e-07	yes	down	XP_020156445.1(wall-associated receptor kinase 2-like [Aegilops tauschii subsp. tauschii])	GO:0000166(molecular_function:nucleotide binding); GO:0016020(cellular_component:membrane); GO:0004672(molecular_function:protein kinase activity); GO:0005488(molecular_function:binding); GO:0043167(molecular_function:ion binding)				COG0515(T:Signal transduction mechanisms)	COG0515(Serine Threonine protein kinase)	PF07714.14(Pkinase_Tyr:Protein tyrosine kinase); PF00069.22(Pkinase:Protein kinase domain); PF13947.3(GUB_WAK_bind:Wall-associated receptor kinase galacturonan-binding); PF07645.12(EGF_CA:Calcium-binding EGF domain)	sp|Q9S9M2|WAKLD_ARATH(Wall-associated receptor kinase-like 4 OS=Arabidopsis thaliana OX=3702 GN=WAKL4 PE=2 SV=2)
TraesCS1A02G355300			683	20.94	4.73	3.09	0.79	3.09	0.79	0.234572	-2.09189	0.00121725	0.00592487	no	down	AAT67050.1(pathogenesis-related protein 4 [Triticum monococcum])	GO:0050832(biological_process:defense response to fungus); GO:0042742(biological_process:defense response to bacterium); GO:0008061(molecular_function:chitin binding)				COG3979(G:Carbohydrate transport and metabolism)	COG3979(chitinase)	PF00967.14(Barwin:Barwin family)	sp|P09762|WIN2_SOLTU(Wound-induced protein WIN2 OS=Solanum tuberosum OX=4113 GN=WIN2 PE=2 SV=1)
TraesCS7B02G264800			1710	391	88	16.81	4.11	16.81	4.11	0.233721	-2.09714	1.55e-44	7.57e-43	yes	down	XP_020170490.1(putative GATA transcription factor 22 [Aegilops tauschii subsp. tauschii])	GO:0001085(molecular_function:RNA polymerase II transcription factor binding); GO:0009987(biological_process:cellular process); GO:0005634(cellular_component:nucleus); GO:0030154(biological_process:cell differentiation); GO:0001228(molecular_function:transcriptional activator activity, RNA polymerase II transcription regulatory region sequence-specific binding); GO:0000977(molecular_function:RNA …				COG5641(K:Transcription)	COG5641(Transcription factor)	PF00320.24(GATA:GATA zinc finger)	sp|Q5HZ36|GAT21_ARATH(GATA transcription factor 21 OS=Arabidopsis thaliana OX=3702 GN=GATA21 PE=1 SV=2)
TraesCS2B02G195800			2181	22.8	5.13	0.74	0.18	0.74	0.18	0.233655	-2.09755	0.00072163	0.00370289	no	down	XP_020184339.1(pentatricopeptide repeat-containing protein At1g63330-like [Aegilops tauschii subsp. tauschii])					ENOG410Z7Z7(S:Function unknown)	ENOG410Z7Z7(Pentatricopeptide repeat-containing protein)	PF13041.3(PPR_2:PPR repeat family); PF12854.4(PPR_1:PPR repeat); PF01535.17(PPR:PPR repeat); PF13812.3(PPR_3:Pentatricopeptide repeat domain); PF17177.1(PPR_long:Pentacotripeptide-repeat region of PROPR)	sp|Q9LFC5|PP360_ARATH(Pentatricopeptide repeat-containing protein At5g01110 OS=Arabidopsis thaliana OX=3702 GN=At5g01110 PE=2 SV=1)
TraesCS6A02G410800			1424	56.39	12.68	3.02	0.74	3.02	0.74	0.233512	-2.09843	1.04e-07	9.86e-07	yes	down	XP_020173367.1(uncharacterized protein LOC109758917 [Aegilops tauschii subsp. tauschii])					ENOG410YW7W(S:Function unknown)	ENOG410YW7W(IQ calmodulin-binding and BAG domain containing)	PF02179.13(BAG:BAG domain)
TraesCS4B02G062100			639	129	29	21.24	5.42	21.24	5.42	0.233454	-2.09879	8.57e-16	1.56e-14	yes	down	XP_020200626.1(uncharacterized protein LOC109786464 isoform X2 [Aegilops tauschii subsp. tauschii])					ENOG410XY0C(S:Function unknown)	ENOG410XY0C(-)	PF05479.8(PsaN:Photosystem I reaction centre subunit N (PSAN or PSI-N))
TraesCS3D02G194300			1723	2830.85	635.36	120.62	29.4	120.62	29.4	0.233075	-2.10113	0	0	yes	down	XP_020190830.1(magnesium-protoporphyrin IX monomethyl ester [oxidative] cyclase, chloroplastic [Aegilops tauschii subsp. tauschii])	GO:0031969(cellular_component:chloroplast membrane); GO:0015995(biological_process:chlorophyll biosynthetic process); GO:0036068(biological_process:light-independent chlorophyll biosynthetic process); GO:0048529(molecular_function:magnesium-protoporphyrin IX monomethyl ester (oxidative) cyclase activity); GO:0005506(molecular_function:iron ion binding); GO:0046872(molecular_function:metal ion bin…	K04035	E1.14.13.81, acsF, chlE	map00860(Porphyrin and chlorophyll metabolism)	ENOG410XPVQ(H:Coenzyme transport and metabolism)	ENOG410XPVQ(Catalyzes the formation of the isocyclic ring in chlorophyll biosynthesis. Mediates the cyclase reaction, which results in the formation of divinylprotochlorophyllide (Pchlide) characteristic of all chlorophylls from magnesium-protoporphyrin IX 13-monomethyl ester (MgPMME) (By similarity))	PF02915.14(Rubrerythrin:Rubrerythrin)	sp|Q5EFU4|CRD1_HORVU(Magnesium-protoporphyrin IX monomethyl ester [oxidative] cyclase, chloroplastic OS=Hordeum vulgare OX=4513 GN=CRD1 PE=1 SV=1)
TraesCS7A02G110400			1900	27.41	6.15	0.98	0.25	0.98	0.25	0.233001	-2.10159	0.000205731	0.0011858	no	down	XP_020160576.1(putative lipase YDR444W [Aegilops tauschii subsp. tauschii])	GO:0009536(cellular_component:plastid)				ENOG41109CS(S:Function unknown); ENOG4111F38(S:Function unknown)	ENOG41109CS(Putative serine esterase (DUF676)); ENOG4111F38(serine esterase)	PF05057.11(DUF676:Putative serine esterase (DUF676))	sp|Q08448|YO059_YEAST(Putative lipase YOR059C OS=Saccharomyces cerevisiae (strain ATCC 204508 / S288c) OX=559292 GN=YOR059C PE=1 SV=1)
TraesCS4B02G237600			1449	40.18	9	2.11	0.51	2.11	0.51	0.232608	-2.10403	6.88e-06	5.15e-05	yes	down	XP_020148058.1(allene oxide synthase 2-like [Aegilops tauschii subsp. tauschii])	GO:0004497(molecular_function:monooxygenase activity); GO:0016125(biological_process:sterol metabolic process); GO:0020037(molecular_function:heme binding); GO:0016705(molecular_function:oxidoreductase activity, acting on paired donors, with incorporation or reduction of molecular oxygen); GO:0005506(molecular_function:iron ion binding); GO:0055114(biological_process:oxidation-reduction process)	K01723	AOS	map00592(alpha-Linolenic acid metabolism)	ENOG410ZAGU(Q:Secondary metabolites biosynthesis, transport and catabolism)	ENOG410ZAGU(Allene oxide synthase)	PF00067.19(p450:Cytochrome P450)	sp|Q7XYS3|C74A2_ORYSJ(Allene oxide synthase 2 OS=Oryza sativa subsp. japonica OX=39947 GN=CYP74A2 PE=2 SV=2)
TraesCS1A02G403000			1171	59	13.19	2.12	0.52	2.12	0.52	0.232159	-2.10682	4.91e-08	4.83e-07	yes	down	KQK04839.2(hypothetical protein BRADI_2g16300v3 [Brachypodium distachyon])	GO:0016021(cellular_component:integral component of membrane); GO:0009536(cellular_component:plastid)	K03251	EIF3D	map03013(RNA transport)	ENOG4111T1X(S:Function unknown); COG0443(O:Posttranslational modification, protein turnover, chaperones)	ENOG4111T1X(cold acclimation); COG0443(Heat shock protein)	PF05562.8(WCOR413:Cold acclimation protein WCOR413)	sp|Q94AL8|CRIM1_ARATH(Cold-regulated 413 inner membrane protein 1, chloroplastic OS=Arabidopsis thaliana OX=3702 GN=COR413IM1 PE=1 SV=1)
TraesCS5D02G237700			2861	9.13	2.04	0.22	0.05	0.22	0.05	0.232034	-2.10759	0.0318608	0.0977368	no	down	XP_020188168.1(pentatricopeptide repeat-containing protein At2g20540-like [Aegilops tauschii subsp. tauschii])					ENOG410Z7Z7(S:Function unknown)	ENOG410Z7Z7(Pentatricopeptide repeat-containing protein)	PF01535.17(PPR:PPR repeat); PF13041.3(PPR_2:PPR repeat family); PF12854.4(PPR_1:PPR repeat)	sp|Q9SIL5|PP165_ARATH(Pentatricopeptide repeat-containing protein At2g20540 OS=Arabidopsis thaliana OX=3702 GN=PCMP-E78 PE=2 SV=1)
TraesCS6B02G004600			2908	19.57	4.37	0.62	0.15	0.62	0.15	0.231891	-2.10848	0.00167254	0.00785556	no	down	EMS60551.1(Disease resistance protein RPM1 [Triticum urartu])		K13457	RPM1, RPS3	map04626(Plant-pathogen interaction)	COG4886(S:Function unknown); COG1472(G:Carbohydrate transport and metabolism)	COG4886(leucine Rich Repeat); COG1472(hydrolase family 3)	PF00931.19(NB-ARC:NB-ARC domain); PF13401.3(AAA_22:AAA domain); PF00004.26(AAA:ATPase family associated with various cellular activities (AAA)); PF13173.3(AAA_14:AAA domain); PF13191.3(AAA_16:AAA ATPase domain)	sp|Q9STE7|R13L3_ARATH(Putative disease resistance RPP13-like protein 3 OS=Arabidopsis thaliana OX=3702 GN=RPP13L3 PE=3 SV=1)
TraesCS5D02G167900			1325	25.71	5.74	1.51	0.37	1.51	0.37	0.231847	-2.10875	0.000314927	0.00174797	no	down	XP_020181762.1(probable diphthine methyl ester synthase [Aegilops tauschii subsp. tauschii])	GO:0017183(biological_process:peptidyl-diphthamide biosynthetic process from peptidyl-histidine); GO:0004164(molecular_function:diphthine synthase activity); GO:0032259(biological_process:methylation)	K00586	DPH5		COG1798(J:Translation, ribosomal structure and biogenesis)	COG1798(S-adenosyl-L-methionine-dependent methyltransferase that catalyzes the trimethylation of the amino group of the modified target histidine residue in translation elongation factor 2 (EF- 2), to form an intermediate called diphthine. The three successive methylation reactions represent the second step of diphthamide biosynthesis (By similarity))	PF00590.17(TP_methylase:Tetrapyrrole (Corrin/Porphyrin) Methylases)	sp|O81769|DPH5_ARATH(Probable diphthine methyl ester synthase OS=Arabidopsis thaliana OX=3702 GN=At4g31790 PE=2 SV=1)
TraesCS5B02G071200			1961	8.97	2	0.35	0.2	0.35	0.2	0.231542	-2.11065	0.0332356	0.100994	no	down	BAJ95813.1(predicted protein [Hordeum vulgare subsp. vulgare])					ENOG410XRD4(S:Function unknown); ENOG410YC9B(S:Function unknown)	ENOG410XRD4(PDZ and LIM domain); ENOG410YC9B(BTB POZ domain-containing protein)		sp|Q9SVM0|Y3078_ARATH(BTB/POZ domain-containing protein At3g50780 OS=Arabidopsis thaliana OX=3702 GN=At3g50780 PE=2 SV=1)
TraesCS2D02G220800			992	5534.93	1233.3	471.56	115.85	471.56	115.85	0.231392	-2.11159	0	0	yes	down	BAJ89010.1(predicted protein, partial [Hordeum vulgare subsp. vulgare])	GO:0009579(cellular_component:thylakoid); GO:0016020(cellular_component:membrane); GO:0009523(cellular_component:photosystem II); GO:0009536(cellular_component:plastid)	K08901	psbQ	map00195(Photosynthesis)	ENOG4111SJA(S:Function unknown)	ENOG4111SJA(oxygen-evolving enhancer protein)	PF05757.8(PsbQ:Oxygen evolving enhancer protein 3 (PsbQ))	sp|P83646|PSBQ_ORYSI(Oxygen-evolving enhancer protein 3, chloroplastic OS=Oryza sativa subsp. indica OX=39946 GN=OsI_025465 PE=1 SV=2)
TraesCS5B02G412400			3861	80.83	18	1.4	0.34	1.4	0.34	0.231256	-2.11244	1.6e-10	2.02e-09	yes	down	XP_020198745.1(leucine-rich repeat receptor-like serine/threonine-protein kinase BAM1 [Aegilops tauschii subsp. tauschii])	GO:0006468(biological_process:protein phosphorylation); GO:0010075(biological_process:regulation of meristem growth); GO:0016021(cellular_component:integral component of membrane); GO:0033612(molecular_function:receptor serine/threonine kinase binding); GO:0048437(biological_process:floral organ development); GO:0005524(molecular_function:ATP binding); GO:0005886(cellular_component:plasma membran…				COG4886(Z:Cytoskeleton)	COG4886(Kinesin family member)	PF00069.22(Pkinase:Protein kinase domain); PF07714.14(Pkinase_Tyr:Protein tyrosine kinase); PF13855.3(LRR_8:Leucine rich repeat); PF12799.4(LRR_4:Leucine Rich repeats (2 copies)); PF08263.9(LRRNT_2:Leucine rich repeat N-terminal domain)	sp|O49545|BAME1_ARATH(Leucine-rich repeat receptor-like serine/threonine-protein kinase BAM1 OS=Arabidopsis thaliana OX=3702 GN=BAM1 PE=1 SV=1)
TraesCS7B02G139300			1037	260.54	58	20.91	5.12	20.91	5.12	0.231178	-2.11293	1.6e-30	5.4e-29	yes	down	XP_020201576.1(uncharacterized protein LOC109787434 [Aegilops tauschii subsp. tauschii])					ENOG411052J(S:Function unknown)	ENOG411052J(-)
TraesCS5A02G414200			2256	8.99	2	0.28	0.07	0.28	0.07	0.231027	-2.11387	0.0328711	0.100128	no	down	EMS52795.1(hypothetical protein TRIUR3_17173 [Triticum urartu])					ENOG41107NT(S:Function unknown); ENOG411060X(S:Function unknown); ENOG41107Y9(S:Function unknown); ENOG41108GX(S:Function unknown)	ENOG41107NT(Calmodulin binding protein-like); ENOG411060X(Calmodulin binding protein-like); ENOG41107Y9(Calmodulin binding protein-like); ENOG41108GX(Calmodulin binding protein-like)	PF07887.8(Calmodulin_bind:Calmodulin binding protein-like)	sp|Q9FKL6|CB60B_ARATH(Calmodulin-binding protein 60 B OS=Arabidopsis thaliana OX=3702 GN=CBP60B PE=2 SV=1)
TraesCS2D02G395600			1475	12.82	2.85	0.66	0.16	0.66	0.16	0.23086	-2.11491	0.0108116	0.039918	no	down	XP_020179277.1(4-hydroxy-tetrahydrodipicolinate synthase 2, chloroplastic [Aegilops tauschii subsp. tauschii])	GO:0008840(molecular_function:4-hydroxy-tetrahydrodipicolinate synthase); GO:0009089(biological_process:lysine biosynthetic process via diaminopimelate); GO:0019877(biological_process:diaminopimelate biosynthetic process); GO:0009507(cellular_component:chloroplast)	K01714	dapA	map00300(Lysine biosynthesis); map00261(Monobactam biosynthesis)	COG0329(E:Amino acid transport and metabolism)	COG0329(Catalyzes the condensation of (S)-aspartate-beta- semialdehyde (S)-ASA and pyruvate to 4-hydroxy- tetrahydrodipicolinate (HTPA) (By similarity))	PF00701.19(DHDPS:Dihydrodipicolinate synthetase family)	sp|P24847|DAPA2_WHEAT(4-hydroxy-tetrahydrodipicolinate synthase 2, chloroplastic OS=Triticum aestivum OX=4565 PE=1 SV=1)
TraesCS6A02G356400			231	9	2	4.46	1.23	4.46	1.23	0.23077	-2.11547	0.0326903	0.0997907	no	down	XP_020151350.1(cytochrome c oxidase copper chaperone 2 [Aegilops tauschii subsp. tauschii])	GO:0016531(molecular_function:copper chaperone activity); GO:0005758(cellular_component:mitochondrial intermembrane space); GO:0005507(molecular_function:copper ion binding); GO:0009536(cellular_component:plastid); GO:0006825(biological_process:copper ion transport)	K02260	COX17	map00190(Oxidative phosphorylation); map04714(Thermogenesis)	ENOG410XVYQ(O:Posttranslational modification, protein turnover, chaperones)	ENOG410XVYQ(cytochrome C oxidase)	PF05051.10(COX17:Cytochrome C oxidase copper chaperone (COX17))	sp|Q9LJQ9|CX171_ARATH(Cytochrome c oxidase copper chaperone 1 OS=Arabidopsis thaliana OX=3702 GN=COX17-1 PE=2 SV=1)
ENSRNA050017176			303	9	2	9.12	2.68	9.12	2.68	0.23077	-2.11547	0.0326903	0.0997907	no	down	PUZ59801.1(hypothetical protein GQ55_4G071800, partial [Panicum hallii var. hallii])
TraesCS4B02G353900			333	9	2	6.64	1.9	6.64	1.9	0.23077	-2.11547	0.0326903	0.0997907	no	down	XP_020156957.1(flowering-promoting factor 1-like protein 5 [Aegilops tauschii subsp. tauschii])					ENOG410ZG2J(S:Function unknown)	ENOG410ZG2J(-)		sp|A3BNA1|FLP5_ORYSJ(Flowering-promoting factor 1-like protein 5 OS=Oryza sativa subsp. japonica OX=39947 GN=Os07g0671000 PE=3 SV=1)
TraesCS4A02G166100			378	9	2	4.55	1.26	4.55	1.26	0.23077	-2.11547	0.0326903	0.0997907	no	down	CDM84927.1(unnamed protein product [Triticum aestivum])	GO:0009505(cellular_component:plant-type cell wall); GO:0009506(cellular_component:plasmodesma)				ENOG410YFST(S:Function unknown)	ENOG410YFST(-)	PF00314.14(Thaumatin:Thaumatin family)	sp|Q41350|OLP1_SOLLC(Osmotin-like protein OS=Solanum lycopersicum OX=4081 PE=1 SV=1)
TraesCS6A02G290700			408	9	2	3.72	1.01	3.72	1.01	0.23077	-2.11547	0.0326903	0.0997907	no	down	EMS49173.1(hypothetical protein TRIUR3_23072 [Triticum urartu])
TraesCS2B02G483000			585	18	4	3.46	0.88	3.46	0.88	0.23077	-2.11547	0.00252297	0.0112681	no	down	AAC37511.2(pTACR7, partial [Triticum aestivum])								sp|P23252|CR2_HORVU(Cold-regulated protein 2 (Fragment) OS=Hordeum vulgare OX=4513 PE=2 SV=1)
TraesCS1B02G011300			612	9	2	1.6	0.4	1.6	0.4	0.23077	-2.11547	0.0326903	0.0997907	no	down	XP_020180381.1(avenin-3-like [Aegilops tauschii subsp. tauschii])		K03768	PPIB, ppiB		ENOG411268F(S:Function unknown)	ENOG411268F(diffuse panbronchiolitis critical region 1)	PF13016.3(Gliadin:Cys-rich Gliadin N-terminal); PF00234.19(Tryp_alpha_amyl:Protease inhibitor/seed storage/LTP family)	sp|Q09114|AVEE_AVESA(Avenin-E OS=Avena sativa OX=4498 PE=1 SV=1)
TraesCS4A02G386500			618	9	2	2.53	0.27	2.53	0.27	0.23077	-2.11547	0.0326903	0.0997907	no	down	EMS64491.1(hypothetical protein TRIUR3_20079 [Triticum urartu])					ENOG410YNP6(S:Function unknown)	ENOG410YNP6(auxin-repressed protein)	PF05564.9(Auxin_repressed:Dormancy/auxin associated protein)	sp|Q8LD26|DRMH3_ARATH(Dormancy-associated protein homolog 3 OS=Arabidopsis thaliana OX=3702 GN=At1g56220 PE=1 SV=1)
TraesCS2A02G499800			1458	9	2	0.47	0.11	0.47	0.11	0.23077	-2.11547	0.0326903	0.0997907	no	down	XP_020188368.1(probable amino acid permease 7 [Aegilops tauschii subsp. tauschii])	GO:0016021(cellular_component:integral component of membrane); GO:0015171(molecular_function:amino acid transmembrane transporter activity); GO:0003333(biological_process:amino acid transmembrane transport); GO:0005275(molecular_function:amine transmembrane transporter activity); GO:0005886(cellular_component:plasma membrane)				COG0814(E:Amino acid transport and metabolism)	COG0814(amino acid transport)	PF01490.15(Aa_trans:Transmembrane amino acid transporter protein); PF03222.10(Trp_Tyr_perm:Tryptophan/tyrosine permease family)	sp|Q9FF99|AAP7_ARATH(Probable amino acid permease 7 OS=Arabidopsis thaliana OX=3702 GN=AAP7 PE=2 SV=1)
TraesCS6A02G015900			1477	18	4	0.56	0.14	0.56	0.14	0.23077	-2.11547	0.00252297	0.0112681	no	down	XP_020166319.1(transcription termination factor MTERF15, mitochondrial-like [Aegilops tauschii subsp. tauschii])		K15032	MTERFD		ENOG410XT49(S:Function unknown)	ENOG410XT49(mitochondrial transcription termination)	PF02536.11(mTERF:mTERF)	sp|Q9C6A1|MTEFE_ARATH(Transcription termination factor MTERF15, mitochondrial OS=Arabidopsis thaliana OX=3702 GN=MTERF15 PE=2 SV=1)
TraesCS3A02G046900			1488	54	12	2.21	0.53	2.21	0.53	0.23077	-2.11547	1.68e-07	1.55e-06	yes	down	XP_020200982.1(uncharacterized protein LOC109786829 [Aegilops tauschii subsp. tauschii])					ENOG410XSDK(S:Function unknown)	ENOG410XSDK(Protein of unknown function (DUF3326))	PF11805.5(DUF3326:Protein of unknown function (DUF3326))	sp|P08452|Y1174_SYNP6(Uncharacterized lipoprotein syc1174_c OS=Synechococcus sp. (strain ATCC 27144 / PCC 6301 / SAUG 1402/1) OX=269084 GN=syc1174_c PE=3 SV=2)
TraesCS1B02G144700			1584	27	6	1.27	0.31	1.27	0.31	0.23077	-2.11547	0.000216083	0.00124077	no	down	XP_020196099.1(NDR1/HIN1-like protein 13 [Aegilops tauschii subsp. tauschii])	GO:0016020(cellular_component:membrane)				ENOG410YGGV(S:Function unknown); ENOG4111AV0(S:Function unknown)	ENOG410YGGV(Late embryogenesis abundant protein); ENOG4111AV0(Late embryogenesis abundant protein)	PF03168.10(LEA_2:Late embryogenesis abundant protein); PF17093.2(PBP_N:Penicillin-binding protein N-terminus)
TraesCS4B02G100500			1716	27	6	1.16	0.28	1.16	0.28	0.23077	-2.11547	0.000216083	0.00124077	no	down	XP_020158858.1(uncharacterized protein LOC109744173 [Aegilops tauschii subsp. tauschii])	GO:0016567(biological_process:protein ubiquitination); GO:0004842(molecular_function:ubiquitin-protein transferase activity); GO:0019005(cellular_component:SCF ubiquitin ligase complex); GO:0031146(biological_process:SCF-dependent proteasomal ubiquitin-dependent protein catabolic process)				ENOG41108GY(S:Function unknown); ENOG41107RX(S:Function unknown)	ENOG41108GY(-); ENOG41107RX(-)	PF00646.30(F-box:F-box domain); PF12937.4(F-box-like:F-box-like)
TraesCS7D02G549300			1804	9	2	0.36	0.09	0.36	0.09	0.23077	-2.11547	0.0326903	0.0997907	no	down	XP_020163508.1(tRNA dimethylallyltransferase 9 [Aegilops tauschii subsp. tauschii])		K00791	miaA, TRIT1	map00908(Zeatin biosynthesis)	COG0324(S:Function unknown)	COG0324(leucine Rich Repeat)	PF01715.14(IPPT:IPP transferase); PF01745.13(IPT:Isopentenyl transferase); PF13671.3(AAA_33:AAA domain)	sp|Q9C5J6|IPT9_ARATH(tRNA dimethylallyltransferase 9 OS=Arabidopsis thaliana OX=3702 GN=IPT9 PE=2 SV=1)
TraesCS3D02G192600			2012	9	2	0.32	0.08	0.32	0.08	0.23077	-2.11547	0.0326903	0.0997907	no	down	XP_020154104.1(crossover junction endonuclease MUS81-like isoform X1 [Aegilops tauschii subsp. tauschii])	GO:0006281(biological_process:DNA repair); GO:0005634(cellular_component:nucleus); GO:0090305(biological_process:nucleic acid phosphodiester bond hydrolysis); GO:0003677(molecular_function:DNA binding); GO:0008821(molecular_function:crossover junction endodeoxyribonuclease activity); GO:0048476(cellular_component:Holliday junction resolvase complex)	K08991	MUS81	map03440(Homologous recombination)	COG1948(E:Amino acid transport and metabolism)	COG1948(Phosphoribosyl-amp cyclohydrolase)	PF02732.12(ERCC4:ERCC4 domain)	sp|Q8GT06|MUS81_ORYSJ(Crossover junction endonuclease MUS81 OS=Oryza sativa subsp. japonica OX=39947 GN=MUS81 PE=1 SV=1)
TraesCS6A02G223300			2012	9	2	0.42	0.08	0.42	0.08	0.23077	-2.11547	0.0326903	0.0997907	no	down	EMS51845.1(Ubiquitin carboxyl-terminal hydrolase 18 [Triticum urartu])		K11855	USP36_42		ENOG410XQ92(O:Posttranslational modification, protein turnover, chaperones)	ENOG410XQ92(ubiquitin carboxyl-terminal hydrolase)	PF00443.26(UCH:Ubiquitin carboxyl-terminal hydrolase); PF13423.3(UCH_1:Ubiquitin carboxyl-terminal hydrolase)	sp|Q9FKP5|UBP17_ARATH(Ubiquitin carboxyl-terminal hydrolase 17 OS=Arabidopsis thaliana OX=3702 GN=UBP17 PE=2 SV=1)
TraesCS3D02G122000			2013	18	4	0.64	0.15	0.64	0.15	0.23077	-2.11547	0.00252297	0.0112681	no	down	XP_020184763.1(uncharacterized protein LOC109770468 [Aegilops tauschii subsp. tauschii])					ENOG410YTU9(S:Function unknown); ENOG410Z64I(S:Function unknown)	ENOG410YTU9(-); ENOG410Z64I(-)	PF08387.7(FBD:FBD); PF12937.4(F-box-like:F-box-like)	sp|Q6NKX3|FDL14_ARATH(F-box/FBD/LRR-repeat protein At2g04230 OS=Arabidopsis thaliana OX=3702 GN=At2g04230 PE=2 SV=1)
TraesCS1D02G067100			2084	9	2	0.53	0.07	0.53	0.07	0.23077	-2.11547	0.0326903	0.0997907	no	down	ACB41346.1(triticin [Triticum aestivum])	GO:0045735(molecular_function:nutrient reservoir activity)				ENOG410YATH(S:Function unknown)	ENOG410YATH(non-SMC condensin II complex, subunit G2)	PF00190.19(Cupin_1:Cupin); PF07883.8(Cupin_2:Cupin domain); PF03079.11(ARD:ARD/ARD' family)	sp|P12615|SSG1_AVESA(12S seed storage globulin 1 OS=Avena sativa OX=4498 PE=2 SV=1)
TraesCS3A02G093000			2453	9	2	0.26	0.06	0.26	0.06	0.23077	-2.11547	0.0326903	0.0997907	no	down	XP_020164397.1(L-tryptophan--pyruvate aminotransferase 1-like [Aegilops tauschii subsp. tauschii])	GO:0003824(molecular_function:catalytic activity); GO:0016020(cellular_component:membrane)	K16903	TAA1	map00380(Tryptophan metabolism)	ENOG410YMNS(E:Amino acid transport and metabolism)	ENOG410YMNS(tryptophan aminotransferase-related protein 2-like)	PF04864.10(Alliinase_C:Allinase); PF00155.18(Aminotran_1_2:Aminotransferase class I and II)	sp|Q94A02|TAR2_ARATH(Tryptophan aminotransferase-related protein 2 OS=Arabidopsis thaliana OX=3702 GN=TAR2 PE=2 SV=1)
TraesCS7B02G295700			2520	9	2	0.25	0.06	0.25	0.06	0.23077	-2.11547	0.0326903	0.0997907	no	down	XP_020188535.1(pentatricopeptide repeat-containing protein At4g16470-like [Aegilops tauschii subsp. tauschii])	GO:0016021(cellular_component:integral component of membrane); GO:0005739(cellular_component:mitochondrion)				ENOG410Z7Z7(S:Function unknown)	ENOG410Z7Z7(Pentatricopeptide repeat-containing protein)	PF01535.17(PPR:PPR repeat); PF13041.3(PPR_2:PPR repeat family); PF12854.4(PPR_1:PPR repeat); PF13812.3(PPR_3:Pentatricopeptide repeat domain); PF17177.1(PPR_long:Pentacotripeptide-repeat region of PROPR)	sp|O23491|PP315_ARATH(Pentatricopeptide repeat-containing protein At4g16470 OS=Arabidopsis thaliana OX=3702 GN=PCMP-E12 PE=2 SV=2)
TraesCS2D02G029600			2610	9	2	0.24	0.06	0.24	0.06	0.23077	-2.11547	0.0326903	0.0997907	no	down	XP_020158045.1(syn-copalyl diphosphate synthase-like [Aegilops tauschii subsp. tauschii])		K04120;K14043	E5.5.1.13;CPS4	map00904(Diterpenoid biosynthesis)	ENOG410XNXR(I:Lipid transport and metabolism)	ENOG410XNXR(diphosphate synthase)	PF01397.18(Terpene_synth:Terpene synthase, N-terminal domain); PF03936.13(Terpene_synth_C:Terpene synthase family, metal binding domain)	sp|Q0JF02|CPS4_ORYSJ(Syn-copalyl diphosphate synthase OS=Oryza sativa subsp. japonica OX=39947 GN=CPS4 PE=2 SV=1)
TraesCS4B02G089100			2752	9	2	0.24	0.06	0.24	0.06	0.23077	-2.11547	0.0326903	0.0997907	no	down	BAK04364.1(predicted protein [Hordeum vulgare subsp. vulgare])	GO:0004674(molecular_function:protein serine/threonine kinase activity); GO:0006468(biological_process:protein phosphorylation); GO:0000166(molecular_function:nucleotide binding); GO:0005524(molecular_function:ATP binding); GO:0004672(molecular_function:protein kinase activity)	K08819	CDK12_13		ENOG410XPIR(T:Signal transduction mechanisms)	ENOG410XPIR(Cyclin-Dependent Kinase)	PF00069.22(Pkinase:Protein kinase domain); PF07714.14(Pkinase_Tyr:Protein tyrosine kinase)	sp|F4I114|Y1960_ARATH(Probable serine/threonine-protein kinase At1g09600 OS=Arabidopsis thaliana OX=3702 GN=At1g09600 PE=3 SV=1)
TraesCS1B02G162100			3183	242.96	53.95	5.22	1.24	5.22	1.24	0.230595	-2.11657	1.24e-28	3.94e-27	yes	down	XP_020165369.1(uncharacterized protein LOC109750839 [Aegilops tauschii subsp. tauschii])	GO:0009536(cellular_component:plastid)				ENOG410XTIN(S:Function unknown)	ENOG410XTIN(-)	PF17177.1(PPR_long:Pentacotripeptide-repeat region of PROPR); PF13041.3(PPR_2:PPR repeat family); PF02037.24(SAP:SAP domain)	sp|Q9ASZ8|PPR37_ARATH(Pentatricopeptide repeat-containing protein At1g12620 OS=Arabidopsis thaliana OX=3702 GN=At1g12620 PE=2 SV=1)
TraesCS1B02G038700			2134	56.83	12.61	1.89	0.45	1.89	0.45	0.230425	-2.11763	7.85e-08	7.53e-07	yes	down	XP_020157140.1(protein NRT1/ PTR FAMILY 6.2 [Aegilops tauschii subsp. tauschii])	GO:0006857(biological_process:oligopeptide transport); GO:0005215(molecular_function:transporter activity); GO:0016021(cellular_component:integral component of membrane)				COG3104(E:Amino acid transport and metabolism)	COG3104(transporter)	PF00854.18(PTR2:POT family); PF07690.13(MFS_1:Major Facilitator Superfamily)	sp|Q9SZY4|PTR27_ARATH(Protein NRT1/ PTR FAMILY 6.2 OS=Arabidopsis thaliana OX=3702 GN=NPF6.2 PE=1 SV=1)
TraesCS5B02G481100			981	423.1	93.83	36.6	8.95	36.6	8.95	0.230299	-2.11842	1.21e-48	6.49e-47	yes	down	XP_020174668.1(uncharacterized protein LOC109760244 [Aegilops tauschii subsp. tauschii])		K02879	RP-L17, MRPL17, rplQ	map03010(Ribosome)	COG0203(J:Translation, ribosomal structure and biogenesis)	COG0203(50S ribosomal protein l17)	PF01196.16(Ribosomal_L17:Ribosomal protein L17)	sp|Q9M385|RK17_ARATH(50S ribosomal protein L17, chloroplastic OS=Arabidopsis thaliana OX=3702 GN=RPL17 PE=2 SV=1)
TraesCS1D02G143900			2980	137.69	30.51	3.16	0.76	3.16	0.76	0.230108	-2.11961	6.03e-17	1.17e-15	yes	down	XP_020165369.1(uncharacterized protein LOC109750839 [Aegilops tauschii subsp. tauschii])	GO:0009536(cellular_component:plastid)				ENOG410XTIN(S:Function unknown)	ENOG410XTIN(-)	PF17177.1(PPR_long:Pentacotripeptide-repeat region of PROPR); PF13041.3(PPR_2:PPR repeat family); PF02037.24(SAP:SAP domain)	sp|Q9ASZ8|PPR37_ARATH(Pentatricopeptide repeat-containing protein At1g12620 OS=Arabidopsis thaliana OX=3702 GN=At1g12620 PE=2 SV=1)
TraesCS2D02G260200			848	162.79	36	17.27	4.24	17.27	4.24	0.22965	-2.12249	8.8e-20	1.94e-18	yes	down	BAK08361.1(predicted protein [Hordeum vulgare subsp. vulgare])					ENOG411075W(S:Function unknown); ENOG41103ZD(S:Function unknown)	ENOG411075W(-); ENOG41103ZD(-)
TraesCS1B02G077300			1762	201.83	44.56	12.26	2	12.26	2	0.229273	-2.12486	3.56e-24	9.51e-23	yes	down	EMS67371.1(Xylulose kinase [Triticum urartu])	GO:0016773(molecular_function:phosphotransferase activity, alcohol group as acceptor); GO:0005975(biological_process:carbohydrate metabolic process)				COG1070(G:Carbohydrate transport and metabolism)	COG1070(Carbohydrate kinase)	PF00370.18(FGGY_N:FGGY family of carbohydrate kinases, N-terminal domain); PF02782.13(FGGY_C:FGGY family of carbohydrate kinases, C-terminal domain)	sp|Q8L794|XK1_ARATH(D-ribulose kinase OS=Arabidopsis thaliana OX=3702 GN=XK1 PE=1 SV=1)
TraesCS7D02G184700			2283	129.26	28.52	5.34	1.26	5.34	1.26	0.229128	-2.12578	4.69e-16	8.65e-15	yes	down	XP_020178805.1(uncharacterized protein LOC109764376 isoform X2 [Aegilops tauschii subsp. tauschii])	GO:0005432(molecular_function:calcium:sodium antiporter activity); GO:0055085(biological_process:transmembrane transport); GO:0035725(biological_process:sodium ion transmembrane transport); GO:0055074(biological_process:calcium ion homeostasis); GO:0016021(cellular_component:integral component of membrane); GO:0005509(molecular_function:calcium ion binding)				ENOG410ZVKW(P:Inorganic ion transport and metabolism)	ENOG410ZVKW(Calcium-binding EF hand family protein)	PF01699.21(Na_Ca_ex:Sodium/calcium exchanger protein); PF13499.3(EF-hand_7:EF-hand domain pair); PF00036.29(EF-hand_1:EF hand); PF13202.3(EF-hand_5:EF hand); PF13405.3(EF-hand_6:EF-hand domain)	sp|Q6K3R5|NCL2_ORYSJ(Sodium/calcium exchanger NCL2 OS=Oryza sativa subsp. japonica OX=39947 GN=NCL2 PE=2 SV=2)
TraesCS6D02G114400			2627	9.07	2	0.24	0.06	0.24	0.06	0.228989	-2.12665	0.0314513	0.0967118	no	down	XP_020153882.1(uncharacterized protein LOC109739210 [Aegilops tauschii subsp. tauschii])					ENOG4111BC9(L:Replication, recombination and repair); ENOG4111GJE(S:Function unknown)	ENOG4111BC9(Helicase); ENOG4111GJE(Protein of unknown function, DUF547)	PF04784.11(DUF547:Protein of unknown function, DUF547); PF14389.3(Lzipper-MIP1:Leucine-zipper of ternary complex factor MIP1)
TraesCS4A02G476000			1389	5.49	1.21	0.3	0.07	0.3	0.07	0.228879	-2.12734	0.0941148	0.230178	no	down	XP_020168731.1(putative disease resistance protein At1g50180 [Aegilops tauschii subsp. tauschii])		K04733	IRAK4		ENOG410XNNY(S:Function unknown); COG0515(T:Signal transduction mechanisms); ENOG410YBSH(T:Signal transduction mechanisms)	ENOG410XNNY(coatomer protein complex, subunit beta 2 (beta prime)); COG0515(Serine Threonine protein kinase); ENOG410YBSH(G-type lectin S-receptor-like serine threonine-protein kinase)	PF00069.22(Pkinase:Protein kinase domain); PF07714.14(Pkinase_Tyr:Protein tyrosine kinase); PF00635.23(Motile_Sperm:MSP (Major sperm protein) domain)	sp|O23081|CRK41_ARATH(Cysteine-rich receptor-like protein kinase 41 OS=Arabidopsis thaliana OX=3702 GN=CRK41 PE=3 SV=2)
TraesCS6D02G193400			4916	107.85	23.77	1.44	0.34	1.44	0.34	0.228877	-2.12736	1.17e-13	1.85e-12	yes	down	XP_020168046.1(uncharacterized protein LOC109753548 [Aegilops tauschii subsp. tauschii])					ENOG410YADE(S:Function unknown); ENOG4111MK6(S:Function unknown); ENOG410Y65V(S:Function unknown); ENOG410XS82(S:Function unknown); ENOG4111Y55(S:Function unknown)	ENOG410YADE(Reverse transcriptase (RNA-dependent DNA polymerase)); ENOG4111MK6(Reverse transcriptase (RNA-dependent DNA polymerase)); ENOG410Y65V(Reverse transcriptase (RNA-dependent DNA polymerase)); ENOG410XS82(Retrotransposon protein); ENOG4111Y55(Retrotransposon protein)	PF00581.17(Rhodanese:Rhodanese-like domain)	sp|Q0WWT7|STR11_ARATH(Rhodanese-like domain-containing protein 11, chloroplastic OS=Arabidopsis thaliana OX=3702 GN=STR11 PE=2 SV=1)
TraesCS6D02G274300			2809	658	145	20.63	5.06	20.63	5.06	0.228841	-2.12758	4.86e-75	4.07e-73	yes	down	XP_020198231.1(NAC domain-containing protein 68-like [Aegilops tauschii subsp. tauschii])	GO:0008757(molecular_function:S-adenosylmethionine-dependent methyltransferase activity); GO:0005802(cellular_component:trans-Golgi network); GO:0005774(cellular_component:vacuolar membrane); GO:0008168(molecular_function:methyltransferase activity); GO:0032259(biological_process:methylation); GO:0005768(cellular_component:endosome)				ENOG410Y9KK(S:Function unknown)	ENOG410Y9KK(Methyltransferase, type 11)	PF08241.9(Methyltransf_11:Methyltransferase domain); PF13649.3(Methyltransf_25:Methyltransferase domain); PF08242.9(Methyltransf_12:Methyltransferase domain); PF13489.3(Methyltransf_23:Methyltransferase domain); PF01209.15(Ubie_methyltran:ubiE/COQ5 methyltransferase family); PF13847.3(Methyltransf_31:Methyltransferase domain); PF00891.15(Methyltransf_2:O-methyltransferase)	sp|A4F7P5|ERYG_SACEN(Erythromycin 3'-O-methyltransferase OS=Saccharopolyspora erythraea (strain ATCC 11635 / DSM 40517 / JCM 4748 / NBRC 13426 / NCIMB 8594 / NRRL 2338) OX=405948 GN=eryG PE=1 SV=1)
TraesCS2B02G536200			2237	6.4	1.41	0.2	0.05	0.2	0.05	0.228787	-2.12792	0.0706349	0.183838	no	down	XP_020173430.1(putative wall-associated receptor kinase-like 16 isoform X2 [Aegilops tauschii subsp. tauschii])	GO:0006468(biological_process:protein phosphorylation); GO:0016021(cellular_component:integral component of membrane); GO:0030247(molecular_function:polysaccharide binding); GO:0004674(molecular_function:protein serine/threonine kinase activity); GO:0005509(molecular_function:calcium ion binding); GO:0007166(biological_process:cell surface receptor signaling pathway); GO:0005886(cellular_componen…				COG0515(T:Signal transduction mechanisms)	COG0515(Serine Threonine protein kinase)		sp|Q9LMN7|WAK5_ARATH(Wall-associated receptor kinase 5 OS=Arabidopsis thaliana OX=3702 GN=WAK5 PE=2 SV=1)
TraesCS7B02G088100			2233	700.08	154.02	20.88	5.1	20.88	5.1	0.228466	-2.12995	7.92e-80	7.02e-78	yes	down	XP_020178805.1(uncharacterized protein LOC109764376 isoform X2 [Aegilops tauschii subsp. tauschii])	GO:0005432(molecular_function:calcium:sodium antiporter activity); GO:0055085(biological_process:transmembrane transport); GO:0035725(biological_process:sodium ion transmembrane transport); GO:0055074(biological_process:calcium ion homeostasis); GO:0016021(cellular_component:integral component of membrane); GO:0005509(molecular_function:calcium ion binding)				ENOG410ZVKW(P:Inorganic ion transport and metabolism)	ENOG410ZVKW(Calcium-binding EF hand family protein)	PF01699.21(Na_Ca_ex:Sodium/calcium exchanger protein); PF13499.3(EF-hand_7:EF-hand domain pair); PF00036.29(EF-hand_1:EF hand); PF13202.3(EF-hand_5:EF hand); PF13405.3(EF-hand_6:EF-hand domain)	sp|Q6K3R5|NCL2_ORYSJ(Sodium/calcium exchanger NCL2 OS=Oryza sativa subsp. japonica OX=39947 GN=NCL2 PE=2 SV=2)
TraesCS3B02G536100			972	63.65	14	5.57	1.35	5.57	1.35	0.228414	-2.13028	1.16e-08	1.22e-07	yes	down	XP_020150519.1(glutathione S-transferase U8-like [Aegilops tauschii subsp. tauschii])	GO:0005737(cellular_component:cytoplasm); GO:0004364(molecular_function:glutathione transferase activity); GO:0006749(biological_process:glutathione metabolic process); GO:0009407(biological_process:toxin catabolic process)	K00799	GST, gst	map05225(Hepatocellular carcinoma); map00480(Glutathione metabolism)	ENOG410XSIX(O:Posttranslational modification, protein turnover, chaperones)	ENOG410XSIX(glutathione Stransferase)	PF13417.3(GST_N_3:Glutathione S-transferase, N-terminal domain); PF02798.17(GST_N:Glutathione S-transferase, N-terminal domain); PF13409.3(GST_N_2:Glutathione S-transferase, N-terminal domain); PF00043.22(GST_C:Glutathione S-transferase, C-terminal domain); PF13410.3(GST_C_2:Glutathione S-transferase, C-terminal domain)	sp|Q03664|GSTX3_TOBAC(Probable glutathione S-transferase OS=Nicotiana tabacum OX=4097 PE=2 SV=1)
TraesCS3A02G158100			963	309.41	68	27.45	6.66	27.45	6.66	0.228227	-2.13146	2.61e-36	1.04e-34	yes	down	XP_020153629.1(uncharacterized protein LOC109738950 [Aegilops tauschii subsp. tauschii])					ENOG410XZGC(S:Function unknown)	ENOG410XZGC(-)
TraesCS1B02G186700			1441	100.35	22.03	5.3	1.27	5.3	1.27	0.227976	-2.13304	7.53e-13	1.12e-11	yes	down	XP_020159057.1(uncharacterized protein LOC109744361 [Aegilops tauschii subsp. tauschii])	GO:0016787(molecular_function:hydrolase activity); GO:0006725(biological_process:cellular aromatic compound metabolic process); GO:0003824(molecular_function:catalytic activity)				COG0596(S:Function unknown); ENOG410XPRR(S:Function unknown); ENOG410XRPK(S:Function unknown)	COG0596(Alpha beta hydrolase); ENOG410XPRR(Alpha Beta Hydrolase Fold protein); ENOG410XRPK(Alpha Beta Hydrolase Fold protein)	PF00561.17(Abhydrolase_1:alpha/beta hydrolase fold); PF12697.4(Abhydrolase_6:Alpha/beta hydrolase family); PF12146.5(Hydrolase_4:Serine aminopeptidase, S33)	sp|P34913|HYES_HUMAN(Bifunctional epoxide hydrolase 2 OS=Homo sapiens OX=9606 GN=EPHX2 PE=1 SV=2)
TraesCS3D02G225500			1704	23.43	5.14	1.01	0.24	1.01	0.24	0.227816	-2.13406	0.000529652	0.00280072	no	down	XP_020184385.1(uncharacterized protein LOC109770081 [Aegilops tauschii subsp. tauschii])	GO:0044710(biological_process:single-organism metabolic process); GO:0006779(biological_process:porphyrin-containing compound biosynthetic process); GO:0016740(molecular_function:transferase activity); GO:0019354(biological_process:siroheme biosynthetic process); GO:0008152(biological_process:metabolic process); GO:0008168(molecular_function:methyltransferase activity); GO:0032259(biological_proc…				COG0007(H:Coenzyme transport and metabolism)	COG0007(Multifunctional enzyme that catalyzes the SAM-dependent methylation of uroporphyrinogen III at position C-2 and C-7 to form precorrin-2 and then position C-12 or C-18 to form trimethylpyrrocorphin 2. It also catalyzes the conversion of precorrin-2 into siroheme. This reaction consists of the NAD- dependent oxidation of precorrin-2 into sirohydrochlorin and its subsequent ferrochelation in…	PF00590.17(TP_methylase:Tetrapyrrole (Corrin/Porphyrin) Methylases)	sp|Q4ZRL6|CYSG_PSEU2(Siroheme synthase OS=Pseudomonas syringae pv. syringae (strain B728a) OX=205918 GN=cysG PE=3 SV=1)
TraesCS1D02G164400			303	10.46	2.29	0.44	0.11	0.44	0.11	0.227351	-2.13701	0.0204831	0.0679442	no	down	XP_020200867.1(uncharacterized protein LOC109786712 [Aegilops tauschii subsp. tauschii])					ENOG410Y2UI(S:Function unknown)	ENOG410Y2UI(-)
TraesCS1B02G028800			1541	5.39	1.18	0.26	0.06	0.26	0.06	0.227345	-2.13704	0.0962067	0.234001	no	down	XP_020198367.1(pentatricopeptide repeat-containing protein At3g51320 [Aegilops tauschii subsp. tauschii])					ENOG410Z7Z7(S:Function unknown)	ENOG410Z7Z7(Pentatricopeptide repeat-containing protein)	PF01535.17(PPR:PPR repeat); PF13041.3(PPR_2:PPR repeat family); PF12854.4(PPR_1:PPR repeat)	sp|Q0WVU0|PP278_ARATH(Pentatricopeptide repeat-containing protein At3g51320 OS=Arabidopsis thaliana OX=3702 GN=At3g51320 PE=2 SV=1)
TraesCS4A02G059000			3277	14	3.06	0.29	0.07	0.29	0.07	0.226979	-2.13937	0.00729967	0.0284711	no	down	XP_020156974.1(leucine-rich repeat receptor-like serine/threonine-protein kinase BAM1 [Aegilops tauschii subsp. tauschii])	GO:0004674(molecular_function:protein serine/threonine kinase activity); GO:0006468(biological_process:protein phosphorylation); GO:0016021(cellular_component:integral component of membrane); GO:0005524(molecular_function:ATP binding); GO:0004672(molecular_function:protein kinase activity)				COG4886(S:Function unknown)	COG4886(leucine Rich Repeat)	PF00069.22(Pkinase:Protein kinase domain); PF07714.14(Pkinase_Tyr:Protein tyrosine kinase); PF12799.4(LRR_4:Leucine Rich repeats (2 copies)); PF13855.3(LRR_8:Leucine rich repeat); PF08263.9(LRRNT_2:Leucine rich repeat N-terminal domain)	sp|O49545|BAME1_ARATH(Leucine-rich repeat receptor-like serine/threonine-protein kinase BAM1 OS=Arabidopsis thaliana OX=3702 GN=BAM1 PE=1 SV=1)
TraesCS5A02G059200			875	9.75	2.13	0.99	0.24	0.99	0.24	0.226865	-2.14009	0.0251311	0.0803082	no	down	EMS66016.1(hypothetical protein TRIUR3_07394 [Triticum urartu])					COG0436(E:Amino acid transport and metabolism); ENOG410Z24K(E:Amino acid transport and metabolism)	COG0436(aminotransferase); ENOG410Z24K(aminotransferase)
TraesCS5B02G566400			1008	55	12	4.59	1.1	4.59	1.1	0.226575	-2.14194	1.03e-07	9.73e-07	yes	down	AKC34102.1(PM19-B2 [Triticum aestivum])					ENOG410YI9M(S:Function unknown); ENOG410YG9F(S:Function unknown)	ENOG410YI9M(AWPM-19-like membrane family protein); ENOG410YG9F(AWPM-19-like membrane family protein)	PF05512.8(AWPM-19:AWPM-19-like family)	sp|Q6L4D2|PM19L_ORYSJ(Membrane protein PM19L OS=Oryza sativa subsp. japonica OX=39947 GN=PM19L PE=2 SV=1)
TraesCS5D02G277200			1465	89.97	19.62	6.91	2.1	6.91	2.1	0.226461	-2.14266	9.91e-12	1.36e-10	yes	down	XP_020177697.1(cinnamoyl-CoA reductase 2-like [Aegilops tauschii subsp. tauschii])	GO:0050662(molecular_function:coenzyme binding); GO:0003824(molecular_function:catalytic activity)				COG0451(M:Cell wall/membrane/envelope biogenesis)	COG0451(Nad-dependent epimerase dehydratase)	PF01370.18(Epimerase:NAD dependent epimerase/dehydratase family); PF01073.16(3Beta_HSD:3-beta hydroxysteroid dehydrogenase/isomerase family); PF16363.2(GDP_Man_Dehyd:GDP-mannose 4,6 dehydratase); PF13460.3(NAD_binding_10:NAD(P)H-binding); PF07993.9(NAD_binding_4:Male sterility protein); PF08659.7(KR:KR domain); PF05368.10(NmrA:NmrA-like family); PF02719.12(Polysacc_synt_2:Polysaccharide biosynthe…	sp|Q9S9N9|CCR1_ARATH(Cinnamoyl-CoA reductase 1 OS=Arabidopsis thaliana OX=3702 GN=CCR1 PE=1 SV=1)
TraesCS7A02G241100			2059	143.69	31.26	5.11	1.17	5.11	1.17	0.22592	-2.14612	7.18e-18	1.46e-16	yes	down	XP_020176318.1(probable amino-acid acetyltransferase NAGS2, chloroplastic [Aegilops tauschii subsp. tauschii])	GO:0005737(cellular_component:cytoplasm); GO:0004042(molecular_function:acetyl-CoA:L-glutamate N-acetyltransferase activity); GO:0006526(biological_process:arginine biosynthetic process)	K14682	argAB	map00220(Arginine biosynthesis)	COG1246(E:Amino acid transport and metabolism)	COG1246(n-acetylglutamate synthase)	PF00696.25(AA_kinase:Amino acid kinase family); PF00583.22(Acetyltransf_1:Acetyltransferase (GNAT) family); PF13508.4(Acetyltransf_7:Acetyltransferase (GNAT) domain); PF13673.4(Acetyltransf_10:Acetyltransferase (GNAT) domain)	sp|B5X4Z4|NAGS2_ARATH(Probable amino-acid acetyltransferase NAGS2, chloroplastic OS=Arabidopsis thaliana OX=3702 GN=NAGS2 PE=1 SV=1)
TraesCSU02G056700			348	69	15	44.35	12.26	44.35	12.26	0.225754	-2.14718	2.38e-09	2.7e-08	yes	down	XP_020201309.1(non-specific lipid-transfer protein 4.3-like [Aegilops tauschii subsp. tauschii])	GO:0006810(biological_process:transport)				ENOG410YT63(U:Intracellular trafficking, secretion, and vesicular transport); ENOG410YWBC(U:Intracellular trafficking, secretion, and vesicular transport)	ENOG410YT63(Plant non-specific lipid-transfer proteins transfer phospholipids as well as galactolipids across membranes. May play a role in wax or cutin deposition in the cell walls of expanding epidermal cells and certain secretory tissues (By similarity)); ENOG410YWBC(Plant non-specific lipid-transfer proteins transfer phospholipids as well as galactolipids across membranes. May play a role in …	PF00234.19(Tryp_alpha_amyl:Protease inhibitor/seed storage/LTP family); PF14368.3(LTP_2:Probable lipid transfer)	sp|Q43767|NLT41_HORVU(Non-specific lipid-transfer protein 4.1 OS=Hordeum vulgare OX=4513 GN=LTP4.1 PE=1 SV=1)
TraesCS1A02G007300			1368	9.2	2	0.59	0.16	0.59	0.16	0.225754	-2.14718	0.0292703	0.0910698	no	down	ACX37112.1(gamma gliadin [Triticum aestivum])					ENOG411268F(S:Function unknown)	ENOG411268F(diffuse panbronchiolitis critical region 1)	PF13016.3(Gliadin:Cys-rich Gliadin N-terminal); PF00234.19(Tryp_alpha_amyl:Protease inhibitor/seed storage/LTP family)	sp|P21292|GDBX_WHEAT(Gamma-gliadin OS=Triticum aestivum OX=4565 PE=3 SV=1)
TraesCS2B02G450900			3014	23	5	0.52	0.12	0.52	0.12	0.225754	-2.14718	0.00056767	0.00298107	no	down	XP_020162960.1(nuclear pore complex protein NUP88 [Aegilops tauschii subsp. tauschii])	GO:0005643(cellular_component:nuclear pore); GO:0005215(molecular_function:transporter activity); GO:0006606(biological_process:protein import into nucleus); GO:0009627(biological_process:systemic acquired resistance); GO:0000056(biological_process:ribosomal small subunit export from nucleus); GO:0006611(biological_process:protein export from nucleus); GO:0000055(biological_process:ribosomal larg…	K14318	NUP88	map03013(RNA transport)	ENOG410YC30(U:Intracellular trafficking, secretion, and vesicular transport)	ENOG410YC30(Nucleoporin 88kDa)	PF10168.6(Nup88:Nuclear pore component)	sp|Q9FFK6|NUP88_ARATH(Nuclear pore complex protein NUP88 OS=Arabidopsis thaliana OX=3702 GN=NUP88 PE=1 SV=1)
TraesCS1B02G471700			4141	23	5	0.37	0.09	0.37	0.09	0.225754	-2.14718	0.00056767	0.00298107	no	down	XP_020187294.1(putative disease resistance RPP13-like protein 3 [Aegilops tauschii subsp. tauschii])					COG4886(S:Function unknown)	COG4886(leucine Rich Repeat)	PF00931.19(NB-ARC:NB-ARC domain); PF13401.3(AAA_22:AAA domain)	sp|Q9STE7|R13L3_ARATH(Putative disease resistance RPP13-like protein 3 OS=Arabidopsis thaliana OX=3702 GN=RPP13L3 PE=3 SV=1)
TraesCS2A02G007000			4263	46	10	0.72	0.17	0.72	0.17	0.225754	-2.14718	1.09e-06	9.11e-06	yes	down	XP_020166156.1(putative disease resistance protein RGA3 [Aegilops tauschii subsp. tauschii])					COG4886(S:Function unknown)	COG4886(leucine Rich Repeat)	PF00931.19(NB-ARC:NB-ARC domain); PF05729.9(NACHT:NACHT domain)	sp|Q9LRR4|R13L1_ARATH(Putative disease resistance RPP13-like protein 1 OS=Arabidopsis thaliana OX=3702 GN=RPPL1 PE=3 SV=1)
TraesCS4D02G363300			1026	216.79	47	12.45	2.92	12.45	2.92	0.225139	-2.15111	3.19e-26	9.22e-25	yes	down	XP_020181206.1(S-norcoclaurine synthase 1-like [Aegilops tauschii subsp. tauschii])	GO:0046872(molecular_function:metal ion binding); GO:0055114(biological_process:oxidation-reduction process); GO:0051213(molecular_function:dioxygenase activity); GO:0016491(molecular_function:oxidoreductase activity)				COG3491(S:Function unknown)	COG3491(2OGFe(II) oxygenase)	PF14226.3(DIOX_N:non-haem dioxygenase in morphine synthesis N-terminal); PF03171.17(2OG-FeII_Oxy:2OG-Fe(II) oxygenase superfamily)	sp|A2A1A0|NCS1_COPJA(S-norcoclaurine synthase 1 OS=Coptis japonica OX=3442 GN=NCS1 PE=1 SV=1)
TraesCS2B02G272300			765	3070.79	664.29	379.36	91.75	379.36	91.75	0.224647	-2.15427	0	0	yes	down	EMS60576.1(Photosystem I reaction center subunit psaK, chloroplastic [Triticum urartu])		K02698	psaK	map00195(Photosynthesis)	ENOG4111RY5(S:Function unknown)	ENOG4111RY5(Photosystem I reaction center subunit)	PF01241.15(PSI_PSAK:Photosystem I psaG / psaK)	sp|P36886|PSAK_HORVU(Photosystem I reaction center subunit psaK, chloroplastic OS=Hordeum vulgare OX=4513 GN=PSAK PE=1 SV=1)
TraesCS2D02G362800			660	5	1.08	0.78	0.19	0.78	0.19	0.224309	-2.15644	0.107107	0.253218	no	down	XP_020163911.1(uncharacterized protein LOC109749362 [Aegilops tauschii subsp. tauschii])					ENOG41105DG(S:Function unknown)	ENOG41105DG(-)
TraesCS7B02G329400			1750	51.03	11	2.13	0.5	2.13	0.5	0.223851	-2.15939	2.58e-07	2.32e-06	yes	down	XP_020183015.1(uncharacterized protein LOC109768681 [Aegilops tauschii subsp. tauschii])					ENOG410ZGEC(S:Function unknown); COG5023(Z:Cytoskeleton)	ENOG410ZGEC(-); COG5023(protein polymerization)
TraesCS4B02G023400			1410	5.58	1.2	0.3	0.07	0.3	0.07	0.223326	-2.16278	0.0881284	0.218473	no	down	XP_020196597.1(CSC1-like protein RXW8 isoform X1 [Aegilops tauschii subsp. tauschii])	GO:0016021(cellular_component:integral component of membrane)				COG5594(S:Function unknown)	COG5594(transmembrane protein 63C)	PF13967.3(RSN1_TM:Late exocytosis, associated with Golgi transport); PF14703.3(PHM7_cyt:Cytosolic domain of 10TM putative phosphate transporter); PF02714.12(RSN1_7TM:Calcium-dependent channel, 7TM region, putative phosphate)	sp|F4IBD7|CSCLA_ARATH(CSC1-like protein RXW8 OS=Arabidopsis thaliana OX=3702 GN=RXW8 PE=2 SV=1)
TraesCS1D02G021600			1558	121	26	5.84	1.36	5.84	1.36	0.223142	-2.16397	1.96e-15	3.47e-14	yes	down	XP_020159333.1(hydroxycinnamoyltransferase 1-like [Aegilops tauschii subsp. tauschii])	GO:0016747(molecular_function:transferase activity, transferring acyl groups other than amino-acyl groups); GO:0005739(cellular_component:mitochondrion)	K13065	E2.3.1.133, HCT	map00941(Flavonoid biosynthesis); map00940(Phenylpropanoid biosynthesis); map00945(Stilbenoid, diarylheptanoid and gingerol biosynthesis)	ENOG410XPQ7(S:Function unknown)	ENOG410XPQ7(-)	PF02458.12(Transferase:Transferase family)	sp|Q0JBZ8|HCT1_ORYSJ(Hydroxycinnamoyltransferase 1 OS=Oryza sativa subsp. japonica OX=39947 GN=HCT1 PE=2 SV=1)
TraesCS2B02G089000			1644	8.94	1.92	0.4	0.09	0.4	0.09	0.223026	-2.16471	0.0307898	0.0949628	no	down	XP_020151925.1(ubiquitin thioesterase otubain-like [Aegilops tauschii subsp. tauschii])	GO:0019784(molecular_function:NEDD8-specific protease activity); GO:0005634(cellular_component:nucleus); GO:0071108(biological_process:protein K48-linked deubiquitination); GO:0004843(molecular_function:thiol-dependent ubiquitin-specific protease activity); GO:0043130(molecular_function:ubiquitin binding)				ENOG410ZMN7(O:Posttranslational modification, protein turnover, chaperones)	ENOG410ZMN7(OTU domain, ubiquitin aldehyde binding)	PF10275.6(Peptidase_C65:Peptidase C65 Otubain)	sp|Q8LG98|OTUBL_ARATH(Ubiquitin thioesterase otubain-like OS=Arabidopsis thaliana OX=3702 GN=At1g28120 PE=2 SV=2)
TraesCS4D02G206600			2341	51.49	11.04	1.54	0.36	1.54	0.36	0.222658	-2.1671	2.14e-07	1.94e-06	yes	down	XP_020151532.1(heat shock cognate 70 kDa protein-like [Aegilops tauschii subsp. tauschii])	GO:0005524(molecular_function:ATP binding)	K03283	HSPA1s	map04144(Endocytosis); map04141(Protein processing in endoplasmic reticulum); map03040(Spliceosome)	COG0443(O:Posttranslational modification, protein turnover, chaperones)	COG0443(Heat shock protein)	PF00012.17(HSP70:Hsp70 protein); PF06723.10(MreB_Mbl:MreB/Mbl protein)	sp|P09189|HSP7C_PETHY(Heat shock cognate 70 kDa protein OS=Petunia hybrida OX=4102 GN=HSP70 PE=2 SV=1)
TraesCS5A02G080500			408	4.9	1.05	2.03	0.53	2.03	0.53	0.222529	-2.16794	0.109499	0.257774	no	down	XP_020172558.1(uncharacterized protein LOC109758124 isoform X1 [Aegilops tauschii subsp. tauschii])
TraesCS1B02G050900			852	14	3	1.48	0.35	1.48	0.35	0.222529	-2.16794	0.00682519	0.0268927	no	down	XP_020197084.1(obtusifoliol 14-alpha demethylase-like [Aegilops tauschii subsp. tauschii])	GO:0070988(biological_process:demethylation); GO:0016126(biological_process:sterol biosynthetic process); GO:0004497(molecular_function:monooxygenase activity); GO:0005783(cellular_component:endoplasmic reticulum); GO:0020037(molecular_function:heme binding); GO:0016021(cellular_component:integral component of membrane); GO:0016705(molecular_function:oxidoreductase activity, acting on paired dono…	K05917	CYP51	map00100(Steroid biosynthesis)	COG2124(Q:Secondary metabolites biosynthesis, transport and catabolism)	COG2124(Cytochrome p450)	PF00067.19(p450:Cytochrome P450)	sp|P93846|CP51_SORBI(Obtusifoliol 14-alpha demethylase OS=Sorghum bicolor OX=4558 GN=CYP51 PE=1 SV=1)
TraesCS7A02G047300			888	14	3	1	0.17	1	0.17	0.222529	-2.16794	0.00682519	0.0268927	no	down	XP_020201134.1(uncharacterized protein LOC109786987 [Aegilops tauschii subsp. tauschii])					ENOG4110602(S:Function unknown)	ENOG4110602(-)	PF06839.9(zf-GRF:GRF zinc finger)
TraesCS5B02G044500			921	14	3	1.32	0.31	1.32	0.31	0.222529	-2.16794	0.00682519	0.0268927	no	down	XP_020183030.1(60S ribosomal protein L35-3-like [Aegilops tauschii subsp. tauschii])		K02918	RP-L35e, RPL35	map03010(Ribosome)
TraesCS5A02G204400			1131	14	3	1	0.24	1	0.24	0.222529	-2.16794	0.00682519	0.0268927	no	down	XP_020186321.1(uncharacterized protein At1g66480-like [Aegilops tauschii subsp. tauschii])					ENOG410YM8H(S:Function unknown); ENOG411056J(S:Function unknown); ENOG41119KI(S:Function unknown)	ENOG410YM8H(-); ENOG411056J(-); ENOG41119KI(-)	PF14009.3(DUF4228:Domain of unknown function (DUF4228))	sp|Q6NLC8|Y1648_ARATH(Uncharacterized protein At1g66480 OS=Arabidopsis thaliana OX=3702 GN=At1g66480 PE=2 SV=1)
TraesCS7D02G331200			1438	14	3	0.74	0.17	0.74	0.17	0.222529	-2.16794	0.00682519	0.0268927	no	down	XP_020152285.1(E3 ubiquitin-protein ligase Os06g0535400-like [Aegilops tauschii subsp. tauschii])	GO:0044267(biological_process:cellular protein metabolic process); GO:0016020(cellular_component:membrane); GO:0048577(biological_process:negative regulation of short-day photoperiodism, flowering); GO:0043161(biological_process:proteasome-mediated ubiquitin-dependent protein catabolic process); GO:0061630(molecular_function:ubiquitin protein ligase activity); GO:0016567(biological_process:protei…				ENOG41121N2(O:Posttranslational modification, protein turnover, chaperones)	ENOG41121N2(zinc ion binding)	PF13639.3(zf-RING_2:Ring finger domain); PF17123.2(zf-RING_11:RING-like zinc finger); PF12678.4(zf-rbx1:RING-H2 zinc finger domain); PF00097.22(zf-C3HC4:Zinc finger, C3HC4 type (RING finger)); PF13923.3(zf-C3HC4_2:Zinc finger, C3HC4 type (RING finger)); PF13920.3(zf-C3HC4_3:Zinc finger, C3HC4 type (RING finger)); PF13445.3(zf-RING_UBOX:RING-type zinc-finger)	sp|Q5Z5F2|ATL61_ORYSJ(E3 ubiquitin-protein ligase Os06g0535400 OS=Oryza sativa subsp. japonica OX=39947 GN=Os06g0535400 PE=2 SV=1)
TraesCS7B02G375400			1694	28	6	1.22	0.28	1.22	0.28	0.222529	-2.16794	0.000130343	0.000780746	yes	down	XP_020178482.1(uncharacterized protein LOC109764049 [Aegilops tauschii subsp. tauschii])					ENOG4111S54(S:Function unknown)	ENOG4111S54(carboxyl-terminal peptidase)	PF03080.12(DUF239:Domain of unknown function (DUF239)); PF14365.3(DUF4409:Domain of unknown function (DUF4409))
TraesCS7B02G486700			1810	28	6	1.13	0.26	1.13	0.26	0.222529	-2.16794	0.000130343	0.000780746	yes	down	XP_020163508.1(tRNA dimethylallyltransferase 9 [Aegilops tauschii subsp. tauschii])	GO:0016740(molecular_function:transferase activity); GO:0008033(biological_process:tRNA processing); GO:0005524(molecular_function:ATP binding)	K00791	miaA, TRIT1	map00908(Zeatin biosynthesis)	COG0324(J:Translation, ribosomal structure and biogenesis)	COG0324(Catalyzes the transfer of a dimethylallyl group onto the adenine at position 37 in tRNAs that read codons beginning with uridine, leading to the formation of N6-(dimethylallyl)adenosine (i(6)A) (By similarity))	PF01715.14(IPPT:IPP transferase); PF01745.13(IPT:Isopentenyl transferase); PF13671.3(AAA_33:AAA domain)	sp|Q9C5J6|IPT9_ARATH(tRNA dimethylallyltransferase 9 OS=Arabidopsis thaliana OX=3702 GN=IPT9 PE=2 SV=1)
TraesCS1D02G159800			2088	14	3	0.48	0.11	0.48	0.11	0.222529	-2.16794	0.00682519	0.0268927	no	down	XP_020198173.1(putative pentatricopeptide repeat-containing protein At5g52630 [Aegilops tauschii subsp. tauschii])	GO:0008270(molecular_function:zinc ion binding); GO:0005739(cellular_component:mitochondrion)				ENOG410Z7Z7(S:Function unknown)	ENOG410Z7Z7(Pentatricopeptide repeat-containing protein)	PF13041.3(PPR_2:PPR repeat family); PF01535.17(PPR:PPR repeat); PF12854.4(PPR_1:PPR repeat); PF14432.3(DYW_deaminase:DYW family of nucleic acid deaminases); PF13812.3(PPR_3:Pentatricopeptide repeat domain); PF17177.1(PPR_long:Pentacotripeptide-repeat region of PROPR)	sp|Q9SVP7|PP307_ARATH(Pentatricopeptide repeat-containing protein At4g13650 OS=Arabidopsis thaliana OX=3702 GN=PCMP-H42 PE=2 SV=2)
TraesCS3D02G301400			2305	14	3	0.43	0.1	0.43	0.1	0.222529	-2.16794	0.00682519	0.0268927	no	down	XP_020168251.1(protein DETOXIFICATION 32-like [Aegilops tauschii subsp. tauschii])	GO:0006855(biological_process:drug transmembrane transport); GO:0015297(molecular_function:antiporter activity); GO:0016021(cellular_component:integral component of membrane); GO:0015238(molecular_function:drug transmembrane transporter activity)	K03327	TC.MATE, SLC47A, norM, mdtK, dinF		COG0534(S:Function unknown)	COG0534(-)	PF01554.15(MatE:MatE)	sp|F4I4Q3|DTX32_ARATH(Protein DETOXIFICATION 32 OS=Arabidopsis thaliana OX=3702 GN=DTX32 PE=3 SV=1)
TraesCS3B02G337200			2371	14	3	0.44	0.13	0.44	0.13	0.222529	-2.16794	0.00682519	0.0268927	no	down	XP_020183136.1(uncharacterized protein LOC109768823 isoform X1 [Aegilops tauschii subsp. tauschii])	GO:0016021(cellular_component:integral component of membrane); GO:0005975(biological_process:carbohydrate metabolic process); GO:0004553(molecular_function:hydrolase activity, hydrolyzing O-glycosyl compounds)				ENOG410XS3S(G:Carbohydrate transport and metabolism)	ENOG410XS3S(hydrolase family 43)	PF04616.11(Glyco_hydro_43:Glycosyl hydrolases family 43)
TraesCS2D02G582500			2392	14	3	0.41	0.09	0.41	0.09	0.222529	-2.16794	0.00682519	0.0268927	no	down	XP_020159899.1(L-type lectin-domain containing receptor kinase IX.1-like [Aegilops tauschii subsp. tauschii])					COG0515(T:Signal transduction mechanisms); ENOG410YDAP(T:Signal transduction mechanisms); COG2801(L:Replication, recombination and repair)	COG0515(Serine Threonine protein kinase); ENOG410YDAP(Legume lectin domain); COG2801(Retrotransposon protein)	PF00139.16(Lectin_legB:Legume lectin domain); PF00069.22(Pkinase:Protein kinase domain); PF07714.14(Pkinase_Tyr:Protein tyrosine kinase)	sp|Q9LXA5|LRK91_ARATH(L-type lectin-domain containing receptor kinase IX.1 OS=Arabidopsis thaliana OX=3702 GN=LECRK91 PE=1 SV=1)
TraesCS3A02G208900			2404	14	3	0.41	0.09	0.41	0.09	0.222529	-2.16794	0.00682519	0.0268927	no	down	XP_020153175.1(U-box domain-containing protein 52-like [Aegilops tauschii subsp. tauschii])					COG0515(T:Signal transduction mechanisms)	COG0515(Serine Threonine protein kinase)	PF00069.22(Pkinase:Protein kinase domain); PF07714.14(Pkinase_Tyr:Protein tyrosine kinase); PF00582.23(Usp:Universal stress protein family)	sp|Q8S8S7|PUB34_ARATH(U-box domain-containing protein 34 OS=Arabidopsis thaliana OX=3702 GN=PUB34 PE=3 SV=1)
TraesCS3B02G162500			3155	14	3	0.35	0.08	0.35	0.08	0.222529	-2.16794	0.00682519	0.0268927	no	down	CDM82168.1(unnamed protein product [Triticum aestivum])	GO:0006468(biological_process:protein phosphorylation); GO:0004672(molecular_function:protein kinase activity); GO:0016021(cellular_component:integral component of membrane); GO:0005524(molecular_function:ATP binding); GO:0005886(cellular_component:plasma membrane)				COG4886(S:Function unknown)	COG4886(leucine Rich Repeat)	PF13855.3(LRR_8:Leucine rich repeat); PF12799.4(LRR_4:Leucine Rich repeats (2 copies)); PF07714.14(Pkinase_Tyr:Protein tyrosine kinase); PF00069.22(Pkinase:Protein kinase domain); PF08263.9(LRRNT_2:Leucine rich repeat N-terminal domain)	sp|O22938|PXC3_ARATH(Leucine-rich repeat receptor-like tyrosine-protein kinase PXC3 OS=Arabidopsis thaliana OX=3702 GN=PXC3 PE=2 SV=1)
TraesCS5B02G229200			4670	14	3	0.2	0.05	0.2	0.05	0.222529	-2.16794	0.00682519	0.0268927	no	down	XP_020188190.1(putative disease resistance protein RGA3 [Aegilops tauschii subsp. tauschii])					COG4886(S:Function unknown)	COG4886(leucine Rich Repeat)	PF13855.3(LRR_8:Leucine rich repeat); PF00931.19(NB-ARC:NB-ARC domain); PF12799.4(LRR_4:Leucine Rich repeats (2 copies)); PF13191.3(AAA_16:AAA ATPase domain); PF13401.3(AAA_22:AAA domain); PF01637.15(ATPase_2:ATPase domain predominantly from Archaea); PF10923.5(DUF2791:P-loop Domain of unknown function (DUF2791)); PF00004.26(AAA:ATPase family associated with various cellular activities (AAA))	sp|Q9FI14|TAO1_ARATH(Disease resistance protein TAO1 OS=Arabidopsis thaliana OX=3702 GN=TAO1 PE=4 SV=1)
TraesCS6B02G070900			5182	14	3	0.19	0.05	0.19	0.05	0.222529	-2.16794	0.00682519	0.0268927	no	down	XP_020198550.1(disease resistance protein RGA2-like [Aegilops tauschii subsp. tauschii])					COG4886(S:Function unknown)	COG4886(leucine Rich Repeat)	PF00931.19(NB-ARC:NB-ARC domain); PF13359.3(DDE_Tnp_4:DDE superfamily endonuclease); PF13855.3(LRR_8:Leucine rich repeat); PF12799.4(LRR_4:Leucine Rich repeats (2 copies)); PF13173.3(AAA_14:AAA domain); PF04827.11(Plant_tran:Plant transposon protein)	sp|Q7XBQ9|RGA2_SOLBU(Disease resistance protein RGA2 OS=Solanum bulbocastanum OX=147425 GN=RGA2 PE=1 SV=1)
TraesCS6D02G303300			851	150	32	15.83	3.75	15.83	3.75	0.22154	-2.17436	7.22e-19	1.53e-17	yes	down	XP_020171392.1(uncharacterized protein LOC109756970 [Aegilops tauschii subsp. tauschii])					ENOG4110806(S:Function unknown)	ENOG4110806(Protein of unknown function (DUF3464))	PF11947.5(DUF3464:Protein of unknown function (DUF3464))
TraesCS7A02G463600			342	3.15	0.67	2.14	0.58	2.14	0.58	0.22088	-2.17866	0.198035	0.400831	no	down	XP_020180610.1(putative serine/threonine-protein kinase isoform X1 [Aegilops tauschii subsp. tauschii])	GO:0004674(molecular_function:protein serine/threonine kinase activity); GO:0006468(biological_process:protein phosphorylation); GO:0004672(molecular_function:protein kinase activity); GO:0005524(molecular_function:ATP binding); GO:0005886(cellular_component:plasma membrane)	K04733	IRAK4		COG0515(T:Signal transduction mechanisms)	COG0515(Serine Threonine protein kinase)		sp|Q93YN1|CRPK1_ARATH(Cold-responsive protein kinase 1 OS=Arabidopsis thaliana OX=3702 GN=CRPK1 PE=1 SV=1)
TraesCS2B02G052600			1694	9.08	1.93	0.39	0.09	0.39	0.09	0.220731	-2.17964	0.0288179	0.0899053	no	down	XP_020178968.1(uncharacterized protein At4g15970-like isoform X1 [Aegilops tauschii subsp. tauschii])					ENOG411067G(S:Function unknown); ENOG41106HP(S:Function unknown); ENOG41107NV(S:Function unknown)	ENOG411067G(Nucleotide-diphospho-sugar transferase); ENOG41106HP(Nucleotide-diphospho-sugar transferase); ENOG41107NV(Nucleotide-diphospho-sugar transferase)	PF03407.13(Nucleotid_trans:Nucleotide-diphospho-sugar transferase)	sp|P0C042|Y4597_ARATH(Uncharacterized protein At4g15970 OS=Arabidopsis thaliana OX=3702 GN=At4g15970 PE=2 SV=1)
TraesCS7A02G010500			1507	14.99	3.18	0.75	0.17	0.75	0.17	0.220302	-2.18245	0.00493985	0.0203056	no	down	XP_020191673.1(BAG family molecular chaperone regulator 7 [Aegilops tauschii subsp. tauschii])					ENOG410YFGU(S:Function unknown)	ENOG410YFGU(IQ calmodulin-binding motif family protein)		sp|Q9LVA0|BAG7_ARATH(BAG family molecular chaperone regulator 7 OS=Arabidopsis thaliana OX=3702 GN=BAG7 PE=1 SV=1)
TraesCS4D02G298700			913	33	7	3.15	0.74	3.15	0.74	0.220281	-2.18258	3.03e-05	0.000205031	yes	down	XP_020163643.1(uncharacterized protein LOC109749056 [Aegilops tauschii subsp. tauschii])					ENOG41108IA(S:Function unknown)	ENOG41108IA(Protein of unknown function (DUF581))	PF04570.11(zf-FLZ:zinc-finger of the FCS-type, C2-C2)
TraesCS3B02G428800			983	66	14	5.69	1.33	5.69	1.33	0.220281	-2.18258	3.67e-09	4.08e-08	yes	down	CDM85320.1(unnamed protein product [Triticum aestivum])					ENOG410Z7Z7(S:Function unknown)	ENOG410Z7Z7(Pentatricopeptide repeat-containing protein)	PF07939.8(DUF1685:Protein of unknown function (DUF1685))
TraesCS3B02G191100			1388	33	7	1.68	0.39	1.68	0.39	0.220281	-2.18258	3.03e-05	0.000205031	yes	down	CDM82552.1(unnamed protein product [Triticum aestivum])	GO:0003824(molecular_function:catalytic activity); GO:0008152(biological_process:metabolic process); GO:0008483(molecular_function:transaminase activity)	K18482	ADCL	map00790(Folate biosynthesis)	COG0115(E:Amino acid transport and metabolism)	COG0115(brancheD-chain amino acid aminotransferase)	PF01063.16(Aminotran_4:Amino-transferase class IV)	sp|Q8L493|DAAA_ARATH(D-amino-acid transaminase, chloroplastic OS=Arabidopsis thaliana OX=3702 GN=DAAT PE=1 SV=1)
TraesCSU02G256900			427	2.36	0.5	0.87	0.22	0.87	0.22	0.220014	-2.18433	0.264451	0.496151	no	down	XP_020188365.1(methyl-CpG-binding domain-containing protein 4-like [Aegilops tauschii subsp. tauschii])	GO:0000122(biological_process:negative regulation of transcription from RNA polymerase II promoter); GO:0008327(molecular_function:methyl-CpG binding); GO:0005634(cellular_component:nucleus); GO:0006346(biological_process:methylation-dependent chromatin silencing); GO:0005488(molecular_function:binding); GO:0003677(molecular_function:DNA binding)				ENOG410YNXG(S:Function unknown); ENOG4111HPQ(S:Function unknown)	ENOG410YNXG(domain protein); ENOG4111HPQ(domain protein)	PF01429.16(MBD:Methyl-CpG binding domain)	sp|Q9LYB9|MBD4_ARATH(Methyl-CpG-binding domain-containing protein 4 OS=Arabidopsis thaliana OX=3702 GN=MBD4 PE=1 SV=1)
TraesCS6D02G313100			2344	888.16	187.95	26.56	6.08	26.56	6.08	0.219757	-2.18602	4.99e-104	5.93e-102	yes	down	XP_020164635.1(ferredoxin--nitrite reductase, chloroplastic [Aegilops tauschii subsp. tauschii])	GO:0051539(molecular_function:4 iron, 4 sulfur cluster binding); GO:0020037(molecular_function:heme binding); GO:0048307(molecular_function:ferredoxin-nitrite reductase activity); GO:0009570(cellular_component:chloroplast stroma); GO:0051536(molecular_function:iron-sulfur cluster binding); GO:0016020(cellular_component:membrane); GO:0005739(cellular_component:mitochondrion); GO:0042128(biological…	K00366	nirA	map00910(Nitrogen metabolism)	COG0155(C:Energy production and conversion)	COG0155(Component of the sulfite reductase complex that catalyzes the 6-electron reduction of sulfite to sulfide. This is one of several activities required for the biosynthesis of L- cysteine from sulfate (By similarity))	PF01077.19(NIR_SIR:Nitrite and sulphite reductase 4Fe-4S domain); PF03460.14(NIR_SIR_ferr:Nitrite/Sulfite reductase ferredoxin-like half domain)	sp|Q42997|NIR_ORYSJ(Ferredoxin--nitrite reductase, chloroplastic OS=Oryza sativa subsp. japonica OX=39947 GN=Os01g0357100 PE=2 SV=1)
TraesCS4D02G258000			2198	121.71	25.75	3.91	0.9	3.91	0.9	0.219707	-2.18635	1.07e-15	1.93e-14	yes	down	XP_020165669.1(strigolactone esterase D14 [Aegilops tauschii subsp. tauschii])	GO:1901601(biological_process:strigolactone biosynthetic process); GO:0016787(molecular_function:hydrolase activity); GO:0009536(cellular_component:plastid); GO:0010223(biological_process:secondary shoot formation); GO:0044699(biological_process:single-organism process)				COG0596(S:Function unknown)	COG0596(Alpha beta hydrolase)	PF12697.4(Abhydrolase_6:Alpha/beta hydrolase family); PF00561.17(Abhydrolase_1:alpha/beta hydrolase fold); PF12146.5(Hydrolase_4:Serine aminopeptidase, S33)	sp|Q10QA5|D14_ORYSJ(Strigolactone esterase D14 OS=Oryza sativa subsp. japonica OX=39947 GN=D14 PE=1 SV=1)
TraesCS2D02G029900			1709	4.73	1	0.2	0.05	0.2	0.05	0.219549	-2.18739	0.11383	0.26548	no	down	XP_020188281.1(cytochrome P450 99A2-like [Aegilops tauschii subsp. tauschii])					COG2124(Q:Secondary metabolites biosynthesis, transport and catabolism)	COG2124(Cytochrome p450)	PF00067.19(p450:Cytochrome P450)	sp|Q7X7X4|C99A2_ORYSJ(Cytochrome P450 99A2 OS=Oryza sativa subsp. japonica OX=39947 GN=CYP99A2 PE=2 SV=2)
TraesCS1D02G375600			1821	94.62	19.95	3.78	0.86	3.78	0.86	0.218954	-2.1913	1.44e-12	2.1e-11	yes	down	XP_020195684.1(phosphomethylethanolamine N-methyltransferase-like [Aegilops tauschii subsp. tauschii])	GO:0005737(cellular_component:cytoplasm); GO:0006656(biological_process:phosphatidylcholine biosynthetic process); GO:0032259(biological_process:methylation); GO:0000234(molecular_function:phosphoethanolamine N-methyltransferase activity)	K05929	E2.1.1.103, NMT	map00564(Glycerophospholipid metabolism)	ENOG410XP5G(S:Function unknown)	ENOG410XP5G(Methyltransferase)	PF08241.9(Methyltransf_11:Methyltransferase domain); PF13649.3(Methyltransf_25:Methyltransferase domain); PF13847.3(Methyltransf_31:Methyltransferase domain); PF13489.3(Methyltransf_23:Methyltransferase domain); PF08242.9(Methyltransf_12:Methyltransferase domain); PF01209.15(Ubie_methyltran:ubiE/COQ5 methyltransferase family); PF02353.17(CMAS:Mycolic acid cyclopropane synthetase); PF05891.9(Methy…	sp|Q944H0|PEAM2_ARATH(Phosphomethylethanolamine N-methyltransferase OS=Arabidopsis thaliana OX=3702 GN=NMT2 PE=1 SV=2)
TraesCS5D02G568100			1957	166	35	5.01	1.16	5.01	1.16	0.218954	-2.1913	6.74e-21	1.56e-19	yes	down	XP_020196727.1(putative receptor-like protein kinase At4g00960 isoform X2 [Aegilops tauschii subsp. tauschii])	GO:0016020(cellular_component:membrane); GO:0004672(molecular_function:protein kinase activity)				COG0515(T:Signal transduction mechanisms)	COG0515(Serine Threonine protein kinase)	PF07714.14(Pkinase_Tyr:Protein tyrosine kinase); PF00069.22(Pkinase:Protein kinase domain)	sp|O65468|CRK8_ARATH(Cysteine-rich receptor-like protein kinase 8 OS=Arabidopsis thaliana OX=3702 GN=CRK8 PE=3 SV=2)
TraesCS5D02G565800			2522	192.97	40.67	5.32	1.21	5.32	1.21	0.218865	-2.19188	4.86e-24	1.29e-22	yes	down	XP_020179002.1(pentatricopeptide repeat-containing protein At5g46580, chloroplastic [Aegilops tauschii subsp. tauschii])	GO:0009507(cellular_component:chloroplast)				ENOG410Z7Z7(S:Function unknown)	ENOG410Z7Z7(Pentatricopeptide repeat-containing protein)	PF13041.3(PPR_2:PPR repeat family); PF01535.17(PPR:PPR repeat); PF13812.3(PPR_3:Pentatricopeptide repeat domain); PF12854.4(PPR_1:PPR repeat); PF17177.1(PPR_long:Pentacotripeptide-repeat region of PROPR)	sp|Q9LS25|PP420_ARATH(Pentatricopeptide repeat-containing protein At5g46580, chloroplastic OS=Arabidopsis thaliana OX=3702 GN=At5g46580 PE=2 SV=1)
TraesCS4D02G349000			1218	97.38	20.52	5.09	1.01	5.09	1.01	0.218827	-2.19214	6.76e-13	1.01e-11	yes	down	XP_020193608.1(dihydrodipicolinate reductase-like protein CRR1, chloroplastic isoform X2 [Aegilops tauschii subsp. tauschii])	GO:0009570(cellular_component:chloroplast stroma); GO:0019684(biological_process:photosynthesis, light reaction); GO:0019877(biological_process:diaminopimelate biosynthetic process); GO:0009089(biological_process:lysine biosynthetic process via diaminopimelate); GO:0008839(molecular_function:4-hydroxy-tetrahydrodipicolinate reductase); GO:0055114(biological_process:oxidation-reduction process)	K16908	CRR1		COG0289(E:Amino acid transport and metabolism)	COG0289(Catalyzes the conversion of 4-hydroxy- tetrahydrodipicolinate (HTPA) to tetrahydrodipicolinate (By similarity))	PF01113.17(DapB_N:Dihydrodipicolinate reductase, N-terminus); PF05173.11(DapB_C:Dihydrodipicolinate reductase, C-terminus)	sp|Q9FJ82|DAPB3_ARATH(Dihydrodipicolinate reductase-like protein CRR1, chloroplastic OS=Arabidopsis thaliana OX=3702 GN=DAPB3 PE=2 SV=1)
TraesCS2B02G231200			754	19	4	2.4	0.57	2.4	0.57	0.218625	-2.19347	0.00150059	0.00713025	no	down	XP_020175762.1(uncharacterized protein LOC109761357 [Aegilops tauschii subsp. tauschii])					ENOG410ZEMR(S:Function unknown)	ENOG410ZEMR(-)
TraesCS4A02G066100			1755	19	4	0.6	0.18	0.6	0.18	0.218625	-2.19347	0.00150059	0.00713025	no	down	EMS63666.1(78 kDa glucose-regulated protein-like protein [Triticum urartu])	GO:0005524(molecular_function:ATP binding)	K09489	HSPA4		COG0443(O:Posttranslational modification, protein turnover, chaperones)	COG0443(Heat shock protein)	PF00012.17(HSP70:Hsp70 protein); PF06723.10(MreB_Mbl:MreB/Mbl protein)	sp|Q9SKY8|HSP7H_ARATH(Heat shock 70 kDa protein 8 OS=Arabidopsis thaliana OX=3702 GN=HSP70-8 PE=1 SV=1)
TraesCS1A02G307200			2135	19	4	0.63	0.14	0.63	0.14	0.218625	-2.19347	0.00150059	0.00713025	no	down	ADK22086.1(CCaMK [Triticum aestivum])	GO:0005737(cellular_component:cytoplasm); GO:0006468(biological_process:protein phosphorylation); GO:0018105(biological_process:peptidyl-serine phosphorylation); GO:0016021(cellular_component:integral component of membrane); GO:0004683(molecular_function:calmodulin-dependent protein kinase activity); GO:0005634(cellular_component:nucleus); GO:0009931(molecular_function:calcium-dependent protein s…	K13412	CPK	map04626(Plant-pathogen interaction)	ENOG410XRMJ(T:Signal transduction mechanisms)	ENOG410XRMJ(calcium-dependent protein kinase)	PF00069.22(Pkinase:Protein kinase domain); PF07714.14(Pkinase_Tyr:Protein tyrosine kinase); PF13405.3(EF-hand_6:EF-hand domain); PF00036.29(EF-hand_1:EF hand); PF13499.3(EF-hand_7:EF-hand domain pair); PF13202.3(EF-hand_5:EF hand); PF13833.3(EF-hand_8:EF-hand domain pair); PF14658.3(EF-hand_9:EF-hand domain); PF06293.11(Kdo:Lipopolysaccharide kinase (Kdo/WaaP) family)	sp|Q6AVM3|CCAMK_ORYSJ(Calcium and calcium/calmodulin-dependent serine/threonine-protein kinase OS=Oryza sativa subsp. japonica OX=39947 GN=CCAMK PE=2 SV=1)
TraesCS1B02G084200			4185	10.26	2.16	0.16	0.04	0.16	0.04	0.218625	-2.19347	0.0196575	0.0656579	no	down	XP_020147669.1(uncharacterized protein LOC109732878 isoform X2 [Aegilops tauschii subsp. tauschii])	GO:0005634(cellular_component:nucleus); GO:0043231(cellular_component:intracellular membrane-bounded organelle); GO:0005739(cellular_component:mitochondrion)	K11492	NCAPG2, LUZP5		ENOG410XSM3(S:Function unknown)	ENOG410XSM3(non-SMC condensin II complex, subunit G2)	PF12422.5(Condensin2nSMC:Condensin II non structural maintenance of chromosomes subunit); PF13646.3(HEAT_2:HEAT repeats)	sp|Q2TAW0|CNDG2_XENLA(Condensin-2 complex subunit G2 OS=Xenopus laevis OX=8355 GN=ncapg2 PE=1 SV=1)
TraesCS5D02G519500			1266	84	17.67	5.21	1.2	5.21	1.2	0.218449	-2.19463	2.44e-11	3.25e-10	yes	down	XP_020150739.1(phosphoglycerate mutase-like protein AT74H [Aegilops tauschii subsp. tauschii])					ENOG4111HP2(T:Signal transduction mechanisms)	ENOG4111HP2(Phosphoglycerate mutase)	PF00300.19(His_Phos_1:Histidine phosphatase superfamily (branch 1))	sp|Q9MAA2|AT74_ARATH(Phosphoglycerate mutase-like protein AT74 OS=Arabidopsis thaliana OX=3702 GN=At3g05170 PE=2 SV=1)
TraesCS3D02G336200			2667	9.53	2	0.25	0.06	0.25	0.06	0.217936	-2.19802	0.0243736	0.0783309	no	down	XP_020176803.1(probable inactive receptor kinase At5g58300 [Aegilops tauschii subsp. tauschii])	GO:0006468(biological_process:protein phosphorylation); GO:0016021(cellular_component:integral component of membrane); GO:0005524(molecular_function:ATP binding); GO:0004672(molecular_function:protein kinase activity)				ENOG4111F0S(S:Function unknown)	ENOG4111F0S(inactive receptor kinase)	PF07714.14(Pkinase_Tyr:Protein tyrosine kinase); PF00069.22(Pkinase:Protein kinase domain); PF12799.4(LRR_4:Leucine Rich repeats (2 copies)); PF13855.3(LRR_8:Leucine rich repeat); PF08263.9(LRRNT_2:Leucine rich repeat N-terminal domain); PF00560.30(LRR_1:Leucine Rich Repeat)	sp|Q9LVM0|Y5830_ARATH(Probable inactive receptor kinase At5g58300 OS=Arabidopsis thaliana OX=3702 GN=At5g58300 PE=2 SV=1)
TraesCS2A02G266900			717	19.61	4.11	2.68	0.63	2.68	0.63	0.217649	-2.19992	0.00123358	0.00599815	no	down	XP_020155449.1(glycine-rich cell wall structural protein-like [Aegilops tauschii subsp. tauschii])					ENOG410YXN1(S:Function unknown)	ENOG410YXN1(Glycine-rich protein)
TraesCS5A02G402600			860	768.46	161	79.89	18.58	79.89	18.58	0.217569	-2.20045	5.42e-91	5.51e-89	yes	down	XP_020193693.1(uncharacterized protein LOC109779479 [Aegilops tauschii subsp. tauschii])	GO:0016021(cellular_component:integral component of membrane); GO:0009512(cellular_component:cytochrome b6f complex)				ENOG410Y2Z3(S:Function unknown)	ENOG410Y2Z3(PetM family of cytochrome b6f complex subunit 7)	PF08041.8(PetM:PetM family of cytochrome b6f complex subunit 7)
TraesCS3A02G236200			2281	66.9	14	2.11	0.56	2.11	0.56	0.217317	-2.20212	2.35e-09	2.67e-08	yes	down	EMS60648.1(hypothetical protein TRIUR3_31576 [Triticum urartu])	GO:0071554(biological_process:cell wall organization or biogenesis); GO:0005794(cellular_component:Golgi apparatus); GO:0016021(cellular_component:integral component of membrane); GO:0016413(molecular_function:O-acetyltransferase activity)				ENOG410YEYH(S:Function unknown); ENOG41105XB(S:Function unknown)	ENOG410YEYH(Pfam:DUF231); ENOG41105XB(Pfam:DUF231)	PF13839.3(PC-Esterase:GDSL/SGNH-like Acyl-Esterase family found in Pmr5 and Cas1p); PF14416.3(PMR5N:PMR5 N terminal Domain)	sp|Q9LFT1|TBL21_ARATH(Protein trichome birefringence-like 21 OS=Arabidopsis thaliana OX=3702 GN=TBL21 PE=3 SV=1)
TraesCS3D02G241000			1409	86.38	18.05	4.69	1.07	4.69	1.07	0.216998	-2.20424	1.13e-11	1.54e-10	yes	down	XP_020197794.1(1,4-dihydroxy-2-naphthoyl-CoA synthase, peroxisomal [Aegilops tauschii subsp. tauschii])	GO:0009234(biological_process:menaquinone biosynthetic process); GO:0008935(molecular_function:1,4-dihydroxy-2-naphthoyl-CoA synthase activity); GO:0005777(cellular_component:peroxisome); GO:0005739(cellular_component:mitochondrion)	K01661	menB	map00130(Ubiquinone and other terpenoid-quinone biosynthesis)	COG0447(C:Energy production and conversion)	COG0447(sUF system Fes assembly protein, NifU family)	PF00378.17(ECH_1:Enoyl-CoA hydratase/isomerase); PF16113.2(ECH_2:Enoyl-CoA hydratase/isomerase)	sp|Q8GYN9|MENB_ARATH(1,4-dihydroxy-2-naphthoyl-CoA synthase, peroxisomal OS=Arabidopsis thaliana OX=3702 GN=MENB PE=1 SV=2)
TraesCS1A02G330200			1722	24	5.01	1.02	0.23	1.02	0.23	0.21678	-2.2057	0.000343331	0.00188914	no	down	XP_020187699.1(lipoyl synthase 2, chloroplastic-like [Aegilops tauschii subsp. tauschii])	GO:0009249(biological_process:protein lipoylation); GO:0009107(biological_process:lipoate biosynthetic process); GO:0051539(molecular_function:4 iron, 4 sulfur cluster binding); GO:0016992(molecular_function:lipoate synthase activity); GO:0046872(molecular_function:metal ion binding); GO:0009507(cellular_component:chloroplast)	K03644	lipA	map00785(Lipoic acid metabolism)	COG0320(H:Coenzyme transport and metabolism)	COG0320(Catalyzes the radical-mediated insertion of two sulfur atoms into the C-6 and C-8 positions of the octanoyl moiety bound to the lipoyl domains of lipoate-dependent enzymes, thereby converting the octanoylated domains into lipoylated derivatives (By similarity))	PF04055.18(Radical_SAM:Radical SAM superfamily); PF16881.2(LIAS_N:N-terminal domain of lipoyl synthase of Radical_SAM family)	sp|B8B016|LISC2_ORYSI(Lipoyl synthase 2, chloroplastic OS=Oryza sativa subsp. indica OX=39946 GN=LIP1P-2 PE=3 SV=1)
TraesCS4A02G434000			1511	278.01	58.01	13.85	3.15	13.85	3.15	0.216688	-2.20631	3.63e-34	1.37e-32	yes	down	EMS50205.1(Superoxide dismutase [Fe], chloroplastic [Triticum urartu])	GO:0019430(biological_process:removal of superoxide radicals); GO:0006801(biological_process:superoxide metabolic process); GO:0009507(cellular_component:chloroplast); GO:0004784(molecular_function:superoxide dismutase activity); GO:0046872(molecular_function:metal ion binding); GO:0055114(biological_process:oxidation-reduction process); GO:0016491(molecular_function:oxidoreductase activity)	K04564	SOD2	map04146(Peroxisome)	COG0605(P:Inorganic ion transport and metabolism)	COG0605(Destroys radicals which are normally produced within the cells and which are toxic to biological systems (By similarity))	PF02777.15(Sod_Fe_C:Iron/manganese superoxide dismutases, C-terminal domain); PF00081.19(Sod_Fe_N:Iron/manganese superoxide dismutases, alpha-hairpin domain)	sp|Q5VRL3|SODF1_ORYSJ(Superoxide dismutase [Fe] 1, chloroplastic OS=Oryza sativa subsp. japonica OX=39947 GN=Os06g0115400 PE=2 SV=1)
TraesCS1A02G062400			1550	20.57	4.29	0.99	0.23	0.99	0.23	0.216579	-2.20704	0.000913974	0.00458183	no	down	XP_020174618.1(uncharacterized protein LOC109760192 isoform X2 [Aegilops tauschii subsp. tauschii])	GO:0019878(biological_process:lysine biosynthetic process via aminoadipic acid); GO:0008897(molecular_function:holo-[acyl-carrier-protein] synthase activity); GO:0000287(molecular_function:magnesium ion binding); GO:0005739(cellular_component:mitochondrion)	K06133	LYS5, acpT	map00770(Pantothenate and CoA biosynthesis)	COG2091(H:Coenzyme transport and metabolism)	COG2091(4'-phosphopantetheinyl transferase)	PF01648.17(ACPS:4'-phosphopantetheinyl transferase superfamily)	sp|P37695|HETI_NOSS1(4'-phosphopantetheinyl transferase HetI OS=Nostoc sp. (strain PCC 7120 / SAG 25.82 / UTEX 2576) OX=103690 GN=hetI PE=3 SV=2)
TraesCS7B02G077900			1293	24	5	1.45	0.33	1.45	0.33	0.216347	-2.20858	0.000339555	0.00187056	no	down	XP_020195110.1(uncharacterized protein LOC109780940 [Aegilops tauschii subsp. tauschii])					ENOG41105RZ(S:Function unknown); ENOG41104VE(S:Function unknown); ENOG41106GR(S:Function unknown); ENOG41108R2(S:Function unknown); ENOG41105S0(S:Function unknown); ENOG41107Y4(S:Function unknown)	ENOG41105RZ(-); ENOG41104VE(FBOX); ENOG41106GR(-); ENOG41108R2(FBOX); ENOG41105S0(-); ENOG41107Y4(-)	PF12937.4(F-box-like:F-box-like); PF00646.30(F-box:F-box domain)
TraesCS1A02G401300			2983	24	5	0.55	0.12	0.55	0.12	0.216347	-2.20858	0.000339555	0.00187056	no	down	XP_020193577.1(uncharacterized protein LOC109779371 isoform X2 [Aegilops tauschii subsp. tauschii])					ENOG41104VS(S:Function unknown); COG0568(K:Transcription)	ENOG41104VS(-); COG0568(Sigma factors are initiation factors that promote the attachment of RNA polymerase to specific initiation sites and are then released (By similarity))	PF13968.3(DUF4220:Domain of unknown function (DUF4220)); PF04578.10(DUF594:Protein of unknown function, DUF594)
TraesCS5B02G262500			2067	8.08	1.68	0.28	0.06	0.28	0.06	0.215919	-2.21144	0.0374636	0.1111	no	down	XP_020197561.1(tonoplast dicarboxylate transporter-like [Aegilops tauschii subsp. tauschii])	GO:0098656(biological_process:anion transmembrane transport); GO:0005215(molecular_function:transporter activity); GO:0016021(cellular_component:integral component of membrane); GO:0055085(biological_process:transmembrane transport); GO:0006814(biological_process:sodium ion transport)	K14445	SLC13A2_3_5		COG0471(P:Inorganic ion transport and metabolism)	COG0471(Transporter)	PF00939.16(Na_sulph_symp:Sodium:sulfate symporter transmembrane region); PF03600.13(CitMHS:Citrate transporter)	sp|Q8LG88|TDT_ARATH(Tonoplast dicarboxylate transporter OS=Arabidopsis thaliana OX=3702 GN=TDT PE=2 SV=2)
TraesCS3B02G188200			1178	30.51	6.33	2.07	0.47	2.07	0.47	0.215454	-2.21455	5.2e-05	0.000336365	yes	down	YP_009180544.1(Ycf68 (chloroplast) [Stipa lipskyi])	GO:0009536(cellular_component:plastid); GO:0009507(cellular_component:chloroplast)				ENOG410Z6BK(S:Function unknown)	ENOG410Z6BK(Protein of unknown function (DUF2647))	PF10839.5(DUF2647:Protein of unknown function (DUF2647))	sp|Q6ENB7|YCF68_ORYNI(Uncharacterized protein ycf68 OS=Oryza nivara OX=4536 GN=ycf68-1 PE=3 SV=1)
TraesCS3D02G440200			1866	6727.15	1395.66	220.44	48.99	220.44	48.99	0.215447	-2.21459	0	0	yes	down	XP_020194021.1(beta-glucosidase 5-like isoform X1 [Aegilops tauschii subsp. tauschii])	GO:1901657(biological_process:glycosyl compound metabolic process); GO:0005975(biological_process:carbohydrate metabolic process); GO:0008422(molecular_function:beta-glucosidase activity); GO:0004553(molecular_function:hydrolase activity, hydrolyzing O-glycosyl compounds)	K01188	E3.2.1.21	map00460(Cyanoamino acid metabolism); map00500(Starch and sucrose metabolism); map00940(Phenylpropanoid biosynthesis)	COG2723(G:Carbohydrate transport and metabolism)	COG2723(beta-glucosidase)	PF00232.15(Glyco_hydro_1:Glycosyl hydrolase family 1)	sp|Q5JK35|BGL05_ORYSJ(Beta-glucosidase 5 OS=Oryza sativa subsp. japonica OX=39947 GN=BGLU5 PE=2 SV=1)
TraesCS4D02G036000			4510	82	17	1.52	0.29	1.52	0.29	0.215292	-2.21563	3.22e-11	4.26e-10	yes	down	XP_020169722.1(protein ETHYLENE-INSENSITIVE 2-like [Aegilops tauschii subsp. tauschii])		K14513	EIN2	map04016(MAPK signaling pathway - plant); map04075(Plant hormone signal transduction)	COG1914(P:Inorganic ion transport and metabolism)	COG1914(H( )-stimulated, divalent metal cation uptake system (By similarity))	PF01566.15(Nramp:Natural resistance-associated macrophage protein)	sp|Q0D8I9|EIN2_ORYSJ(Protein ETHYLENE-INSENSITIVE 2 OS=Oryza sativa subsp. japonica OX=39947 GN=EIN2 PE=2 SV=1)
TraesCS2A02G464800			804	22.72	4.71	2.6	0.6	2.6	0.6	0.215281	-2.21571	0.000477329	0.00255373	no	down	EMS51583.1(Disease resistance protein RGA2 [Triticum urartu])					COG4886(S:Function unknown); ENOG410Y65V(S:Function unknown); ENOG410XT8P(S:Function unknown)	COG4886(leucine Rich Repeat); ENOG410Y65V(Retrotransposon protein); ENOG410XT8P(ST3 beta-galactoside alpha-2,3-sialyltransferase)
TraesCS3A02G268500			1116	10	2.07	0.73	0.17	0.73	0.17	0.214963	-2.21784	0.0204032	0.0677137	no	down	CAC19034.1(DP protein [Triticum sp.])	GO:0003700(molecular_function:transcription factor activity, sequence-specific DNA binding); GO:0005634(cellular_component:nucleus); GO:0006355(biological_process:regulation of transcription, DNA-templated); GO:0006357(biological_process:regulation of transcription from RNA polymerase II promoter); GO:0000981(molecular_function:RNA polymerase II transcription factor activity, sequence-specific DN…	K04683	TFDP1		ENOG410Y9QP(K:Transcription); ENOG410YI7S(S:Function unknown)	ENOG410Y9QP(Transcription factor); ENOG410YI7S(-)	PF08781.7(DP:Transcription factor DP); PF02319.17(E2F_TDP:E2F/DP family winged-helix DNA-binding domain)	sp|Q9FNY2|DPB_ARATH(Transcription factor-like protein DPB OS=Arabidopsis thaliana OX=3702 GN=DPB PE=1 SV=1)
TraesCS3B02G488600			611	29	6	5.16	1.22	5.16	1.22	0.214855	-2.21856	7.83e-05	0.00048916	yes	down	CDM86024.1(unnamed protein product [Triticum aestivum])					ENOG41104JP(S:Function unknown)	ENOG41104JP(-)
TraesCS4A02G319200			1082	29	6	2.18	0.49	2.18	0.49	0.214855	-2.21856	7.83e-05	0.00048916	yes	down	XP_020179014.1(F-box protein PP2-B1-like [Aegilops tauschii subsp. tauschii])					ENOG410YD6D(S:Function unknown); ENOG4111AE6(S:Function unknown)	ENOG410YD6D(PGR5-like protein 1A); ENOG4111AE6(F-box protein)	PF14299.3(PP2:Phloem protein 2)	sp|Q9ZVQ8|PP2B8_ARATH(Putative F-box protein PP2-B8 OS=Arabidopsis thaliana OX=3702 GN=PP2B8 PE=4 SV=1)
TraesCS6A02G146500			2055	58.21	12.03	2.02	0.45	2.02	0.45	0.214615	-2.22018	2.17e-08	2.21e-07	yes	down	XP_020156901.1(glucose-6-phosphate 1-dehydrogenase, chloroplastic-like [Aegilops tauschii subsp. tauschii])		K00036	G6PD, zwf	map00480(Glutathione metabolism); map00030(Pentose phosphate pathway)	COG0364(G:Carbohydrate transport and metabolism)	COG0364(Glucose-6-phosphate 1-dehydrogenase)	PF02781.13(G6PD_C:Glucose-6-phosphate dehydrogenase, C-terminal domain); PF00479.19(G6PD_N:Glucose-6-phosphate dehydrogenase, NAD binding domain)	sp|Q43839|G6PDC_SOLTU(Glucose-6-phosphate 1-dehydrogenase, chloroplastic OS=Solanum tuberosum OX=4113 PE=1 SV=1)
TraesCS1B02G183800			2286	26.33	5.44	1.23	0.18	1.23	0.18	0.214556	-2.22057	0.000166191	0.000976107	yes	down	XP_020183286.1(CDT1-like protein a, chloroplastic [Aegilops tauschii subsp. tauschii])	GO:0005654(cellular_component:nucleoplasm); GO:0005737(cellular_component:cytoplasm); GO:0000981(molecular_function:RNA polymerase II transcription factor activity, sequence-specific DNA binding); GO:0003677(molecular_function:DNA binding)	K10727	CDT1		ENOG410XT37(L:Replication, recombination and repair)	ENOG410XT37(Chromatin licensing and DNA replication factor 1)	PF08839.8(CDT1:DNA replication factor CDT1 like); PF16679.2(CDT1_C:DNA replication factor Cdt1 C-terminal domain)	sp|Q9SJW9|CDT1A_ARATH(CDT1-like protein a, chloroplastic OS=Arabidopsis thaliana OX=3702 GN=CDT1A PE=1 SV=1)
TraesCS5B02G268000			1035	4.94	1.02	0.4	0.09	0.4	0.09	0.21442	-2.22149	0.102795	0.24503	no	down	EMS56505.1(Bifunctional dihydroflavonol 4-reductase/flavanone 4-reductase [Triticum urartu])	GO:0050662(molecular_function:coenzyme binding); GO:0003824(molecular_function:catalytic activity)				COG0451(M:Cell wall/membrane/envelope biogenesis)	COG0451(Nad-dependent epimerase dehydratase)	PF01370.18(Epimerase:NAD dependent epimerase/dehydratase family); PF13460.3(NAD_binding_10:NAD(P)H-binding); PF01073.16(3Beta_HSD:3-beta hydroxysteroid dehydrogenase/isomerase family); PF16363.2(GDP_Man_Dehyd:GDP-mannose 4,6 dehydratase); PF05368.10(NmrA:NmrA-like family); PF07993.9(NAD_binding_4:Male sterility protein); PF02719.12(Polysacc_synt_2:Polysaccharide biosynthesis protein); PF08659.7(K…	sp|Q9S9N9|CCR1_ARATH(Cinnamoyl-CoA reductase 1 OS=Arabidopsis thaliana OX=3702 GN=CCR1 PE=1 SV=1)
TraesCS5A02G156300			1564	20.45	4.22	0.98	0.22	0.98	0.22	0.214295	-2.22233	0.000899648	0.00451589	no	down	EMS53509.1(hypothetical protein TRIUR3_07471 [Triticum urartu])					ENOG410XWS7(S:Function unknown)	ENOG410XWS7(Aminotransferase class IV)	PF01063.16(Aminotran_4:Amino-transferase class IV)
TraesCS1D02G199100			1382	126	26	7	1.58	7	1.58	0.214287	-2.22239	1.7e-16	3.23e-15	yes	down	XP_020198852.1(probable inactive shikimate kinase like 2, chloroplastic [Aegilops tauschii subsp. tauschii])	GO:0019632(biological_process:shikimate metabolic process); GO:0000287(molecular_function:magnesium ion binding); GO:0009536(cellular_component:plastid); GO:0004765(molecular_function:shikimate kinase activity); GO:0009073(biological_process:aromatic amino acid family biosynthetic process)				ENOG410XSXA(S:Function unknown)	ENOG410XSXA(Shikimate kinase)	PF01202.19(SKI:Shikimate kinase); PF04969.13(CS:CS domain)	sp|O82290|SKL2_ARATH(Probable inactive shikimate kinase like 2, chloroplastic OS=Arabidopsis thaliana OX=3702 GN=SKL2 PE=2 SV=2)
TraesCS7A02G427100			1236	24.24	5	1.55	0.35	1.55	0.35	0.214205	-2.22293	0.00029993	0.00167182	no	down	EMS56986.1(Xyloglucan endotransglucosylase/hydrolase protein 22 [Triticum urartu])	GO:0071554(biological_process:cell wall organization or biogenesis); GO:0042546(biological_process:cell wall biogenesis); GO:0006073(biological_process:cellular glucan metabolic process); GO:0005618(cellular_component:cell wall); GO:0016798(molecular_function:hydrolase activity, acting on glycosyl bonds); GO:0048046(cellular_component:apoplast); GO:0071555(biological_process:cell wall organizatio…				COG2273(G:Carbohydrate transport and metabolism)	COG2273(hydrolase family 16)	PF00722.18(Glyco_hydro_16:Glycosyl hydrolases family 16); PF06955.9(XET_C:Xyloglucan endo-transglycosylase (XET) C-terminus)	sp|Q38910|XTH23_ARATH(Probable xyloglucan endotransglucosylase/hydrolase protein 23 OS=Arabidopsis thaliana OX=3702 GN=XTH23 PE=2 SV=1)
TraesCS3B02G245400			4811	105	21.64	2.53	0.62	2.53	0.62	0.214023	-2.22416	5.19e-14	8.36e-13	yes	down	XP_020153813.1(pentatricopeptide repeat-containing protein At4g13650-like [Aegilops tauschii subsp. tauschii])					ENOG410Z7Z7(S:Function unknown); ENOG4111NAQ(S:Function unknown)	ENOG410Z7Z7(Pentatricopeptide repeat-containing protein); ENOG4111NAQ(Phosphatase)	PF06888.9(Put_Phosphatase:Putative Phosphatase); PF12710.4(HAD:haloacid dehalogenase-like hydrolase)	sp|Q9S7F4|PP206_ARATH(Putative pentatricopeptide repeat-containing protein At2g01510 OS=Arabidopsis thaliana OX=3702 GN=PCMP-H36 PE=3 SV=1)
TraesCS5B02G514200			1823	29.33	6.04	1.17	0.26	1.17	0.26	0.213854	-2.2253	6.91e-05	0.000436592	yes	down	XP_020191797.1(cytochrome P450 71A1-like [Aegilops tauschii subsp. tauschii])		K07408	CYP1A1	map00380(Tryptophan metabolism)	COG2124(Q:Secondary metabolites biosynthesis, transport and catabolism)	COG2124(Cytochrome p450)	PF00067.19(p450:Cytochrome P450)	sp|P24465|C71A1_PERAE(Cytochrome P450 71A1 OS=Persea americana OX=3435 GN=CYP71A1 PE=1 SV=2)
TraesCS7A02G442600			315	6.85	1.41	6.07	1.63	6.07	1.63	0.213757	-2.22595	0.054417	0.149161	no	down	EMS50877.1(hypothetical protein TRIUR3_18438 [Triticum urartu])					ENOG410XPHH(I:Lipid transport and metabolism)	ENOG410XPHH(glutathione synthetase)
TraesCS2D02G082700			1758	229	47	9.53	2.12	9.53	2.12	0.213135	-2.23016	8.52e-29	2.73e-27	yes	down	XP_020162807.1(omega-3 fatty acid desaturase, chloroplastic [Aegilops tauschii subsp. tauschii])	GO:0016021(cellular_component:integral component of membrane); GO:0005739(cellular_component:mitochondrion); GO:0016717(molecular_function:oxidoreductase activity, acting on paired donors, with oxidation of a pair of donors resulting in the reduction of molecular oxygen to two molecules of water); GO:0055114(biological_process:oxidation-reduction process); GO:0006629(biological_process:lipid meta…	K10257	FAD3, FAD7, FAD8, desB		COG3239(I:Lipid transport and metabolism)	COG3239(linoleoyl-CoA desaturase activity)	PF11960.5(DUF3474:Domain of unknown function (DUF3474)); PF00487.21(FA_desaturase:Fatty acid desaturase)	sp|P48619|FAD3C_RICCO(Omega-3 fatty acid desaturase, chloroplastic OS=Ricinus communis OX=3988 GN=FAD7A-1 PE=2 SV=1)
TraesCS5D02G464800			1157	195	40	13.56	3.05	13.56	3.05	0.213019	-2.23095	8.95e-25	2.45e-23	yes	down	XP_020184842.1(chlorophyll a-b binding protein of LHCII type 1-like [Aegilops tauschii subsp. tauschii])	GO:0009535(cellular_component:chloroplast thylakoid membrane); GO:0009941(cellular_component:chloroplast envelope); GO:0016168(molecular_function:chlorophyll binding); GO:0031409(molecular_function:pigment binding); GO:0009522(cellular_component:photosystem I); GO:0016021(cellular_component:integral component of membrane); GO:0010287(cellular_component:plastoglobule); GO:0018298(biological_proces…	K08912	LHCB1	map00196(Photosynthesis - antenna proteins)	ENOG410ZHBU(J:Translation, ribosomal structure and biogenesis); ENOG410YAFK(S:Function unknown)	ENOG410ZHBU(Chlorophyll A-B binding protein); ENOG410YAFK(Chlorophyll A-B binding protein)	PF00504.18(Chloroa_b-bind:Chlorophyll A-B binding protein)	sp|P04784|CB21_WHEAT(Chlorophyll a-b binding protein, chloroplastic OS=Triticum aestivum OX=4565 GN=WHAB1.6 PE=3 SV=1)
TraesCS7A02G365500			3692	44	9	0.8	0.18	0.8	0.18	0.212414	-2.23505	1.02e-06	8.55e-06	yes	down	XP_010227572.2(probable LRR receptor-like serine/threonine-protein kinase At3g47570 [Brachypodium distachyon])	GO:0000166(molecular_function:nucleotide binding); GO:0016310(biological_process:phosphorylation); GO:0016020(cellular_component:membrane); GO:0016301(molecular_function:kinase activity); GO:0004672(molecular_function:protein kinase activity)				COG4886(S:Function unknown)	COG4886(leucine Rich Repeat)	PF13855.3(LRR_8:Leucine rich repeat); PF07714.14(Pkinase_Tyr:Protein tyrosine kinase); PF00069.22(Pkinase:Protein kinase domain); PF12799.4(LRR_4:Leucine Rich repeats (2 copies)); PF08263.9(LRRNT_2:Leucine rich repeat N-terminal domain)	sp|Q1MX30|XA21_ORYSI(Receptor kinase-like protein Xa21 OS=Oryza sativa subsp. indica OX=39946 GN=XA21 PE=1 SV=1)
TraesCS5A02G024900			2743	7286.88	1486.97	186.24	41.06	186.24	41.06	0.211911	-2.23847	0	0	yes	down	XP_020194592.1(5-methyltetrahydropteroyltriglutamate--homocysteine methyltransferase 1-like [Aegilops tauschii subsp. tauschii])	GO:0032259(biological_process:methylation); GO:0050667(biological_process:homocysteine metabolic process); GO:0005829(cellular_component:cytosol); GO:0005576(cellular_component:extracellular region); GO:0008705(molecular_function:methionine synthase activity); GO:0008270(molecular_function:zinc ion binding); GO:0009086(biological_process:methionine biosynthetic process); GO:0003871(molecular_func…	K00549	metE	map00270(Cysteine and methionine metabolism); map00450(Selenocompound metabolism)	COG0620(E:Amino acid transport and metabolism)	COG0620(Catalyzes the transfer of a methyl group from 5- methyltetrahydrofolate to homocysteine resulting in methionine formation (By similarity))	PF01717.15(Meth_synt_2:Cobalamin-independent synthase, Catalytic domain); PF08267.9(Meth_synt_1:Cobalamin-independent synthase, N-terminal domain)	sp|Q2QLY5|METE1_ORYSJ(5-methyltetrahydropteroyltriglutamate--homocysteine methyltransferase 1 OS=Oryza sativa subsp. japonica OX=39947 GN=Os12g0623900 PE=2 SV=1)
TraesCS5A02G043000			1056	5	1.02	0.39	0.09	0.39	0.09	0.211847	-2.2389	0.0991037	0.238007	no	down	XP_020152731.1(skin secretory protein xP2-like [Aegilops tauschii subsp. tauschii])	GO:0005737(cellular_component:cytoplasm); GO:0046916(biological_process:cellular transition metal ion homeostasis); GO:0046872(molecular_function:metal ion binding); GO:0030001(biological_process:metal ion transport); GO:0046914(molecular_function:transition metal ion binding)				ENOG410YVNX(S:Function unknown)	ENOG410YVNX(Heavy-metal-associated domain)	PF00403.23(HMA:Heavy-metal-associated domain)	sp|Q9C7J6|HIP35_ARATH(Heavy metal-associated isoprenylated plant protein 35 OS=Arabidopsis thaliana OX=3702 GN=HIPP35 PE=2 SV=1)
TraesCS5A02G492900			1764	34.39	7	1.43	0.31	1.43	0.31	0.211377	-2.24211	1.5e-05	0.000106325	yes	down	XP_020186444.1(uncharacterized protein LOC109772166 [Aegilops tauschii subsp. tauschii])					ENOG4111QVZ(S:Function unknown); COG1052(C:Energy production and conversion)	ENOG4111QVZ(-); COG1052(Dehydrogenase)
TraesCS1D02G423100			1895	64	13	2.44	0.54	2.44	0.54	0.210939	-2.24511	3.41e-09	3.81e-08	yes	down	XP_020174552.1(galactoside 2-alpha-L-fucosyltransferase-like [Aegilops tauschii subsp. tauschii])	GO:0005794(cellular_component:Golgi apparatus); GO:0009832(biological_process:plant-type cell wall biogenesis); GO:0016020(cellular_component:membrane); GO:0008417(molecular_function:fucosyltransferase activity); GO:0009969(biological_process:xyloglucan biosynthetic process)	K13681	FUT		ENOG41108RA(S:Function unknown); ENOG410XXHE(O:Posttranslational modification, protein turnover, chaperones)	ENOG41108RA(Xyloglucan fucosyltransferase); ENOG410XXHE(fucosyltransferase)	PF03254.10(XG_FTase:Xyloglucan fucosyltransferase)	sp|Q9M5Q1|FUT1_PEA(Galactoside 2-alpha-L-fucosyltransferase OS=Pisum sativum OX=3888 GN=FT1 PE=2 SV=1)
TraesCS2B02G078900			998	40.32	8.17	3.41	0.76	3.41	0.76	0.210423	-2.24863	2.66e-06	2.12e-05	yes	down	XP_020168793.1(ribulose bisphosphate carboxylase small chain PWS4.3, chloroplastic-like [Aegilops tauschii subsp. tauschii])	GO:0004497(molecular_function:monooxygenase activity); GO:0016984(molecular_function:ribulose-bisphosphate carboxylase activity); GO:0009853(biological_process:photorespiration); GO:0019253(biological_process:reductive pentose-phosphate cycle); GO:0055114(biological_process:oxidation-reduction process); GO:0009507(cellular_component:chloroplast)	K01602	rbcS	map00630(Glyoxylate and dicarboxylate metabolism); map00710(Carbon fixation in photosynthetic organisms)	COG4451(C:Energy production and conversion)	COG4451(RuBisCO catalyzes two reactions the carboxylation of D- ribulose 1,5-bisphosphate, the primary event in carbon dioxide fixation, as well as the oxidative fragmentation of the pentose substrate. Both reactions occur simultaneously and in competition at the same active site)	PF00101.17(RuBisCO_small:Ribulose bisphosphate carboxylase, small chain); PF12338.5(RbcS:Ribulose-1,5-bisphosphate carboxylase small subunit)	sp|P00871|RBS1_WHEAT(Ribulose bisphosphate carboxylase small chain PWS4.3, chloroplastic OS=Triticum aestivum OX=4565 PE=3 SV=2)
TraesCS5D02G413500			924	19.73	3.99	1.85	0.41	1.85	0.41	0.210009	-2.25148	0.00101147	0.00501837	no	down	XP_020168871.1(uncharacterized protein LOC109754374 [Aegilops tauschii subsp. tauschii])	GO:0009507(cellular_component:chloroplast); GO:0008270(molecular_function:zinc ion binding); GO:0009536(cellular_component:plastid); GO:1900865(biological_process:chloroplast RNA modification)				ENOG410Z7Z7(S:Function unknown)	ENOG410Z7Z7(Pentatricopeptide repeat-containing protein)	PF14432.3(DYW_deaminase:DYW family of nucleic acid deaminases)	sp|P0C7R1|PPR74_ARATH(Pentatricopeptide repeat-containing protein DWY1, chloroplastic OS=Arabidopsis thaliana OX=3702 GN=DYW1 PE=1 SV=1)
TraesCS2B02G520600			2037	74.35	15.01	2.66	0.59	2.66	0.59	0.209649	-2.25395	1.71e-10	2.14e-09	yes	down	XP_020153818.1(protein RCC2 [Aegilops tauschii subsp. tauschii])	GO:0003677(molecular_function:DNA binding)				COG5184(D:Cell cycle control, cell division, chromosome partitioning); COG5184(Z:Cytoskeleton)	COG5184(regulator of chromosome condensation); COG5184(regulator of chromosome condensation)	PF00415.15(RCC1:Regulator of chromosome condensation (RCC1) repeat); PF13540.3(RCC1_2:Regulator of chromosome condensation (RCC1) repeat)	sp|Q8BK67|RCC2_MOUSE(Protein RCC2 OS=Mus musculus OX=10090 GN=Rcc2 PE=1 SV=1)
TraesCS3A02G013400			1996	4.96	1	0.18	3.85	0.18	3.85	0.209368	-2.25589	0.098902	0.237671	no	down	BAJ93673.1(predicted protein, partial [Hordeum vulgare subsp. vulgare])	GO:0004674(molecular_function:protein serine/threonine kinase activity); GO:0006468(biological_process:protein phosphorylation); GO:0030247(molecular_function:polysaccharide binding); GO:0016021(cellular_component:integral component of membrane); GO:0005524(molecular_function:ATP binding)	K04733	IRAK4		COG0515(T:Signal transduction mechanisms)	COG0515(Serine Threonine protein kinase)	PF00069.22(Pkinase:Protein kinase domain); PF07714.14(Pkinase_Tyr:Protein tyrosine kinase)	sp|P93604|LRK10_WHEAT(Rust resistance kinase Lr10 OS=Triticum aestivum OX=4565 GN=LRK10 PE=2 SV=1)
TraesCS4A02G424700			2487	14.88	3	0.42	0.09	0.42	0.09	0.209368	-2.25589	0.00426011	0.0178406	no	down	XP_020195109.1(pentatricopeptide repeat-containing protein At3g13880-like [Aegilops tauschii subsp. tauschii])	GO:0008270(molecular_function:zinc ion binding); GO:0005739(cellular_component:mitochondrion)				ENOG410Z7Z7(S:Function unknown)	ENOG410Z7Z7(Pentatricopeptide repeat-containing protein)	PF13041.3(PPR_2:PPR repeat family); PF01535.17(PPR:PPR repeat); PF14432.3(DYW_deaminase:DYW family of nucleic acid deaminases)	sp|Q9LRV9|PP228_ARATH(Pentatricopeptide repeat-containing protein At3g13880 OS=Arabidopsis thaliana OX=3702 GN=PCMP-E89 PE=2 SV=1)
TraesCS6A02G039200			1580	50.55	10.19	2.39	0.52	2.39	0.52	0.209337	-2.2561	1.38e-07	1.28e-06	yes	down	XP_020177509.1(WD repeat-containing protein RUP2-like [Aegilops tauschii subsp. tauschii])		K10143	RFWD2, COP1	map04712(Circadian rhythm - plant); map04120(Ubiquitin mediated proteolysis)	ENOG4111PED(S:Function unknown)	ENOG4111PED(regulation of protein homodimerization activity)	PF00400.29(WD40:WD domain, G-beta repeat)	sp|Q9FFA7|RUP2_ARATH(WD repeat-containing protein RUP2 OS=Arabidopsis thaliana OX=3702 GN=RUP2 PE=1 SV=1)
TraesCS4D02G046600			1757	19.85	4	0.99	0.28	0.99	0.28	0.209263	-2.25661	0.000960391	0.00478814	no	down	XP_020156589.1(uncharacterized protein LOC109741913 [Aegilops tauschii subsp. tauschii])	GO:0046872(molecular_function:metal ion binding); GO:0008270(molecular_function:zinc ion binding); GO:0005739(cellular_component:mitochondrion)				ENOG410YNCK(S:Function unknown); ENOG4111J54(S:Function unknown); ENOG410ZK4V(S:Function unknown)	ENOG410YNCK(Zinc-finger domain of monoamine-oxidase A repressor R1); ENOG4111J54(Zinc-finger domain of monoamine-oxidase A repressor R1); ENOG410ZK4V(Zn-finger in Ran binding protein and others)	PF00641.15(zf-RanBP:Zn-finger in Ran binding protein and others)	sp|Q8S9K3|VAR3_ARATH(Zinc finger protein VAR3, chloroplastic OS=Arabidopsis thaliana OX=3702 GN=VAR3 PE=1 SV=2)
TraesCS4B02G059500			2436	2025.38	406.78	58.01	12.59	58.01	12.59	0.208567	-2.26142	1.51e-244	4.22e-242	yes	down	XP_020195613.1(probable zinc metalloprotease EGY3, chloroplastic [Aegilops tauschii subsp. tauschii])	GO:0031969(cellular_component:chloroplast membrane); GO:0006508(biological_process:proteolysis); GO:0016021(cellular_component:integral component of membrane); GO:0008237(molecular_function:metallopeptidase activity)				COG0750(M:Cell wall/membrane/envelope biogenesis)	COG0750(Membrane-associated zinc metalloprotease)		sp|Q851F9|EGY3_ORYSJ(Probable zinc metalloprotease EGY3, chloroplastic OS=Oryza sativa subsp. japonica OX=39947 GN=EGY3 PE=2 SV=1)
TraesCS2D02G593700			3657	4.98	1	0.09	0.02	0.09	0.02	0.208527	-2.26169	0.0976991	0.235454	no	down	XP_020177770.1(uncharacterized protein LOC109763344 [Aegilops tauschii subsp. tauschii])		K13126	PABPC	map03018(RNA degradation); map03013(RNA transport); map03015(mRNA surveillance pathway)	ENOG410XP7S(S:Function unknown); ENOG410XR5X(S:Function unknown)	ENOG410XP7S(ELAV (embryonic lethal, abnormal vision, Drosophila)-like); ENOG410XR5X(poly(A) binding protein, cytoplasmic)	PF00076.19(RRM_1:RNA recognition motif. (a.k.a. RRM, RBD, or RNP domain)); PF13893.3(RRM_5:RNA recognition motif. (a.k.a. RRM, RBD, or RNP domain)); PF16842.2(RRM_occluded:Occluded RNA-recognition motif); PF14605.3(Nup35_RRM_2:Nup53/35/40-type RNA recognition motif)	sp|Q9FXA2|PABP8_ARATH(Polyadenylate-binding protein 8 OS=Arabidopsis thaliana OX=3702 GN=PAB8 PE=1 SV=1)
TraesCS1B02G283200			294	5.33	1.07	6.03	1.61	6.03	1.61	0.208473	-2.26207	0.0866215	0.215725	no	down	XP_020167655.1(sm-like protein LSM3A [Aegilops tauschii subsp. tauschii])	GO:0046540(cellular_component:U4/U6 x U5 tri-snRNP complex); GO:0033962(biological_process:cytoplasmic mRNA processing body assembly); GO:0071011(cellular_component:precatalytic spliceosome); GO:0071013(cellular_component:catalytic step 2 spliceosome); GO:0000932(cellular_component:cytoplasmic mRNA processing body); GO:0000398(biological_process:mRNA splicing, via spliceosome); GO:0019013(cellula…	K12622	LSM3	map03018(RNA degradation); map03040(Spliceosome)	ENOG4111PB8(K:Transcription)	ENOG4111PB8(LSM3 homolog, U6 small nuclear RNA associated (S. cerevisiae))	PF01423.19(LSM:LSM domain)	sp|Q9LMN4|LSM3A_ARATH(Sm-like protein LSM3A OS=Arabidopsis thaliana OX=3702 GN=LSM3A PE=1 SV=1)
TraesCS5A02G060900			2146	19.93	4	0.66	0.14	0.66	0.14	0.208423	-2.26241	0.000920699	0.0046099	no	down	XP_020170912.1(BTB/POZ domain-containing protein At3g50780-like [Aegilops tauschii subsp. tauschii])					ENOG410XRD4(S:Function unknown); ENOG410YC9B(S:Function unknown)	ENOG410XRD4(PDZ and LIM domain); ENOG410YC9B(PDZ and LIM domain)	PF00651.28(BTB:BTB/POZ domain)	sp|Q9SVM0|Y3078_ARATH(BTB/POZ domain-containing protein At3g50780 OS=Arabidopsis thaliana OX=3702 GN=At3g50780 PE=2 SV=1)
TraesCS3A02G449200			804	21.8	4.37	2.5	0.56	2.5	0.56	0.20817	-2.26417	0.0005257	0.00278297	no	down	EMS58455.1(Thiamin pyrophosphokinase 1 [Triticum urartu])	GO:0009536(cellular_component:plastid); GO:0006772(biological_process:thiamine metabolic process); GO:0030975(molecular_function:thiamine binding); GO:0016310(biological_process:phosphorylation); GO:0005829(cellular_component:cytosol); GO:0016301(molecular_function:kinase activity); GO:0000166(molecular_function:nucleotide binding); GO:0004788(molecular_function:thiamine diphosphokinase activity)…	K13511;K00949	TAZ;thiN, TPK1, THI80	map00730(Thiamine metabolism); map00564(Glycerophospholipid metabolism)	COG1564(H:Coenzyme transport and metabolism)	COG1564(thiamine diphosphokinase activity)	PF04263.13(TPK_catalytic:Thiamin pyrophosphokinase, catalytic domain); PF04265.11(TPK_B1_binding:Thiamin pyrophosphokinase, vitamin B1 binding domain)	sp|Q5JK24|TPK1_ORYSJ(Thiamine pyrophosphokinase 1 OS=Oryza sativa subsp. japonica OX=39947 GN=TPK1 PE=2 SV=1)
TraesCS1B02G304200			1557	4.99	1	0.24	0.05	0.24	0.05	0.20811	-2.26458	0.0971031	0.234423	no	down	XP_020157805.1(uncharacterized protein LOC109743137 [Aegilops tauschii subsp. tauschii])					ENOG4111A61(S:Function unknown); ENOG41104WM(S:Function unknown); ENOG410ZGAM(S:Function unknown); ENOG411067U(S:Function unknown); ENOG41107IZ(S:Function unknown)	ENOG4111A61(Protein of unknown function (DUF1618)); ENOG41104WM(Protein of unknown function (DUF1618)); ENOG410ZGAM(Protein of unknown function (DUF1618)); ENOG411067U(Protein of unknown function (DUF1618)); ENOG41107IZ(Protein of unknown function (DUF1618))	PF07762.11(DUF1618:Protein of unknown function (DUF1618))
TraesCS7B02G123000			1778	4.99	1	0.2	0.04	0.2	0.04	0.20811	-2.26458	0.0971031	0.234423	no	down	XP_020146981.1(UDP-glucose:2-hydroxyflavanone C-glucosyltransferase-like [Aegilops tauschii subsp. tauschii])	GO:0043231(cellular_component:intracellular membrane-bounded organelle); GO:0052696(biological_process:flavonoid glucuronidation); GO:0035251(molecular_function:UDP-glucosyltransferase activity); GO:0009812(biological_process:flavonoid metabolic process); GO:0009813(biological_process:flavonoid biosynthetic process); GO:0080043(molecular_function:quercetin 3-O-glucosyltransferase activity); GO:00…				COG1819(S:Function unknown)	COG1819(Transferase)	PF00201.15(UDPGT:UDP-glucoronosyl and UDP-glucosyl transferase)	sp|C3W7B0|CGT_ORYSI(UDP-glucose:2-hydroxyflavanone C-glucosyltransferase OS=Oryza sativa subsp. indica OX=39946 GN=CGT PE=1 SV=1)
TraesCS4A02G499500			462	2855.48	572.12	903.42	211.13	903.42	211.13	0.208066	-2.26489	0	0	yes	down	EMS54647.1(Plastocyanin, chloroplastic [Triticum urartu])	GO:0009535(cellular_component:chloroplast thylakoid membrane); GO:0005507(molecular_function:copper ion binding); GO:0055114(biological_process:oxidation-reduction process); GO:0009055(molecular_function:electron carrier activity)	K02638	petE	map00195(Photosynthesis)	COG3794(C:Energy production and conversion)	COG3794(Blue (Type 1) copper domain protein)	PF00127.17(Copper-bind:Copper binding proteins, plastocyanin/azurin family); PF13473.3(Cupredoxin_1:Cupredoxin-like domain)	sp|P08248|PLAS_HORVU(Plastocyanin, chloroplastic OS=Hordeum vulgare OX=4513 GN=PETE PE=2 SV=1)
TraesCS2A02G088300			1183	20.29	4.06	1.37	0.3	1.37	0.3	0.207796	-2.26676	0.000815742	0.00414104	no	down	XP_020200025.1(isoflavone reductase homolog [Aegilops tauschii subsp. tauschii])	GO:0005739(cellular_component:mitochondrion)	K21568	PLR	map00999(Biosynthesis of secondary metabolites - unclassified)	ENOG4111CCH(S:Function unknown)	ENOG4111CCH(Isoflavone reductase)	PF05368.10(NmrA:NmrA-like family); PF13460.3(NAD_binding_10:NAD(P)H-binding); PF01370.18(Epimerase:NAD dependent epimerase/dehydratase family)	sp|P52581|IFRH_LUPAL(Isoflavone reductase homolog OS=Lupinus albus OX=3870 PE=2 SV=1)
TraesCS1D02G287000			309	5	1	0.61	0.14	0.61	0.14	0.207693	-2.26747	0.0965106	0.234236	no	down	XP_020176784.1(uncharacterized protein LOC109762354 [Aegilops tauschii subsp. tauschii])
TraesCS4D02G324200			324	5	1	4.03	1.05	4.03	1.05	0.207693	-2.26747	0.0965106	0.234236	no	down	XP_020190530.1(uncharacterized protein LOC109776295 [Aegilops tauschii subsp. tauschii])					ENOG41107DV(S:Function unknown); ENOG410Y914(S:Function unknown)	ENOG41107DV(- Root cap and Late embryogenesis related family protein precursor); ENOG410Y914(Late embryogenesis)
TraesCS1D02G078200			357	5	1	2.98	0.75	2.98	0.75	0.207693	-2.26747	0.0965106	0.234236	no	down	EMS46022.1(hypothetical protein TRIUR3_35011 [Triticum urartu])		K17108	GBA2	map00600(Sphingolipid metabolism); map00511(Other glycan degradation)
TraesCS5A02G517400			435	5	1	1.77	0.43	1.77	0.43	0.207693	-2.26747	0.0965106	0.234236	no	down	EMS60098.1(hypothetical protein TRIUR3_18317 [Triticum urartu])					ENOG4111DN9(S:Function unknown); ENOG41103RJ(S:Function unknown); ENOG41104XI(S:Function unknown)	ENOG4111DN9(Protein of unknown function, DUF538); ENOG41103RJ(Protein of unknown function, DUF538); ENOG41104XI(Protein of unknown function, DUF538)	PF04398.9(DUF538:Protein of unknown function, DUF538)
TraesCS7D02G058600			478	5	1	1.43	0.34	1.43	0.34	0.207693	-2.26747	0.0965106	0.234236	no	down	XP_020163585.1(uncharacterized protein LOC109748995 [Aegilops tauschii subsp. tauschii])
TraesCS5A02G219000			519	250	50	55.76	13.09	55.76	13.09	0.207693	-2.26747	6.88e-32	2.42e-30	yes	down	BAJ98694.1(predicted protein [Hordeum vulgare subsp. vulgare])					ENOG410Y0RG(S:Function unknown)	ENOG410Y0RG(early light-induced protein)	PF00504.18(Chloroa_b-bind:Chlorophyll A-B binding protein)	sp|P14897|ELI9_HORVU(Low molecular mass early light-inducible protein HV90, chloroplastic OS=Hordeum vulgare OX=4513 PE=2 SV=1)
TraesCS3A02G122700			525	10	2	2.35	0.55	2.35	0.55	0.207693	-2.26747	0.0187513	0.0632602	no	down	EMS51093.1(hypothetical protein TRIUR3_21278 [Triticum urartu])
TraesCS2B02G565300			540	5	1	1.11	0.26	1.11	0.26	0.207693	-2.26747	0.0965106	0.234236	no	down	XP_020168089.1(G-type lectin S-receptor-like serine/threonine-protein kinase B120 [Aegilops tauschii subsp. tauschii])	GO:0006468(biological_process:protein phosphorylation); GO:0016021(cellular_component:integral component of membrane); GO:0006952(biological_process:defense response); GO:0004674(molecular_function:protein serine/threonine kinase activity); GO:0005524(molecular_function:ATP binding); GO:0005886(cellular_component:plasma membrane); GO:0009506(cellular_component:plasmodesma); GO:0048544(biological_…	K04733	IRAK4		COG0515(T:Signal transduction mechanisms)	COG0515(Serine Threonine protein kinase)	PF07714.14(Pkinase_Tyr:Protein tyrosine kinase); PF00069.22(Pkinase:Protein kinase domain); PF11883.5(DUF3403:Domain of unknown function (DUF3403))	sp|Q8L7G3|CRK7_ARATH(Cysteine-rich receptor-like protein kinase 7 OS=Arabidopsis thaliana OX=3702 GN=CRK7 PE=2 SV=1)
TraesCS3A02G350500			546	5	1	1.09	0.25	1.09	0.25	0.207693	-2.26747	0.0965106	0.234236	no	down	XP_020191001.1(RING-H2 finger protein ATL66-like [Aegilops tauschii subsp. tauschii])					ENOG41121N2(O:Posttranslational modification, protein turnover, chaperones)	ENOG41121N2(zinc ion binding)	PF13639.3(zf-RING_2:Ring finger domain); PF17123.2(zf-RING_11:RING-like zinc finger); PF13923.3(zf-C3HC4_2:Zinc finger, C3HC4 type (RING finger)); PF12678.4(zf-rbx1:RING-H2 zinc finger domain); PF13445.3(zf-RING_UBOX:RING-type zinc-finger); PF00097.22(zf-C3HC4:Zinc finger, C3HC4 type (RING finger)); PF13920.3(zf-C3HC4_3:Zinc finger, C3HC4 type (RING finger))	sp|Q9LRB7|EL5_ORYSJ(E3 ubiquitin-protein ligase EL5 OS=Oryza sativa subsp. japonica OX=39947 GN=EL5.1 PE=1 SV=1)
TraesCS5B02G476100			546	5	1	1.09	0.25	1.09	0.25	0.207693	-2.26747	0.0965106	0.234236	no	down	EMS55722.1(hypothetical protein TRIUR3_10365 [Triticum urartu])					ENOG410YJAN(S:Function unknown)	ENOG410YJAN(disease resistance-responsive family protein)	PF03018.11(Dirigent:Dirigent-like protein)	sp|Q9SKQ2|DIR4_ARATH(Dirigent protein 4 OS=Arabidopsis thaliana OX=3702 GN=DIR4 PE=2 SV=1)
TraesCS1D02G117000			574	5	1	0.99	0.23	0.99	0.23	0.207693	-2.26747	0.0965106	0.234236	no	down	XP_003566493.3(uncharacterized protein At2g34160 [Brachypodium distachyon])	GO:0003676(molecular_function:nucleic acid binding)				ENOG4111815(S:Function unknown); ENOG41121TC(S:Function unknown)	ENOG4111815(Solute carrier family 25); ENOG41121TC(Solute carrier family 25)	PF01918.18(Alba:Alba); PF12328.5(Rpp20:Rpp20 subunit of nuclear RNase MRP and P)	sp|O22969|Y2416_ARATH(Uncharacterized protein At2g34160 OS=Arabidopsis thaliana OX=3702 GN=At2g34160 PE=1 SV=1)
TraesCS3A02G060300			600	45	9	8.26	1.89	8.26	1.89	0.207693	-2.26747	6.16e-07	5.29e-06	yes	down	XP_020185903.1(thylakoid lumenal 15 kDa protein 1, chloroplastic [Aegilops tauschii subsp. tauschii])	GO:0009535(cellular_component:chloroplast thylakoid membrane); GO:0009534(cellular_component:chloroplast thylakoid); GO:0016021(cellular_component:integral component of membrane); GO:0031977(cellular_component:thylakoid lumen); GO:0009543(cellular_component:chloroplast thylakoid lumen)				ENOG4111W3N(S:Function unknown)	ENOG4111W3N(Pentapeptide repeat-containing protein)	PF00805.19(Pentapeptide:Pentapeptide repeats (8 copies)); PF13599.3(Pentapeptide_4:Pentapeptide repeats (9 copies)); PF13576.3(Pentapeptide_3:Pentapeptide repeats (9 copies))	sp|O22160|TL15A_ARATH(Thylakoid lumenal 15 kDa protein 1, chloroplastic OS=Arabidopsis thaliana OX=3702 GN=At2g44920 PE=1 SV=2)
TraesCS2A02G538400			630	10	2	1.69	0.38	1.69	0.38	0.207693	-2.26747	0.0187513	0.0632602	no	down	XP_020199412.1(ervatamin-B-like [Aegilops tauschii subsp. tauschii])	GO:0003824(molecular_function:catalytic activity); GO:0008233(molecular_function:peptidase activity)				COG4870(O:Posttranslational modification, protein turnover, chaperones)	COG4870(cathepsin)	PF00112.20(Peptidase_C1:Papain family cysteine protease); PF03051.12(Peptidase_C1_2:Peptidase C1-like family)	sp|P43156|CYSP_HEMSP(Thiol protease SEN102 OS=Hemerocallis sp. OX=29711 GN=SEN102 PE=2 SV=1)
TraesCS2A02G474300			653	5	1	0.79	0.18	0.79	0.18	0.207693	-2.26747	0.0965106	0.234236	no	down	XP_020182309.1(CRIB domain-containing protein RIC10-like [Aegilops tauschii subsp. tauschii])					ENOG410Z01I(S:Function unknown); COG3104(E:Amino acid transport and metabolism)	ENOG410Z01I(regulation of growth); COG3104(transporter)	PF00786.25(PBD:P21-Rho-binding domain)	sp|Q1G3K8|RIC7_ARATH(CRIB domain-containing protein RIC7 OS=Arabidopsis thaliana OX=3702 GN=RIC7 PE=1 SV=1)
TraesCS4A02G358900			674	5	1	0.63	0.14	0.63	0.14	0.207693	-2.26747	0.0965106	0.234236	no	down	EMS54610.1(Guanine deaminase [Triticum urartu])	GO:0016787(molecular_function:hydrolase activity); GO:0005829(cellular_component:cytosol); GO:0009451(biological_process:RNA modification); GO:0008270(molecular_function:zinc ion binding); GO:0006152(biological_process:purine nucleoside catabolic process); GO:0047974(molecular_function:guanosine deaminase activity)				COG0590(F:Nucleotide transport and metabolism); COG0590(J:Translation, ribosomal structure and biogenesis)	COG0590(deaminase); COG0590(deaminase)	PF00383.20(dCMP_cyt_deam_1:Cytidine and deoxycytidylate deaminase zinc-binding region); PF14437.3(MafB19-deam:MafB19-like deaminase)	sp|Q94BU8|GSDA_ARATH(Guanosine deaminase OS=Arabidopsis thaliana OX=3702 GN=GSDA PE=1 SV=1)
TraesCS1B02G461400			715	5	1	0.69	0.15	0.69	0.15	0.207693	-2.26747	0.0965106	0.234236	no	down	XP_020176530.1(uncharacterized protein LOC109762119 [Aegilops tauschii subsp. tauschii])
TraesCS5B02G108100			743	5	1	0.65	0.14	0.65	0.14	0.207693	-2.26747	0.0965106	0.234236	no	down	EMS62950.1(hypothetical protein TRIUR3_24784 [Triticum urartu])					ENOG410Z862(S:Function unknown)	ENOG410Z862(-)	PF03242.10(LEA_3:Late embryogenesis abundant protein)
TraesCS2B02G581900			758	5	1	0.63	0.14	0.63	0.14	0.207693	-2.26747	0.0965106	0.234236	no	down	XP_020147546.1(barwin-like [Aegilops tauschii subsp. tauschii])					COG3979(G:Carbohydrate transport and metabolism)	COG3979(chitinase)	PF00967.14(Barwin:Barwin family)	sp|P28814|BARW_HORVU(Barwin OS=Hordeum vulgare OX=4513 PE=1 SV=1)
TraesCS7B02G325900			759	5	1	0.63	0.14	0.63	0.14	0.207693	-2.26747	0.0965106	0.234236	no	down	EEC82187.1(hypothetical protein OsI_26323 [Oryza sativa Indica Group])	GO:0016310(biological_process:phosphorylation); GO:0016020(cellular_component:membrane); GO:0004672(molecular_function:protein kinase activity)				COG0515(T:Signal transduction mechanisms)	COG0515(Serine Threonine protein kinase)	PF00069.22(Pkinase:Protein kinase domain); PF07714.14(Pkinase_Tyr:Protein tyrosine kinase)	sp|O65479|CRK20_ARATH(Putative cysteine-rich receptor-like protein kinase 20 OS=Arabidopsis thaliana OX=3702 GN=CRK20 PE=2 SV=2)
TraesCS6B02G273700			810	15	3	1.72	0.38	1.72	0.38	0.207693	-2.26747	0.00399334	0.016881	no	down	EMS61385.1(hypothetical protein TRIUR3_17460 [Triticum urartu])					ENOG410ZEBC(S:Function unknown)	ENOG410ZEBC(-)
TraesCS3D02G115000			827	15	3	1.65	0.37	1.65	0.37	0.207693	-2.26747	0.00399334	0.016881	no	down	XP_020189626.1(17.5 kDa class II heat shock protein-like [Aegilops tauschii subsp. tauschii])		K13993	HSP20	map04141(Protein processing in endoplasmic reticulum)	COG0071(O:Posttranslational modification, protein turnover, chaperones)	COG0071(response to heat)	PF00011.18(HSP20:Hsp20/alpha crystallin family)	sp|P24631|HSP21_MAIZE(17.5 kDa class II heat shock protein OS=Zea mays OX=4577 PE=2 SV=1)
TraesCS1B02G000300			852	5	1	0.53	0.12	0.53	0.12	0.207693	-2.26747	0.0965106	0.234236	no	down	EMS59223.1(Disease resistance protein RPP13 [Triticum urartu])					COG4886(S:Function unknown)	COG4886(leucine Rich Repeat)	PF00931.19(NB-ARC:NB-ARC domain); PF05496.9(RuvB_N:Holliday junction DNA helicase ruvB N-terminus); PF13401.3(AAA_22:AAA domain)	sp|Q9M667|RPP13_ARATH(Disease resistance protein RPP13 OS=Arabidopsis thaliana OX=3702 GN=RPP13 PE=2 SV=2)
TraesCS3A02G261100			897	5	1	0.49	0.11	0.49	0.11	0.207693	-2.26747	0.0965106	0.234236	no	down	XP_020179290.1(uncharacterized protein LOC109764920 [Aegilops tauschii subsp. tauschii])
TraesCS6B02G079100			899	5	1	0.49	0.11	0.49	0.11	0.207693	-2.26747	0.0965106	0.234236	no	down	BAK01242.1(predicted protein [Hordeum vulgare subsp. vulgare])					ENOG410XPKH(U:Intracellular trafficking, secretion, and vesicular transport)	ENOG410XPKH(Reticulon)	PF02453.14(Reticulon:Reticulon)
TraesCS6A02G335600			939	35	7	1.12	0.38	1.12	0.38	0.207693	-2.26747	1.1e-05	7.96e-05	yes	down	EMS58690.1(hypothetical protein TRIUR3_09790 [Triticum urartu])					ENOG41118KZ(S:Function unknown)	ENOG41118KZ(-)
TraesCS5A02G098900			947	5	1	0.45	0.1	0.45	0.1	0.207693	-2.26747	0.0965106	0.234236	no	down	AMO51603.1(auxin-binding protein [Triticum aestivum])	GO:0000911(biological_process:cytokinesis by cell plate formation); GO:0045793(biological_process:positive regulation of cell size); GO:0009826(biological_process:unidimensional cell growth); GO:0016021(cellular_component:integral component of membrane); GO:0005739(cellular_component:mitochondrion); GO:0010011(molecular_function:auxin binding); GO:0051781(biological_process:positive regulation of…				ENOG4112D1V(S:Function unknown)	ENOG4112D1V(auxin-binding protein)	PF02041.13(Auxin_BP:Auxin binding protein); PF07883.8(Cupin_2:Cupin domain)	sp|P33488|ABP4_MAIZE(Auxin-binding protein 4 OS=Zea mays OX=4577 GN=ABP4 PE=2 SV=1)
TraesCS2B02G468800			951	5	1	0.45	0.1	0.45	0.1	0.207693	-2.26747	0.0965106	0.234236	no	down	XP_020164225.1(uncharacterized protein LOC109749689 [Aegilops tauschii subsp. tauschii])					ENOG41104TN(S:Function unknown)	ENOG41104TN(-)
TraesCS7D02G113300			952	5	1	0.45	0.1	0.45	0.1	0.207693	-2.26747	0.0965106	0.234236	no	down	BAJ90267.1(predicted protein, partial [Hordeum vulgare subsp. vulgare])	GO:0016829(molecular_function:lyase activity); GO:0055114(biological_process:oxidation-reduction process); GO:0051213(molecular_function:dioxygenase activity); GO:0000902(biological_process:cell morphogenesis)				ENOG41127FN(S:Function unknown)	ENOG41127FN(glyoxalase bleomycin resistance protein dioxygenase)
TraesCS2A02G129000			960	5	1	1.17	0.1	1.17	0.1	0.207693	-2.26747	0.0965106	0.234236	no	down	EMS52645.1(E3 ubiquitin-protein ligase SINAT5 [Triticum urartu])	GO:0005737(cellular_component:cytoplasm); GO:0004842(molecular_function:ubiquitin-protein transferase activity); GO:0016874(molecular_function:ligase activity); GO:0005634(cellular_component:nucleus); GO:0006915(biological_process:apoptotic process); GO:0016567(biological_process:protein ubiquitination); GO:0006511(biological_process:ubiquitin-dependent protein catabolic process); GO:0042787(biol…	K04506	SIAH1	map04120(Ubiquitin mediated proteolysis)	ENOG410XVP0(O:Posttranslational modification, protein turnover, chaperones)	ENOG410XVP0(e3 ubiquitin-protein ligase)	PF03145.13(Sina:Seven in absentia protein family)	sp|Q10L91|DIS1_ORYSJ(E3 ubiquitin-protein ligase DIS1 OS=Oryza sativa subsp. japonica OX=39947 GN=DIS1 PE=1 SV=1)
TraesCS6A02G266000			981	10	2	0.42	0.09	0.42	0.09	0.207693	-2.26747	0.0187513	0.0632602	no	down	CDP08561.1(unnamed protein product [Coffea canephora])	GO:0005737(cellular_component:cytoplasm)	K08770	UBC		COG5272(S:Function unknown)	COG5272(oligo-peptide transporter)	PF00240.20(ubiquitin:Ubiquitin family); PF11976.5(Rad60-SLD:Ubiquitin-2 like Rad60 SUMO-like); PF14560.3(Ubiquitin_2:Ubiquitin-like domain)	sp|P0CG85|UBI1P_NICSY(Polyubiquitin OS=Nicotiana sylvestris OX=4096 GN=UBI11 PE=2 SV=1)
TraesCS4A02G099000			1005	5	1	0.42	0.09	0.42	0.09	0.207693	-2.26747	0.0965106	0.234236	no	down	XP_020159988.1(cysteine-rich repeat secretory protein 55-like [Aegilops tauschii subsp. tauschii])	GO:0016310(biological_process:phosphorylation); GO:0016301(molecular_function:kinase activity)				ENOG410YD44(S:Function unknown)	ENOG410YD44(cysteine-rich repeat secretory protein)	PF01657.14(Stress-antifung:Salt stress response/antifungal)	sp|Q9LV60|CRR55_ARATH(Cysteine-rich repeat secretory protein 55 OS=Arabidopsis thaliana OX=3702 GN=CRRSP55 PE=2 SV=1)
TraesCS3B02G528700			1007	5	1	0.32	0.07	0.32	0.07	0.207693	-2.26747	0.0965106	0.234236	no	down	CDM86351.1(unnamed protein product [Triticum aestivum])	GO:0016787(molecular_function:hydrolase activity); GO:0008287(cellular_component:protein serine/threonine phosphatase complex); GO:0016020(cellular_component:membrane); GO:0004722(molecular_function:protein serine/threonine phosphatase activity); GO:0006470(biological_process:protein dephosphorylation)				ENOG4110387(S:Function unknown); COG1409(S:Function unknown)	ENOG4110387(-); COG1409(Hydrolyzes cAMP to 5'-AMP. Plays an important regulatory role in modulating the intracellular concentration of cAMP, thereby influencing cAMP-dependent processes (By similarity))	PF00149.25(Metallophos:Calcineurin-like phosphoesterase)	sp|Q9SR79|PPA16_ARATH(Probable inactive purple acid phosphatase 16 OS=Arabidopsis thaliana OX=3702 GN=PAP16 PE=2 SV=1)
TraesCS2B02G289700			1018	5	1	0.42	0.09	0.42	0.09	0.207693	-2.26747	0.0965106	0.234236	no	down	XP_020176410.1(transcription factor bHLH35-like isoform X2 [Aegilops tauschii subsp. tauschii])					ENOG411089B(S:Function unknown); ENOG410YDYS(K:Transcription)	ENOG411089B(Helix-loop-helix DNA-binding domain); ENOG410YDYS(Transcription factor)	PF00010.23(HLH:Helix-loop-helix DNA-binding domain)	sp|Q2HIV9|BH035_ARATH(Transcription factor bHLH35 OS=Arabidopsis thaliana OX=3702 GN=BHLH35 PE=2 SV=1)
TraesCSU02G040000			1023	5	1	0.41	0.09	0.41	0.09	0.207693	-2.26747	0.0965106	0.234236	no	down	KZM91275.1(hypothetical protein DCAR_021360 [Daucus carota subsp. sativus])	GO:0005737(cellular_component:cytoplasm); GO:0009536(cellular_component:plastid); GO:0051287(molecular_function:NAD binding); GO:0000287(molecular_function:magnesium ion binding); GO:0005488(molecular_function:binding); GO:0009098(biological_process:leucine biosynthetic process); GO:0003862(molecular_function:3-isopropylmalate dehydrogenase activity); GO:0055114(biological_process:oxidation-reduc…	K00052	leuB, IMDH	map00660(C5-Branched dibasic acid metabolism); map00290(Valine, leucine and isoleucine biosynthesis)	COG0473(B:Chromatin structure and dynamics)	COG0473(Paired AMPhipathic helix protein)	PF00180.17(Iso_dh:Isocitrate/isopropylmalate dehydrogenase)	sp|Q9FMT1|LEU33_ARATH(3-isopropylmalate dehydrogenase 3, chloroplastic OS=Arabidopsis thaliana OX=3702 GN=IMDH3 PE=1 SV=1)
TraesCS6B02G066600			1050	5	1	0.39	0.07	0.39	0.07	0.207693	-2.26747	0.0965106	0.234236	no	down	XP_020195863.1(protein trichome birefringence-like 12 [Aegilops tauschii subsp. tauschii])	GO:0071554(biological_process:cell wall organization or biogenesis); GO:0005794(cellular_component:Golgi apparatus); GO:0016413(molecular_function:O-acetyltransferase activity)				ENOG410XWTZ(S:Function unknown)	ENOG410XWTZ(Pfam:DUF231)	PF13839.3(PC-Esterase:GDSL/SGNH-like Acyl-Esterase family found in Pmr5 and Cas1p)	sp|Q9FGE9|TBL12_ARATH(Protein trichome birefringence-like 12 OS=Arabidopsis thaliana OX=3702 GN=TBL12 PE=2 SV=1)
TraesCS5D02G246600			1062	5	1	0.39	0.09	0.39	0.09	0.207693	-2.26747	0.0965106	0.234236	no	down	XP_020177672.1(probable BRI1 kinase inhibitor 1 [Aegilops tauschii subsp. tauschii])		K14499	BKI1	map04075(Plant hormone signal transduction)	ENOG410YVQJ(T:Signal transduction mechanisms); ENOG41107FF(S:Function unknown)	ENOG410YVQJ(BRI1 kinase inhibitor); ENOG41107FF(-)		sp|Q67J19|BKI1_ORYSJ(Probable BRI1 kinase inhibitor 1 OS=Oryza sativa subsp. japonica OX=39947 GN=BKI1 PE=1 SV=1)
TraesCS3D02G333900			1066	5	1	0.39	0.09	0.39	0.09	0.207693	-2.26747	0.0965106	0.234236	no	down	XP_020182287.1(transmembrane protein 56-B [Aegilops tauschii subsp. tauschii])	GO:0016021(cellular_component:integral component of membrane)				ENOG410XPW0(U:Intracellular trafficking, secretion, and vesicular transport)	ENOG410XPW0(Family with sequence similarity 57, member)	PF03798.13(TRAM_LAG1_CLN8:TLC domain)	sp|Q6PGS5|TM56B_XENLA(Transmembrane protein 56-B OS=Xenopus laevis OX=8355 GN=tmem56-b PE=2 SV=1)
TraesCS3A02G411600			1083	5	1	0.38	0.08	0.38	0.08	0.207693	-2.26747	0.0965106	0.234236	no	down	EMS66290.1(Salicylate O-methyltransferase [Triticum urartu])	GO:0008168(molecular_function:methyltransferase activity); GO:0032259(biological_process:methylation)	K08241	E2.1.1.141	map00592(alpha-Linolenic acid metabolism)	ENOG4111PH9(S:Function unknown); ENOG4111GV5(S:Function unknown); ENOG4112BHH(S:Function unknown); ENOG41106BS(S:Function unknown)	ENOG4111PH9(methyltransferase); ENOG4111GV5(carboxyl methyltransferase); ENOG4112BHH(carboxyl methyltransferase); ENOG41106BS(SAM dependent carboxyl methyltransferase)	PF03492.12(Methyltransf_7:SAM dependent carboxyl methyltransferase)	sp|Q9AR07|JMT_ARATH(Jasmonate O-methyltransferase OS=Arabidopsis thaliana OX=3702 GN=JMT PE=1 SV=3)
TraesCS5A02G154900			1101	10	2	0.74	0.16	0.74	0.16	0.207693	-2.26747	0.0187513	0.0632602	no	down	EMS68938.1(putative 2-oxoglutarate/Fe(II)-dependent dioxygenase [Triticum urartu])	GO:0005506(molecular_function:iron ion binding); GO:0046872(molecular_function:metal ion binding); GO:0055114(biological_process:oxidation-reduction process); GO:0051213(molecular_function:dioxygenase activity)				COG3491(S:Function unknown)	COG3491(2OGFe(II) oxygenase)	PF03171.17(2OG-FeII_Oxy:2OG-Fe(II) oxygenase superfamily); PF14226.3(DIOX_N:non-haem dioxygenase in morphine synthesis N-terminal)	sp|O80449|DIOX4_ARATH(Probable 2-oxoglutarate-dependent dioxygenase ANS OS=Arabidopsis thaliana OX=3702 GN=ANS PE=2 SV=1)
TraesCS7A02G472200			1104	5	1	0.37	0.08	0.37	0.08	0.207693	-2.26747	0.0965106	0.234236	no	down	BAJ97243.1(predicted protein [Hordeum vulgare subsp. vulgare])		K10523	SPOP		ENOG410XQV8(S:Function unknown)	ENOG410XQV8(meprin and TRAF homology domain-containing protein MATH domain-containing protein)	PF00651.28(BTB:BTB/POZ domain)	sp|Q9M8J9|BPM2_ARATH(BTB/POZ and MATH domain-containing protein 2 OS=Arabidopsis thaliana OX=3702 GN=BPM2 PE=1 SV=1)
TraesCS5A02G501400			1110	10	2	0.73	0.16	0.73	0.16	0.207693	-2.26747	0.0187513	0.0632602	no	down	EMS61626.1(Medium-chain-fatty-acid--CoA ligase [Triticum urartu])					COG0318(I:Lipid transport and metabolism); COG0318(Q:Secondary metabolites biosynthesis, transport and catabolism)	COG0318(Amp-dependent synthetase and ligase); COG0318(Amp-dependent synthetase and ligase)	PF00501.25(AMP-binding:AMP-binding enzyme); PF13193.3(AMP-binding_C:AMP-binding enzyme C-terminal domain)	sp|Q9SEY5|AAE2_ARATH(Probable acyl-activating enzyme 2 OS=Arabidopsis thaliana OX=3702 GN=AAE2 PE=2 SV=1)
TraesCS6D02G105700			1176	5	1	0.34	0.07	0.34	0.07	0.207693	-2.26747	0.0965106	0.234236	no	down	XP_020178495.1(F-box/FBD/LRR-repeat protein At5g22660-like [Aegilops tauschii subsp. tauschii])					ENOG41105YD(S:Function unknown); ENOG410ZUSP(S:Function unknown)	ENOG41105YD(-); ENOG410ZUSP(-)
TraesCS7A02G371600			1184	5	1	0.34	0.07	0.34	0.07	0.207693	-2.26747	0.0965106	0.234236	no	down	EMS51632.1(Chitinase 1 [Triticum urartu])	GO:0005975(biological_process:carbohydrate metabolic process); GO:0005576(cellular_component:extracellular region); GO:0008061(molecular_function:chitin binding); GO:0004553(molecular_function:hydrolase activity, hydrolyzing O-glycosyl compounds); GO:0004568(molecular_function:chitinase activity); GO:0006032(biological_process:chitin catabolic process)				ENOG41108GS(S:Function unknown); ENOG41103X2(S:Function unknown)	ENOG41108GS(Glycosyl hydrolases family 18); ENOG41103X2(Glycosyl hydrolases family 18)	PF00704.25(Glyco_hydro_18:Glycosyl hydrolases family 18)	sp|Q9SLP4|CHIT1_TULBA(Chitinase 1 OS=Tulipa bakeri OX=110455 PE=1 SV=1)
TraesCS3A02G481500			1187	15	3	1.01	0.22	1.01	0.22	0.207693	-2.26747	0.00399334	0.016881	no	down	AAD28732.1(beta-1,3-glucanase precursor [Triticum aestivum])	GO:0005975(biological_process:carbohydrate metabolic process); GO:0030247(molecular_function:polysaccharide binding); GO:0006952(biological_process:defense response); GO:0046658(cellular_component:anchored component of plasma membrane); GO:0004553(molecular_function:hydrolase activity, hydrolyzing O-glycosyl compounds); GO:0042973(molecular_function:glucan endo-1,3-beta-D-glucosidase activity)				ENOG410YFZD(G:Carbohydrate transport and metabolism); ENOG410YAHP(G:Carbohydrate transport and metabolism)	ENOG410YFZD(beta-1,3-glucanase); ENOG410YAHP(glucan endo-1-3-beta-glucosidase)	PF00332.15(Glyco_hydro_17:Glycosyl hydrolases family 17)	sp|Q02126|E13C_HORVU(Glucan endo-1,3-beta-glucosidase GIII OS=Hordeum vulgare OX=4513 PE=1 SV=1)
TraesCS1B02G116900			1187	5	1	0.26	0.07	0.26	0.07	0.207693	-2.26747	0.0965106	0.234236	no	down	XP_020183055.1(uncharacterized protein LOC109768733 [Aegilops tauschii subsp. tauschii])					ENOG41103M5(S:Function unknown); ENOG41105PK(S:Function unknown); ENOG41104VR(S:Function unknown); ENOG41106XG(S:Function unknown)	ENOG41103M5(-); ENOG41105PK(-); ENOG41104VR(-); ENOG41106XG(-)
TraesCS6D02G086000			1200	5	1	0.33	0.07	0.33	0.07	0.207693	-2.26747	0.0965106	0.234236	no	down	XP_020193640.1(F-box/LRR-repeat protein 14-like [Aegilops tauschii subsp. tauschii])		K10268	FBXL2_20		ENOG410Z7Z7(S:Function unknown); ENOG410Y94R(S:Function unknown); ENOG410XQ54(S:Function unknown)	ENOG410Z7Z7(Pentatricopeptide repeat-containing protein); ENOG410Y94R(F-box LRR-repeat protein); ENOG410XQ54(F-box and leucine-rich repeat protein)		sp|Q3EC97|FBL14_ARATH(F-box/LRR-repeat protein 14 OS=Arabidopsis thaliana OX=3702 GN=FBL14 PE=2 SV=1)
TraesCS5D02G035000			1210	5	1	0.33	0.08	0.33	0.08	0.207693	-2.26747	0.0965106	0.234236	no	down	XP_020149762.1(putative F-box protein PP2-B12 [Aegilops tauschii subsp. tauschii])					ENOG410YD6D(S:Function unknown); COG1249(C:Energy production and conversion); ENOG4111C7T(O:Posttranslational modification, protein turnover, chaperones)	ENOG410YD6D(F-box protein); COG1249(dihydrolipoyl dehydrogenase); ENOG4111C7T(F-box protein)	PF14299.3(PP2:Phloem protein 2); PF00646.30(F-box:F-box domain); PF12937.4(F-box-like:F-box-like)	sp|Q9ZVQ6|P2B10_ARATH(F-box protein PP2-B10 OS=Arabidopsis thaliana OX=3702 GN=PP2B10 PE=1 SV=1)
TraesCS7A02G333100			1231	10	2	0.64	0.14	0.64	0.14	0.207693	-2.26747	0.0187513	0.0632602	no	down	BAJ96619.1(predicted protein [Hordeum vulgare subsp. vulgare])					ENOG41103WW(S:Function unknown); ENOG4110845(S:Function unknown); ENOG41107Y3(S:Function unknown); ENOG4111RXD(S:Function unknown)	ENOG41103WW(Seed maturation protein); ENOG4110845(Seed maturation protein); ENOG41107Y3(late embryogenesis abundant protein); ENOG4111RXD(late embryogenesis abundant protein)	PF04927.9(SMP:Seed maturation protein)	sp|Q9LJ97|LEA31_ARATH(Late embryogenesis abundant protein 31 OS=Arabidopsis thaliana OX=3702 GN=RAB28 PE=1 SV=1)
TraesCS2A02G187100			1248	5	1	0.32	0.07	0.32	0.07	0.207693	-2.26747	0.0965106	0.234236	no	down	EMS53701.1(Constitutive photomorphogenesis protein 10 [Triticum urartu])					ENOG41103M1(S:Function unknown)	ENOG41103M1(-)
TraesCS7B02G453200			1251	5	1	0.31	0.07	0.31	0.07	0.207693	-2.26747	0.0965106	0.234236	no	down	ACO88901.1(putative resistance protein, partial [Avena strigosa])					COG4886(S:Function unknown)	COG4886(leucine Rich Repeat)	PF00931.19(NB-ARC:NB-ARC domain); PF13401.3(AAA_22:AAA domain); PF05729.9(NACHT:NACHT domain)	sp|Q7XA39|RGA4_SOLBU(Putative disease resistance protein RGA4 OS=Solanum bulbocastanum OX=147425 GN=RGA4 PE=2 SV=1)
TraesCS2A02G057600			1274	5	1	0.31	0.07	0.31	0.07	0.207693	-2.26747	0.0965106	0.234236	no	down	XP_020148559.1(probable long-chain-alcohol O-fatty-acyltransferase 4 [Aegilops tauschii subsp. tauschii])					ENOG410Y3K5(S:Function unknown); ENOG41126FI(S:Function unknown)	ENOG410Y3K5(long-chain-alcohol O-fatty-acyltransferase); ENOG41126FI(-)	PF13813.3(MBOAT_2:Membrane bound O-acyl transferase family)	sp|Q9FJ76|WAXS5_ARATH(Probable long-chain-alcohol O-fatty-acyltransferase 5 OS=Arabidopsis thaliana OX=3702 GN=AT5 PE=2 SV=1)
TraesCS1B02G293800			1299	5	1	0.3	0.07	0.3	0.07	0.207693	-2.26747	0.0965106	0.234236	no	down	XP_020147034.1(fasciclin-like arabinogalactan protein 4 [Aegilops tauschii subsp. tauschii])					ENOG4112B5J(S:Function unknown)	ENOG4112B5J(Fasciclin-like arabinogalactan protein)	PF02469.19(Fasciclin:Fasciclin domain)	sp|Q9SNC3|FLA4_ARATH(Fasciclin-like arabinogalactan protein 4 OS=Arabidopsis thaliana OX=3702 GN=FLA4 PE=1 SV=1)
TraesCS7B02G008000			1300	10	2	0.6	0.13	0.6	0.13	0.207693	-2.26747	0.0187513	0.0632602	no	down	XP_020160575.1(chloride intracellular channel protein 6-like isoform X2 [Aegilops tauschii subsp. tauschii])					ENOG410YMWR(S:Function unknown)	ENOG410YMWR(-)
TraesCS7D02G001400			1302	15	3	0.9	0.2	0.9	0.2	0.207693	-2.26747	0.00399334	0.016881	no	down	EMS57559.1(Putative disease resistance protein RGA3 [Triticum urartu])					COG4886(S:Function unknown)	COG4886(leucine Rich Repeat)	PF00931.19(NB-ARC:NB-ARC domain); PF05729.9(NACHT:NACHT domain)	sp|Q7XA40|RGA3_SOLBU(Putative disease resistance protein RGA3 OS=Solanum bulbocastanum OX=147425 GN=RGA3 PE=2 SV=2)
TraesCS5D02G162100			1303	5	1	0.3	0.07	0.3	0.07	0.207693	-2.26747	0.0965106	0.234236	no	down	XP_020177870.1(WRKY transcription factor 44-like [Aegilops tauschii subsp. tauschii])		K08597	SENP8, NEDP1, DEN1		ENOG410YFS5(K:Transcription); ENOG4111G37(O:Posttranslational modification, protein turnover, chaperones); ENOG410YBRT(K:Transcription)	ENOG410YFS5(WRKY); ENOG4111G37(SUMO sentrin specific peptidase family member 8); ENOG410YBRT(Transcription factor)	PF03106.12(WRKY:WRKY DNA -binding domain); PF04500.13(FLYWCH:FLYWCH zinc finger domain)	sp|Q9ZQ70|WRKY3_ARATH(Probable WRKY transcription factor 3 OS=Arabidopsis thaliana OX=3702 GN=WRKY3 PE=2 SV=1)
TraesCS5B02G310000			1305	5	1	0.3	0.07	0.3	0.07	0.207693	-2.26747	0.0965106	0.234236	no	down	XP_020160319.1(transcription factor PCF2-like [Aegilops tauschii subsp. tauschii])					ENOG411088D(S:Function unknown); ENOG410YJS2(K:Transcription); ENOG410Z7ES(K:Transcription)	ENOG411088D(TCP family transcription factor); ENOG410YJS2(transcription factor); ENOG410Z7ES(transcription factor)	PF03634.10(TCP:TCP family transcription factor)	sp|Q6ZBH6|PCF2_ORYSJ(Transcription factor PCF2 OS=Oryza sativa subsp. japonica OX=39947 GN=PCF2 PE=1 SV=1)
TraesCS7A02G337700			1306	5	1	0.3	0.07	0.3	0.07	0.207693	-2.26747	0.0965106	0.234236	no	down	EMS46820.1(hypothetical protein TRIUR3_05323 [Triticum urartu])					ENOG41107G5(S:Function unknown)	ENOG41107G5(Protein of unknown function (DUF3615))	PF12274.5(DUF3615:Protein of unknown function (DUF3615))
TraesCS4D02G302600			1307	5	1	0.3	0.07	0.3	0.07	0.207693	-2.26747	0.0965106	0.234236	no	down	XP_020153278.1(E3 ubiquitin-protein ligase Os03g0188200-like [Aegilops tauschii subsp. tauschii])	GO:0016567(biological_process:protein ubiquitination); GO:0004842(molecular_function:ubiquitin-protein transferase activity)	K10664	ATL6S		ENOG41121N2(S:Function unknown)	ENOG41121N2(-)	PF13639.3(zf-RING_2:Ring finger domain); PF17123.2(zf-RING_11:RING-like zinc finger); PF13923.3(zf-C3HC4_2:Zinc finger, C3HC4 type (RING finger)); PF12678.4(zf-rbx1:RING-H2 zinc finger domain); PF13445.3(zf-RING_UBOX:RING-type zinc-finger); PF00097.22(zf-C3HC4:Zinc finger, C3HC4 type (RING finger)); PF14634.3(zf-RING_5:zinc-RING finger domain); PF11837.5(DUF3357:Domain of unknown function (DUF335…	sp|Q8H7N9|ATL31_ORYSJ(E3 ubiquitin-protein ligase Os03g0188200 OS=Oryza sativa subsp. japonica OX=39947 GN=Os03g0188200 PE=2 SV=1)
TraesCS6B02G204800			1314	5	1	0.3	0.06	0.3	0.06	0.207693	-2.26747	0.0965106	0.234236	no	down	XP_020175557.1(tyrosine--tRNA ligase 2, cytoplasmic-like [Aegilops tauschii subsp. tauschii])		K01866	YARS, tyrS	map00970(Aminoacyl-tRNA biosynthesis)	COG0162(J:Translation, ribosomal structure and biogenesis)	COG0162(Catalyzes the attachment of tyrosine to tRNA(Tyr) in a two-step reaction tyrosine is first activated by ATP to form Tyr- AMP and then transferred to the acceptor end of tRNA(Tyr) (By similarity))	PF00579.22(tRNA-synt_1b:tRNA synthetases class I (W and Y))	sp|Q8S9J2|SYYC1_ARATH(Tyrosine--tRNA ligase 1, cytoplasmic OS=Arabidopsis thaliana OX=3702 GN=At2g33840 PE=2 SV=1)
TraesCS4A02G091400			1320	5	1	0.29	0.06	0.29	0.06	0.207693	-2.26747	0.0965106	0.234236	no	down	XP_020192697.1(premnaspirodiene oxygenase-like [Aegilops tauschii subsp. tauschii])	GO:0004497(molecular_function:monooxygenase activity); GO:0044710(biological_process:single-organism metabolic process); GO:0016705(molecular_function:oxidoreductase activity, acting on paired donors, with incorporation or reduction of molecular oxygen); GO:0005488(molecular_function:binding); GO:0016491(molecular_function:oxidoreductase activity)				COG2124(Q:Secondary metabolites biosynthesis, transport and catabolism)	COG2124(Cytochrome p450)	PF00067.19(p450:Cytochrome P450)	sp|A6YIH8|C7D55_HYOMU(Premnaspirodiene oxygenase OS=Hyoscyamus muticus OX=35626 GN=CYP71D55 PE=1 SV=1)
TraesCS7D02G455000			1335	5	1	0.29	0.06	0.29	0.06	0.207693	-2.26747	0.0965106	0.234236	no	down	XP_020152922.1(mediator of RNA polymerase II transcription subunit 37f-like [Aegilops tauschii subsp. tauschii])		K09490	HSPA5, BIP	map03060(Protein export); map04141(Protein processing in endoplasmic reticulum)	COG0443(O:Posttranslational modification, protein turnover, chaperones)	COG0443(Heat shock protein)	PF00012.17(HSP70:Hsp70 protein)	sp|P49118|BIP_SOLLC(Luminal-binding protein OS=Solanum lycopersicum OX=4081 PE=2 SV=1)
TraesCS6D02G277700			1339	20	4	1.16	0.25	1.16	0.25	0.207693	-2.26747	0.000887292	0.00446139	no	down	XP_020170116.1(probable carboxylesterase 15 [Aegilops tauschii subsp. tauschii])					COG0657(I:Lipid transport and metabolism)	COG0657(alpha beta hydrolase fold-3 domain protein)	PF07859.10(Abhydrolase_3:alpha/beta hydrolase fold); PF00135.25(COesterase:Carboxylesterase family)	sp|Q9FG13|CXE15_ARATH(Probable carboxylesterase 15 OS=Arabidopsis thaliana OX=3702 GN=CXE15 PE=2 SV=1)
TraesCS5B02G523200			1349	5	1	0.29	0.06	0.29	0.06	0.207693	-2.26747	0.0965106	0.234236	no	down	XP_020160448.1(probable aldo-keto reductase 2 [Aegilops tauschii subsp. tauschii])					COG0667(C:Energy production and conversion)	COG0667(Aldo keto reductase)	PF00248.18(Aldo_ket_red:Aldo/keto reductase family)	sp|A2XRZ0|AKR2_ORYSI(Probable aldo-keto reductase 2 OS=Oryza sativa subsp. indica OX=39946 GN=OsI_15387 PE=3 SV=1)
TraesCS3D02G374700			1358	5	1	0.28	0.06	0.28	0.06	0.207693	-2.26747	0.0965106	0.234236	no	down	XP_020166567.1(DNA repair protein XRCC2 homolog isoform X3 [Aegilops tauschii subsp. tauschii])	GO:0006310(biological_process:DNA recombination); GO:0097159(molecular_function:organic cyclic compound binding); GO:1901363(molecular_function:heterocyclic compound binding); GO:0006281(biological_process:DNA repair)	K10879	XRCC2	map03440(Homologous recombination)	ENOG4112B2N(L:Replication, recombination and repair)	ENOG4112B2N(X-ray repair complementing defective repair in Chinese hamster cells 2)	PF08423.8(Rad51:Rad51)	sp|Q682D3|XRCC2_ARATH(DNA repair protein XRCC2 homolog OS=Arabidopsis thaliana OX=3702 GN=XRCC2 PE=2 SV=2)
TraesCS3A02G278900			1361	5	1	0.28	0.06	0.28	0.06	0.207693	-2.26747	0.0965106	0.234236	no	down	EMS59911.1(RING-H2 finger protein ATL68 [Triticum urartu])					ENOG41121N2(O:Posttranslational modification, protein turnover, chaperones)	ENOG41121N2(zinc ion binding)	PF13639.3(zf-RING_2:Ring finger domain); PF13923.3(zf-C3HC4_2:Zinc finger, C3HC4 type (RING finger)); PF12678.4(zf-rbx1:RING-H2 zinc finger domain); PF00097.22(zf-C3HC4:Zinc finger, C3HC4 type (RING finger)); PF17123.2(zf-RING_11:RING-like zinc finger); PF13920.3(zf-C3HC4_3:Zinc finger, C3HC4 type (RING finger)); PF13445.3(zf-RING_UBOX:RING-type zinc-finger); PF14634.3(zf-RING_5:zinc-RING finger …	sp|O82353|ATL67_ARATH(RING-H2 finger protein ATL67 OS=Arabidopsis thaliana OX=3702 GN=ATL67 PE=2 SV=1)
TraesCS6D02G230400			1373	10	2	0.56	0.12	0.56	0.12	0.207693	-2.26747	0.0187513	0.0632602	no	down	XP_020178486.1(protein INAPERTURATE POLLEN1-like [Aegilops tauschii subsp. tauschii])	GO:0009536(cellular_component:plastid)				ENOG410YNE7(S:Function unknown)	ENOG410YNE7(-)	PF14144.3(DOG1:Seed dormancy control)	sp|Q9SUV9|INP1_ARATH(Protein INAPERTURATE POLLEN1 OS=Arabidopsis thaliana OX=3702 GN=INP1 PE=2 SV=1)
TraesCS7A02G437800			1387	5	1	0.28	0.06	0.28	0.06	0.207693	-2.26747	0.0965106	0.234236	no	down	XP_020196478.1(F-box protein At5g07610-like [Aegilops tauschii subsp. tauschii])	GO:0044267(biological_process:cellular protein metabolic process)				ENOG41107YS(S:Function unknown); ENOG410Y8J7(S:Function unknown); ENOG410XNZC(S:Function unknown); ENOG410Z09G(S:Function unknown); ENOG4110489(S:Function unknown); ENOG410YS8Z(S:Function unknown)	ENOG41107YS(FBOX); ENOG410Y8J7(- F-box domain containing protein, expressed); ENOG410XNZC(oligo-peptide transporter); ENOG410Z09G(-); ENOG4110489(FBOX); ENOG410YS8Z(F-box protein)	PF00646.30(F-box:F-box domain); PF12937.4(F-box-like:F-box-like)	sp|Q9FLS0|FB253_ARATH(F-box protein At5g07610 OS=Arabidopsis thaliana OX=3702 GN=At5g07610 PE=2 SV=1)
TraesCS7D02G211700			1402	5	1	0.19	0.06	0.19	0.06	0.207693	-2.26747	0.0965106	0.234236	no	down	XP_020184396.1(ADP,ATP carrier protein-like [Aegilops tauschii subsp. tauschii])	GO:0006810(biological_process:transport); GO:0015868(biological_process:purine ribonucleotide transport); GO:0005215(molecular_function:transporter activity); GO:0051503(biological_process:adenine nucleotide transport); GO:0016020(cellular_component:membrane); GO:0015711(biological_process:organic anion transport); GO:0005739(cellular_component:mitochondrion); GO:0015858(biological_process:nucleo…	K05863	SLC25A4S, ANT	map04218(Cellular senescence); map04217(Necroptosis)	ENOG410XNW0(U:Intracellular trafficking, secretion, and vesicular transport)	ENOG410XNW0(transmembrane transport)	PF00153.24(Mito_carr:Mitochondrial carrier protein)	sp|P31691|ADT_ORYSJ(ADP,ATP carrier protein, mitochondrial OS=Oryza sativa subsp. japonica OX=39947 GN=Os02g0718900 PE=2 SV=1)
TraesCS2A02G161600			1407	5	1	0.27	0.06	0.27	0.06	0.207693	-2.26747	0.0965106	0.234236	no	down	XP_020155584.1(non-specific lipid transfer protein-like 1 [Aegilops tauschii subsp. tauschii])	GO:0016021(cellular_component:integral component of membrane); GO:0008289(molecular_function:lipid binding); GO:0006869(biological_process:lipid transport)				ENOG41106IN(S:Function unknown); ENOG41105DF(U:Intracellular trafficking, secretion, and vesicular transport)	ENOG41106IN(AAI); ENOG41105DF(AAI)	PF14368.3(LTP_2:Probable lipid transfer)	sp|Q6ASY2|NLTL1_ORYSJ(Non-specific lipid transfer protein-like 1 OS=Oryza sativa subsp. japonica OX=39947 GN=LTPL1 PE=1 SV=1)
TraesCS6D02G301200			1413	5	1	0.27	0.06	0.27	0.06	0.207693	-2.26747	0.0965106	0.234236	no	down	XP_020185244.1(phenylalanine--tRNA ligase alpha subunit, cytoplasmic [Aegilops tauschii subsp. tauschii])	GO:0004826(molecular_function:phenylalanine-tRNA ligase activity); GO:0004812(molecular_function:aminoacyl-tRNA ligase activity); GO:0006432(biological_process:phenylalanyl-tRNA aminoacylation); GO:0009328(cellular_component:phenylalanine-tRNA ligase complex); GO:0000166(molecular_function:nucleotide binding); GO:0006418(biological_process:tRNA aminoacylation for protein translation)	K01889	FARSA, pheS	map00970(Aminoacyl-tRNA biosynthesis)	COG0016(J:Translation, ribosomal structure and biogenesis)	COG0016(phenylalanyL-tRNA synthetase, alpha subunit)	PF01409.17(tRNA-synt_2d:tRNA synthetases class II core domain (F))	sp|Q9T034|SYFA_ARATH(Phenylalanine--tRNA ligase alpha subunit, cytoplasmic OS=Arabidopsis thaliana OX=3702 GN=At4g39280 PE=2 SV=3)
TraesCS4B02G249900			1421	5	1	0.27	0.06	0.27	0.06	0.207693	-2.26747	0.0965106	0.234236	no	down	EMS68625.1(hypothetical protein TRIUR3_26594 [Triticum urartu])					ENOG41105Z1(S:Function unknown)	ENOG41105Z1(-)
TraesCS2B02G298500			1424	10	2	0.54	0.12	0.54	0.12	0.207693	-2.26747	0.0187513	0.0632602	no	down	XP_020152874.1(uncharacterized protein LOC109738186 [Aegilops tauschii subsp. tauschii])					ENOG4111KDT(S:Function unknown)	ENOG4111KDT(Alpha beta hydrolase)	PF12697.4(Abhydrolase_6:Alpha/beta hydrolase family); PF00561.17(Abhydrolase_1:alpha/beta hydrolase fold); PF12146.5(Hydrolase_4:Serine aminopeptidase, S33)	sp|Q9Y570|PPME1_HUMAN(Protein phosphatase methylesterase 1 OS=Homo sapiens OX=9606 GN=PPME1 PE=1 SV=3)
TraesCS4A02G332600			1431	5	1	0.27	0.06	0.27	0.06	0.207693	-2.26747	0.0965106	0.234236	no	down	EMS49364.1(hypothetical protein TRIUR3_06334 [Triticum urartu])					ENOG41105YD(S:Function unknown); ENOG410ZUSP(S:Function unknown); ENOG41108BC(S:Function unknown)	ENOG41105YD(-); ENOG410ZUSP(-); ENOG41108BC(F-box domain)	PF00646.30(F-box:F-box domain)
TraesCS7A02G255200			1436	5	1	0.27	0.06	0.27	0.06	0.207693	-2.26747	0.0965106	0.234236	no	down	XP_020201619.1(BTB/POZ and MATH domain-containing protein 1-like [Aegilops tauschii subsp. tauschii])		K10523	SPOP		ENOG410XQV8(S:Function unknown)	ENOG410XQV8(meprin and TRAF homology domain-containing protein MATH domain-containing protein)	PF00651.28(BTB:BTB/POZ domain)	sp|Q8L765|BPM1_ARATH(BTB/POZ and MATH domain-containing protein 1 OS=Arabidopsis thaliana OX=3702 GN=BPM1 PE=1 SV=1)
TraesCS6D02G034400			1460	5	1	0.26	0.06	0.26	0.06	0.207693	-2.26747	0.0965106	0.234236	no	down	XP_020179416.1(uncharacterized protein LOC109765037 [Aegilops tauschii subsp. tauschii])		K15032	MTERFD		ENOG410XT49(S:Function unknown)	ENOG410XT49(mitochondrial transcription termination)	PF02536.11(mTERF:mTERF)
TraesCS5B02G437700			1473	5	1	0.26	0.06	0.26	0.06	0.207693	-2.26747	0.0965106	0.234236	no	down	XP_020176929.1(BTB/POZ and MATH domain-containing protein 2-like [Aegilops tauschii subsp. tauschii])		K10523	SPOP		ENOG410XQV8(S:Function unknown)	ENOG410XQV8(meprin and TRAF homology domain-containing protein MATH domain-containing protein)	PF00651.28(BTB:BTB/POZ domain); PF00917.23(MATH:MATH domain)	sp|Q9M8J9|BPM2_ARATH(BTB/POZ and MATH domain-containing protein 2 OS=Arabidopsis thaliana OX=3702 GN=BPM2 PE=1 SV=1)
TraesCS1A02G439000			1503	10	2	0.5	0.11	0.5	0.11	0.207693	-2.26747	0.0187513	0.0632602	no	down	XP_003563315.1(3-ketoacyl-CoA synthase 6 [Brachypodium distachyon])	GO:0006633(biological_process:fatty acid biosynthetic process); GO:0016021(cellular_component:integral component of membrane); GO:0016747(molecular_function:transferase activity, transferring acyl groups other than amino-acyl groups)	K15397	KCS	map00062(Fatty acid elongation)	ENOG41104WI(J:Translation, ribosomal structure and biogenesis); COG3424(Q:Secondary metabolites biosynthesis, transport and catabolism); ENOG4110482(Q:Secondary metabolites biosynthesis, transport and catabolism); ENOG411082P(Q:Secondary metabolites biosynthesis, transport and catabolism)	ENOG41104WI(One of the essential components for the initiation of protein synthesis. Protects formylmethionyl-tRNA from spontaneous hydrolysis and promotes its binding to the 30S ribosomal subunits. Also involved in the hydrolysis of GTP during the formation of the 70S ribosomal complex (By similarity)); COG3424(synthase); ENOG4110482(3-ketoacyl-coa synthase); ENOG411082P(Chalcone and stilbene sy…	PF08392.9(FAE1_CUT1_RppA:FAE1/Type III polyketide synthase-like protein); PF08541.7(ACP_syn_III_C:3-Oxoacyl-[acyl-carrier-protein (ACP)] synthase III C terminal); PF02797.12(Chal_sti_synt_C:Chalcone and stilbene synthases, C-terminal domain); PF00195.16(Chal_sti_synt_N:Chalcone and stilbene synthases, N-terminal domain)	sp|Q9XF43|KCS6_ARATH(3-ketoacyl-CoA synthase 6 OS=Arabidopsis thaliana OX=3702 GN=CUT1 PE=1 SV=1)
TraesCS4D02G364900			1505	5	1	0.25	0.05	0.25	0.05	0.207693	-2.26747	0.0965106	0.234236	no	down	XP_020152579.1(aspartic proteinase Asp1-like [Aegilops tauschii subsp. tauschii])	GO:0016787(molecular_function:hydrolase activity)				ENOG410XNV7(O:Posttranslational modification, protein turnover, chaperones)	ENOG410XNV7(aspartic)	PF14543.3(TAXi_N:Xylanase inhibitor N-terminal); PF00026.20(Asp:Eukaryotic aspartyl protease); PF14541.3(TAXi_C:Xylanase inhibitor C-terminal)	sp|A2ZC67|ASP1_ORYSI(Aspartic proteinase Asp1 OS=Oryza sativa subsp. indica OX=39946 GN=ASP1 PE=2 SV=2)
TraesCS5B02G095400			1518	10	2	0.5	0.11	0.5	0.11	0.207693	-2.26747	0.0187513	0.0632602	no	down	XP_020170192.1(lysine histidine transporter-like 8 [Aegilops tauschii subsp. tauschii])					COG0814(E:Amino acid transport and metabolism)	COG0814(amino acid transport)	PF01490.15(Aa_trans:Transmembrane amino acid transporter protein)	sp|Q9SX98|LHTL8_ARATH(Lysine histidine transporter-like 8 OS=Arabidopsis thaliana OX=3702 GN=AATL1 PE=1 SV=1)
TraesCS2A02G446300			1544	15	3	0.73	0.16	0.73	0.16	0.207693	-2.26747	0.00399334	0.016881	no	down	XP_020199202.1(pentatricopeptide repeat-containing protein At2g15980-like [Aegilops tauschii subsp. tauschii])					ENOG410Z7Z7(S:Function unknown)	ENOG410Z7Z7(Pentatricopeptide repeat-containing protein)	PF13041.3(PPR_2:PPR repeat family); PF12854.4(PPR_1:PPR repeat); PF01535.17(PPR:PPR repeat); PF13812.3(PPR_3:Pentatricopeptide repeat domain); PF17177.1(PPR_long:Pentacotripeptide-repeat region of PROPR)	sp|Q9XIM8|PP155_ARATH(Pentatricopeptide repeat-containing protein At2g15980 OS=Arabidopsis thaliana OX=3702 GN=At2g15980 PE=2 SV=1)
[truncated: 661 more rows]
